# Supplementary material for: The Host Cell Factor Phosphatase‐2A Subunit PR130 Restricts Replication of Herpes Simplex Virus Type‐1
Source: Adv Sci (Weinh). 2026 May 15:e23697. Online ahead of print. doi: 10.1002/advs.202523697 (PMC13335924; doi:10.1002/advs.202523697)
Supplement: Supplementary file 3 — Supporting File 3: advs75687‐sup‐0003‐Data.zip. [file ADVS-9999-e23697-s004.zip]

Archive with 8 entries (8 files):
- Fig3c_PR_Not_infected_deltaPR130.Not_infected_control.xlsx
- Fig3d_PHO_Not_infected_deltaPR130.Not_infected_control.xlsx
- Fig3e+S4e_PR_HSV1_deltaPR130.HSV1_control.xlsx
- Fig3f+3h_PHO_HSV1_deltaPR130.HSV1_control.xlsx
- FigS4a_PR_HSV1_control.Not_infected_control.xlsx
- FigS4b_PHO_HSV1_control.Not_infected_control.xlsx
- FigS4c_PR_HSV1_deltaPR130.Not_infected_deltaPR130.xlsx
- FigS4d_PHO_HSV1_deltaPR130.Not_infected_deltaPR130.xlsx
