# Supplementary material for: The Host Cell Factor Phosphatase‐2A Subunit PR130 Restricts Replication of Herpes Simplex Virus Type‐1
Source: Adv Sci (Weinh). 2026 May 15:e23697. Online ahead of print. doi: 10.1002/advs.202523697 (PMC13335924; doi:10.1002/advs.202523697)
Supplement: Supplementary file 3 — Supporting File 3: advs75687‐sup‐0003‐Data.zip. [file ADVS-9999-e23697-s004.zip › Fig3e+S4e_PR_HSV1_deltaPR130.HSV1_control.xlsx]

## Sheet: HSV1_deltaPR130 vs. HSV1_contro
id	plot_label	Link	log2.LFQ.intensity.HSV1_control_1	log2.LFQ.intensity.HSV1_control_2	log2.LFQ.intensity.HSV1_control_3	log2.LFQ.intensity.HSV1_control_4	log2.LFQ.intensity.HSV1_deltaPR130_1	log2.LFQ.intensity.HSV1_deltaPR130_2	log2.LFQ.intensity.HSV1_deltaPR130_3	log2.LFQ.intensity.HSV1_deltaPR130_4	log2FC	t	minus_log10_q_value	significant	Highlight.category	adj.P.Val	Gene.names	P.Value	Protein.IDs	Protein.Name	Protein.names
8693	HS3ST1	https://www.uniprot.org/uniprot/?query=(accession:o14792)	12.6246	13.3297	12.9296	12.6052	21.7701	22.3349	21.4933	21.8672	8.99409	39.7423	4.78182	+		1.65263e-05	HS3ST1	1.63094e-09	O14792	HS3S1_HUMAN	Heparan sulfate glucosamine 3-O-sulfotransferase 1
7777	RALGAPB	https://www.uniprot.org/uniprot/?query=(accession:q86x10-4)	12.4823	12.7074	13.0563	13.1624	12.8403	24.3959	24.8685	24.904	8.90008	3.23106	1.43188	+		0.0369931	RALGAPB	0.0144059	Q86X10-4	RLGPB_HUMAN	Isoform of Q86X10, Isoform 4 of Ral GTPase-activating protein subunit beta
8413	CLTCL1	https://www.uniprot.org/uniprot/?query=(accession:p53675)+OR+(accession:p53675-2)	12.5536	12.47	11.5164	12.4866	24.0037	23.9166	22.7485	13.2903	8.73314	3.63826	1.61612	+		0.0242038	CLTCL1;CLTCL1	0.00828848	P53675;P53675-2	CLH2_HUMAN;CLH2_HUMAN	Clathrin heavy chain 2;Isoform of P53675, Isoform 2 of Clathrin heavy chain 2
8147	ANXA8	https://www.uniprot.org/uniprot/?query=(accession:p13928)+OR+(accession:q5vt79)	11.8174	12.1047	13.8663	12.6672	20.605	21.0788	20.5811	22.4884	8.5744	14.5307	2.71172	+		0.00194212	ANXA8;ANXA8L1	1.72497e-06	P13928;Q5VT79	ANXA8_HUMAN;AXA81_HUMAN	Annexin A8;Annexin A8-like protein 1
3219	NDUFA10	https://www.uniprot.org/uniprot/?query=(accession:a0a7i2v3d4)	12.772	13.9223	21.6724	11.726	23.6022	23.4229	22.9637	23.6131	8.37729	3.99471	1.763	+		0.0172585	NDUFA10	0.00521179	A0A7I2V3D4	A0A7I2V3D4_HUMAN	Isoform of O95299, NADH:ubiquinone oxidoreductase subunit A10
6715	ZBTB20	https://www.uniprot.org/uniprot/?query=(accession:q9hc78)+OR+(accession:q9hc78-2)	14.077	12.7574	12.6153	13.8485	21.453	21.4337	21.7081	21.8323	8.28223	23.2108	3.78313	+		0.000164766	ZBTB20;ZBTB20	6.88502e-08	Q9HC78;Q9HC78-2	ZBT20_HUMAN;ZBT20_HUMAN	Zinc finger and BTB domain-containing protein 20;Isoform of Q9HC78, Isoform 2 of Zinc finger and BTB domain-containing protein 20
2550	FAM20C	https://www.uniprot.org/uniprot/?query=(accession:q8ixl6)	13.2591	12.6313	13.0697	12.1879	20.0672	19.3592	20.1872	19.3219	6.9469	22.6604	3.78313	+		0.000164766	FAM20C	8.13019e-08	Q8IXL6	FA20C_HUMAN	Extracellular serine/threonine protein kinase FAM20C
10102	CD36	https://www.uniprot.org/uniprot/?query=(accession:p16671)+OR+(accession:p16671-2)	13.6361	13.918	12.8238	14.6399	20.8175	20.5999	20.2038	20.6207	6.80604	18.5147	3.32329	+		0.000475017	CD36;CD36	3.28148e-07	P16671;P16671-2	CD36_HUMAN;CD36_HUMAN	Platelet glycoprotein 4;Isoform of P16671, Isoform 2 of Platelet glycoprotein 4
5054	SPARC	https://www.uniprot.org/uniprot/?query=(accession:p09486)	12.3033	14.4901	20.9467	14.8798	22.6477	22.7354	21.8432	22.6049	6.80283	3.94361	1.74208	+		0.0181102	SPARC	0.00556371	P09486	SPRC_HUMAN	SPARC
9821	TMEM248	https://www.uniprot.org/uniprot/?query=(accession:q9nwd8)	13.2804	22.3595	13.8912	13.1211	22.4035	22.6661	22.281	22.2986	6.74924	3.25623	1.44314	+		0.0360463	TMEM248	0.0139127	Q9NWD8	TM248_HUMAN	Transmembrane protein 248
380	CEP57	https://www.uniprot.org/uniprot/?query=(accession:q86xr8)+OR+(accession:q86xr8-4)+OR+(accession:q86xr8-5)+OR+(accession:q86xr8-2)	22.1872	12.9455	12.0992	12.7952	23.8563	23.8334	24.4754	13.9794	6.52938	2.02619	0.831091			0.14754	CEP57;CEP57;CEP57;CEP57	0.0823241	Q86XR8;Q86XR8-4;Q86XR8-5;Q86XR8-2	CEP57_HUMAN;CEP57_HUMAN;CEP57_HUMAN;CEP57_HUMAN	Centrosomal protein of 57 kDa;Isoform of Q86XR8, Isoform 4 of Centrosomal protein of 57 kDa;Isoform of Q86XR8, Isoform 5 of Centrosomal protein of 57 kDa;Isoform of Q86XR8, Isoform 2 of Centrosomal protein of 57 kDa
8539	IRAK2	https://www.uniprot.org/uniprot/?query=(accession:o43187)	21.9139	12.9194	12.4561	13.0323	23.894	13.8539	24.1746	24.4133	6.50355	2.04147	0.838941			0.144897	IRAK2	0.0804883	O43187	IRAK2_HUMAN	Interleukin-1 receptor-associated kinase-like 2
197	ANKRD33B	https://www.uniprot.org/uniprot/?query=(accession:a6ncl7)	12.0241	18.0113	13.2276	11.6176	12.5562	25.6117	21.0214	21.6194	6.48203	2.24977	0.947074			0.11296	ANKRD33B	0.0591724	A6NCL7	AN33B_HUMAN	Ankyrin repeat domain-containing protein 33B
8395	SYTL5	https://www.uniprot.org/uniprot/?query=(accession:q8tdw5)+OR+(accession:q8tdw5-2)	13.3011	13.3749	17.6171	13.7845	21.6961	20.0408	22.882	19.2183	6.4399	5.25529	2.21944	+		0.00603338	SYTL5;SYTL5	0.00117476	Q8TDW5;Q8TDW5-2	SYTL5_HUMAN;SYTL5_HUMAN	Synaptotagmin-like protein 5;Isoform of Q8TDW5, Isoform 2 of Synaptotagmin-like protein 5
9415	GSTM4	https://www.uniprot.org/uniprot/?query=(accession:q03013)+OR+(accession:q03013-2)	11.8953	14.1385	13.2939	13.4154	19.6233	18.9352	19.1627	19.9584	6.23412	12.8981	2.65921	+		0.00219175	GSTM4;GSTM4	3.8717e-06	Q03013;Q03013-2	GSTM4_HUMAN;GSTM4_HUMAN	Glutathione S-transferase Mu 4;Isoform of Q03013, Isoform 2 of Glutathione S-transferase Mu 4
915	ARID3A	https://www.uniprot.org/uniprot/?query=(accession:q99856)	12.8292	12.8776	23.316	13.4921	21.8194	20.7794	23.741	20.8625	6.17183	2.50988	1.07856			0.0834535	ARID3A	0.0403637	Q99856	ARI3A_HUMAN	AT-rich interactive domain-containing protein 3A
8378	GAS8	https://www.uniprot.org/uniprot/?query=(accession:o95995)	12.7476	12.5824	12.6919	11.9673	20.3949	20.7933	20.504	12.9843	6.17179	3.50074	1.55524	+		0.0278458	GAS8	0.00996324	O95995	DRC4_HUMAN	Dynein regulatory complex subunit 4
10350	PYGM	https://www.uniprot.org/uniprot/?query=(accession:p11217)	12.5374	24.9541	14.3981	11.8373	24.6949	13.4153	24.7267	24.9906	6.02518	1.55898	0.595623			0.253733	PYGM	0.162912	P11217	PYGM_HUMAN	Glycogen phosphorylase, muscle form
9467	GNAS	https://www.uniprot.org/uniprot/?query=(accession:p63092-3)	12.7806	12.0696	12.2903	11.4706	19.058	19.1926	13.8066	20.4815	5.98189	4.30202	1.88947	+		0.0128982	GNAS	0.00354756	P63092-3	GNAS2_HUMAN	Isoform of Q5JWF2, Isoform 3 of Guanine nucleotide-binding protein G(s) subunit alpha isoforms short
5276	HYAL1	https://www.uniprot.org/uniprot/?query=(accession:q12794)+OR+(accession:q12794-2)	12.5817	12.9615	13.2416	13.9941	18.8555	19.0099	19.1993	19.5211	5.95174	19.3772	3.39256	+		0.000404982	HYAL1;HYAL1	2.398e-07	Q12794;Q12794-2	HYAL1_HUMAN;HYAL1_HUMAN	Hyaluronidase-1;Isoform of Q12794, Isoform 2 of Hyaluronidase-1
9457	RGPD4	https://www.uniprot.org/uniprot/?query=(accession:q7z3j3)	13.3183	13.2904	12.2219	25.0762	24.9621	24.9249	25.0073	12.0507	5.75953	1.40286	0.519885			0.302075	RGPD4	0.203371	Q7Z3J3	RGPD4_HUMAN	RanBP2-like and GRIP domain-containing protein 4
8899	STRA6	https://www.uniprot.org/uniprot/?query=(accession:q9bx79)+OR+(accession:q9bx79-3)+OR+(accession:q9bx79-4)+OR+(accession:q9bx79-5)+OR+(accession:q9bx79-6)	12.2264	11.7208	21.4507	12.4464	22.3391	22.1023	12.9971	21.8149	5.35227	1.77461	0.704747			0.197357	STRA6;STRA6;STRA6;STRA6;STRA6	0.119178	Q9BX79;Q9BX79-3;Q9BX79-4;Q9BX79-5;Q9BX79-6	STRA6_HUMAN;STRA6_HUMAN;STRA6_HUMAN;STRA6_HUMAN;STRA6_HUMAN	Receptor for retinol uptake STRA6;Isoform of Q9BX79, Isoform 3 of Receptor for retinol uptake STRA6;Isoform of Q9BX79, Isoform 4 of Receptor for retinol uptake STRA6;Isoform of Q9BX79, Isoform 5 of Receptor for retinol uptake STRA6;Isoform of Q9BX79, Isoform 6 of Receptor for retinol uptake STRA6
7126	MORN1	https://www.uniprot.org/uniprot/?query=(accession:q5t089)	12.5324	12.5377	23.5554	13.9768	23.5651	23.2195	13.0273	23.3847	5.14862	1.49929	0.566202			0.271517	MORN1	0.177426	Q5T089	MORN1_HUMAN	MORN repeat-containing protein 1
10186	NPEPPS	https://www.uniprot.org/uniprot/?query=(accession:e9pp11)	12.4261	22.5117	22.6583	13.0159	23.0638	22.3326	22.785	22.8056	5.09374	1.92877	0.782086			0.165164	NPEPPS	0.0950428	E9PP11	E9PP11_HUMAN	Isoform of P55786, Aminopeptidase puromycin sensitive (Fragment)
2796	ZNF852	https://www.uniprot.org/uniprot/?query=(accession:q6zms4)	13.4912	12.731	13.3755	13.5626	19.5921	19.448	14.1096	20.0048	4.99857	3.82873	1.69554	+		0.0201586	ZNF852	0.0064533	Q6ZMS4	ZN852_HUMAN	Zinc finger protein 852
10250	ETFBKMT	https://www.uniprot.org/uniprot/?query=(accession:q8ixq9)	12.5416	22.3146	21.998	13.6257	22.5185	22.6316	22.6146	21.921	4.80142	1.96964	0.803257			0.157305	ETFBKMT	0.0894876	Q8IXQ9	ETKMT_HUMAN	Electron transfer flavoprotein beta subunit lysine methyltransferase
9210	PRKACB	https://www.uniprot.org/uniprot/?query=(accession:p22694)	12.8841	13.6715	21.1002	20.4939	21.5369	21.7743	21.7132	22.291	4.79141	2.36875	1.00871			0.098015	PRKACB	0.0496537	P22694	KAPCB_HUMAN	cAMP-dependent protein kinase catalytic subunit beta
8139	LGR4	https://www.uniprot.org/uniprot/?query=(accession:q9bxb1)+OR+(accession:q9bxb1-2)	14.5273	13.6277	13.4606	11.8156	13.4567	16.8848	17.9305	23.924	4.69121	2.25235	0.948286			0.112645	LGR4;LGR4	0.0589475	Q9BXB1;Q9BXB1-2	LGR4_HUMAN;LGR4_HUMAN	Leucine-rich repeat-containing G-protein coupled receptor 4;Isoform of Q9BXB1, Isoform 2 of Leucine-rich repeat-containing G-protein coupled receptor 4
8946	IFT74	https://www.uniprot.org/uniprot/?query=(accession:q96lb3)	22.8207	12.9638	13.9474	13.3016	22.4863	23.4746	22.7986	12.7783	4.62609	1.44006	0.537404			0.290132	IFT74	0.192983	Q96LB3	IFT74_HUMAN	Intraflagellar transport protein 74 homolog
6311	NR5A2	https://www.uniprot.org/uniprot/?query=(accession:o00482)	13.6784	12.686	11.9729	13.5282	17.5934	17.6153	17.3924	17.7165	4.61302	12.3736	2.63298	+		0.0023282	NR5A2	5.12304e-06	O00482	NR5A2_HUMAN	Nuclear receptor subfamily 5 group A member 2
1073	ZNF646	https://www.uniprot.org/uniprot/?query=(accession:o15015)+OR+(accession:o15015-1)	11.3994	13.2588	17.1747	13.3181	17.8438	19.3954	16.9396	19.1738	4.55042	3.6575	1.62354	+		0.0237937	ZNF646;ZNF646	0.00807958	O15015;O15015-1	ZN646_HUMAN;ZN646_HUMAN	Zinc finger protein 646;Isoform of O15015, Isoform 1 of Zinc finger protein 646
5188	VCAN	https://www.uniprot.org/uniprot/?query=(accession:p13611)	14.3834	14.0231	12.0882	12.7425	19.7696	20.1087	18.5604	12.6347	4.45905	2.64151	1.14522			0.071578	VCAN	0.0333131	P13611	CSPG2_HUMAN	Versican core protein
10058	NUAK2	https://www.uniprot.org/uniprot/?query=(accession:q9h093)	12.8491	9.49912	13.073	12.4969	16.8569	18.3671	16.8607	13.6645	4.45775	3.71854	1.6499	+		0.0223922	NUAK2	0.00745376	Q9H093	NUAK2_HUMAN	NUAK family SNF1-like kinase 2
10435	USP7	https://www.uniprot.org/uniprot/?query=(accession:h3bva7)	12.5271	13.0233	12.0774	13.8587	17.2551	17.1488	17.4879	17.3506	4.43897	12.3396	2.63298	+		0.0023282	USP7	5.2189e-06	H3BVA7	H3BVA7_HUMAN	Isoform of Q93009, Ubiquitin specific peptidase 7 (Fragment)
4479	PLCXD1	https://www.uniprot.org/uniprot/?query=(accession:q9nuj7)	13.5992	13.0737	21.2914	20.6575	21.9051	21.5842	20.7805	22.0499	4.42445	2.14482	0.892185			0.128178	PLCXD1	0.0690921	Q9NUJ7	PLCX1_HUMAN	PI-PLC X domain-containing protein 1
9704	GRAMD1C	https://www.uniprot.org/uniprot/?query=(accession:q8iys0)	11.9879	12.5835	13.0113	12.0639	24.2256	12.8619	12.0216	18.1247	4.3968	1.68071	0.656774			0.220407	GRAMD1C	0.136652	Q8IYS0	ASTRC_HUMAN	Protein Aster-C
4022	ZSCAN25	https://www.uniprot.org/uniprot/?query=(accession:q6nsz9)	13.3125	11.4176	20.2089	12.7312	21.2088	20.4276	20.6121	12.6826	4.31524	1.65109	0.641807			0.228135	ZSCAN25	0.14265	Q6NSZ9	ZSC25_HUMAN	Zinc finger and SCAN domain-containing protein 25
7377	PRKACG	https://www.uniprot.org/uniprot/?query=(accession:p22612)	21.2246	12.696	12.2223	13.4579	21.7674	12.9693	21.5121	20.5619	4.30249	1.55926	0.595731			0.25367	PRKACG	0.162847	P22612	KAPCG_HUMAN	cAMP-dependent protein kinase catalytic subunit gamma
10277	MCRIP2	https://www.uniprot.org/uniprot/?query=(accession:q9but9)+OR+(accession:q9but9-2)	21.6007	21.4963	13.0866	12.1799	21.3954	21.7785	21.7892	20.5661	4.29141	1.78641	0.710663			0.194687	MCRIP2;MCRIP2	0.117139	Q9BUT9;Q9BUT9-2	MCRI2_HUMAN;MCRI2_HUMAN	MAPK regulated corepressor interacting protein 2;Isoform of Q9BUT9, Isoform 2 of MAPK regulated corepressor interacting protein 2
8052	EEIG1	https://www.uniprot.org/uniprot/?query=(accession:q5t9c2)+OR+(accession:q5t9c2-2)	12.7642	13.6422	22.3385	22.5296	21.4985	23.3514	22.62	20.9044	4.27492	1.69422	0.663391			0.217074	EEIG1;EEIG1	0.133998	Q5T9C2;Q5T9C2-2	EEIG1_HUMAN;EEIG1_HUMAN	Early estrogen-induced gene 1 protein;Isoform of Q5T9C2, Isoform 2 of Early estrogen-induced gene 1 protein
5645	APLF	https://www.uniprot.org/uniprot/?query=(accession:q8iw19)	22.2614	12.788	22.6093	13.7504	21.9644	21.2209	21.8638	22.9906	4.15764	1.67704	0.655142			0.221237	APLF	0.137383	Q8IW19	APLF_HUMAN	Aprataxin and PNK-like factor
9777	PIDD1	https://www.uniprot.org/uniprot/?query=(accession:q9hb75-2)	13.943	12.9063	22.8096	12.0735	21.3852	21.781	12.2611	22.8435	4.1346	1.27837	0.461042			0.345906	PIDD1	0.241824	Q9HB75-2	PIDD1_HUMAN	Isoform of Q9HB75, Isoform 2 of p53-induced death domain-containing protein 1
9534	SUSD1	https://www.uniprot.org/uniprot/?query=(accession:q6uwl2-2)+OR+(accession:q6uwl2)+OR+(accession:q6uwl2-3)	12.5921	12.1889	12.8065	15.3803	19.909	14.2843	15.5938	19.7119	4.13277	2.78327	1.21691			0.0606865	SUSD1;SUSD1;SUSD1	0.0271362	Q6UWL2-2;Q6UWL2;Q6UWL2-3	SUSD1_HUMAN;SUSD1_HUMAN;SUSD1_HUMAN	Isoform of Q6UWL2, Isoform 2 of Sushi domain-containing protein 1;Sushi domain-containing protein 1;Isoform of Q6UWL2, Isoform 3 of Sushi domain-containing protein 1
5453	NACC2	https://www.uniprot.org/uniprot/?query=(accession:q96bf6)	13.0104	11.7849	13.6238	18.3853	20.4761	11.9898	20.0883	20.3944	4.03605	1.71954	0.676327			0.210704	NACC2	0.129151	Q96BF6	NACC2_HUMAN	Nucleus accumbens-associated protein 2
8487	BMP4	https://www.uniprot.org/uniprot/?query=(accession:p12644)	14.2673	17.1258	18.0266	12.2741	19.605	19.539	19.2206	19.447	4.02944	3.29061	1.45962	+		0.0347039	BMP4	0.0132678	P12644	BMP4_HUMAN	Bone morphogenetic protein 4
3470	NAT8L	https://www.uniprot.org/uniprot/?query=(accession:q8n9f0)	13.1867	18.5042	17.9158	16.1792	21.7265	18.2356	20.1767	21.4621	3.95375	2.97745	1.31005	+		0.0489725	NAT8L	0.0205595	Q8N9F0	NAT8L_HUMAN	N-acetylaspartate synthetase
8626	AAMDC	https://www.uniprot.org/uniprot/?query=(accession:q9h7c9)	12.8262	12.4438	19.4258	14.1748	18.2278	18.5714	18.6882	18.7869	3.85093	2.5733	1.11067			0.0775054	AAMDC	0.0367914	Q9H7C9	AAMDC_HUMAN	Mth938 domain-containing protein
8881	TIPARP	https://www.uniprot.org/uniprot/?query=(accession:q7z3e1)	13.2969	13.1432	15.6969	13.2069	17.9042	17.9336	16.9141	17.9645	3.84316	6.18272	2.44187	+		0.00361515	TIPARP	0.0004506	Q7Z3E1	PARPT_HUMAN	Protein mono-ADP-ribosyltransferase TIPARP
4440	GTF2IRD1	https://www.uniprot.org/uniprot/?query=(accession:q9uhl9-3)+OR+(accession:q9uhl9-2)+OR+(accession:q9uhl9)	20.3228	13.6236	14.1982	12.451	19.961	13.0504	21.8835	20.9722	3.81783	1.54311	0.587516			0.258514	GTF2IRD1;GTF2IRD1;GTF2IRD1	0.166659	Q9UHL9-3;Q9UHL9-2;Q9UHL9	GT2D1_HUMAN;GT2D1_HUMAN;GT2D1_HUMAN	Isoform of Q9UHL9, Isoform 3 of General transcription factor II-I repeat domain-containing protein 1;Isoform of Q9UHL9, Isoform 2 of General transcription factor II-I repeat domain-containing protein 1;General transcription factor II-I repeat domain-containing protein 1
4177	STMN3	https://www.uniprot.org/uniprot/?query=(accession:q9nz72)+OR+(accession:q9nz72-2)	13.4508	14.06	19.3031	18.1999	20.1294	20.4826	19.6335	19.95	3.79541	2.77948	1.2153			0.060911	STMN3;STMN3	0.0272846	Q9NZ72;Q9NZ72-2	STMN3_HUMAN;STMN3_HUMAN	Stathmin-3;Isoform of Q9NZ72, Isoform 2 of Stathmin-3
10412	MTUS1	https://www.uniprot.org/uniprot/?query=(accession:q9uld2-2)	12.04	11.8977	13.2895	16.6525	17.7201	17.2734	17.1015	16.9431	3.78959	3.66089	1.62475	+		0.0237273	MTUS1	0.00804337	Q9ULD2-2	MTUS1_HUMAN	Isoform of Q9ULD2, Isoform 2 of Microtubule-associated tumor suppressor 1
7259	SOS2	https://www.uniprot.org/uniprot/?query=(accession:q07890)+OR+(accession:q07890-2)	12.5361	11.9346	13.6214	12.0842	16.3832	16.3878	16.5599	15.8721	3.75667	9.91194	2.63298	+		0.0023282	SOS2;SOS2	2.24919e-05	Q07890;Q07890-2	SOS2_HUMAN;SOS2_HUMAN	Son of sevenless homolog 2;Isoform of Q07890, Isoform 2 of Son of sevenless homolog 2
8152	ENC1	https://www.uniprot.org/uniprot/?query=(accession:o14682)	12.1892	12.9105	12.877	12.4002	16.8015	15.7263	17.1359	15.6988	3.74638	9.86704	2.63298	+		0.0023282	ENC1	2.31752e-05	O14682	ENC1_HUMAN	Ectoderm-neural cortex protein 1
9525	ACTN2	https://www.uniprot.org/uniprot/?query=(accession:p35609)	12.9856	26.3287	26.658	26.0911	26.6833	26.6826	26.8818	26.6539	3.70956	1.19826	0.425294			0.375583	ACTN2	0.269761	P35609	ACTN2_HUMAN	Alpha-actinin-2
8159	CORO2B	https://www.uniprot.org/uniprot/?query=(accession:q9uq03)+OR+(accession:q9uq03-2)	19.3629	19.1843	20.5012	12.6514	22.0114	21.6027	21.1708	21.7085	3.69839	2.2325	0.938048			0.115333	CORO2B;CORO2B	0.0606996	Q9UQ03;Q9UQ03-2	COR2B_HUMAN;COR2B_HUMAN	Coronin-2B;Isoform of Q9UQ03, Isoform 2 of Coronin-2B
4683	EMC1	https://www.uniprot.org/uniprot/?query=(accession:q8n766-4)	11.7103	18.5748	18.2117	21.0089	21.7247	20.5452	21.6822	20.2375	3.67098	1.95928	0.798394			0.159076	EMC1	0.090865	Q8N766-4	EMC1_HUMAN	Isoform of Q8N766, Isoform 4 of ER membrane protein complex subunit 1
2559	NSMF	https://www.uniprot.org/uniprot/?query=(accession:q6x4w1-2)+OR+(accession:q6x4w1)+OR+(accession:q6x4w1-3)+OR+(accession:q6x4w1-4)+OR+(accession:q6x4w1-6)	21.1924	20.2834	22.4924	13.6548	23.3503	23.2414	22.499	23.1392	3.65174	1.99416	0.814842			0.153164	NSMF;NSMF;NSMF;NSMF;NSMF	0.0863096	Q6X4W1-2;Q6X4W1;Q6X4W1-3;Q6X4W1-4;Q6X4W1-6	NSMF_HUMAN;NSMF_HUMAN;NSMF_HUMAN;NSMF_HUMAN;NSMF_HUMAN	Isoform of Q6X4W1, Isoform 2 of NMDA receptor synaptonuclear signaling and neuronal migration factor;NMDA receptor synaptonuclear signaling and neuronal migration factor;Isoform of Q6X4W1, Isoform 3 of NMDA receptor synaptonuclear signaling and neuronal migration factor;Isoform of Q6X4W1, Isoform 4 of NMDA receptor synaptonuclear signaling and neuronal migration factor;Isoform of Q6X4W1, Isoform …
8779	GFOD2	https://www.uniprot.org/uniprot/?query=(accession:q3b7j2)	17.6302	16.3889	19.6526	16.9575	21.3824	21.3726	20.9141	21.49	3.63247	5.42613	2.26915	+		0.00538078	GFOD2	0.000976636	Q3B7J2	GFOD2_HUMAN	Glucose-fructose oxidoreductase domain-containing protein 2
7512	PRF1	https://www.uniprot.org/uniprot/?query=(accession:p14222)	13.1055	13.3038	12.5648	12.8585	16.8017	13.7493	18.4759	17.2738	3.61706	3.83824	1.69918	+		0.0199901	PRF1	0.00637404	P14222	PERF_HUMAN	Perforin-1
7875	KCTD20	https://www.uniprot.org/uniprot/?query=(accession:q7z5y7)	24.7567	13.0295	13.1951	15.7861	22.1912	19.8365	22.2126	16.8835	3.5891	1.27758	0.460754			0.346135	KCTD20	0.242086	Q7Z5Y7	KCD20_HUMAN	BTB/POZ domain-containing protein KCTD20
7413	TMTC4	https://www.uniprot.org/uniprot/?query=(accession:q5t4d3)+OR+(accession:q5t4d3-3)	12.2352	18.7414	19.4177	13.5418	18.9901	20.4304	20.1501	18.5476	3.54553	2.0515	0.844006			0.143217	TMTC4;TMTC4	0.0793042	Q5T4D3;Q5T4D3-3	TMTC4_HUMAN;TMTC4_HUMAN	Protein O-mannosyl-transferase TMTC4;Isoform of Q5T4D3, Isoform 3 of Protein O-mannosyl-transferase TMTC4
2407	RALGAPA2	https://www.uniprot.org/uniprot/?query=(accession:q2ppj7)	21.0222	13.2022	21.5253	21.0057	22.7066	22.8006	22.4018	22.9244	3.51947	1.89964	0.767657			0.170743	RALGAPA2	0.0992063	Q2PPJ7	RGPA2_HUMAN	Ral GTPase-activating protein subunit alpha-2
9308	ATP11A	https://www.uniprot.org/uniprot/?query=(accession:h0y624)	14.6465	20.869	12.9691	13.108	12.7006	21.0966	20.2879	21.5639	3.51409	1.35754	0.498487			0.317332	ATP11A	0.216696	H0Y624	H0Y624_HUMAN	Isoform of P98196, ATPase phospholipid transporting 11A (Fragment)
9074	CSKMT	https://www.uniprot.org/uniprot/?query=(accession:a8mup2)	9.57844	18.4771	9.14796	13.1005	18.6061	13.2284	18.6265	13.3725	3.38237	1.38081	0.509175			0.309617	CSKMT	0.209762	A8MUP2	CSKMT_HUMAN	Citrate synthase-lysine N-methyltransferase CSKMT, mitochondrial
9913	PRRC2C	https://www.uniprot.org/uniprot/?query=(accession:q9y520-4)	11.9122	12.3678	18.0331	13.5261	18.4746	18.9949	18.4202	13.4132	3.36591	1.89715	0.766321			0.171269	PRRC2C	0.0995703	Q9Y520-4	PRC2C_HUMAN	Isoform of Q9Y520, Isoform 4 of Protein PRRC2C
10028	BEND4	https://www.uniprot.org/uniprot/?query=(accession:q6zu67)+OR+(accession:q6zu67-4)	13.6205	15.7616	13.4057	12.602	16.1476	21.6193	15.5224	15.1898	3.27231	2.13483	0.887205			0.129657	BEND4;BEND4	0.0701194	Q6ZU67;Q6ZU67-4	BEND4_HUMAN;BEND4_HUMAN	BEN domain-containing protein 4;Isoform of Q6ZU67, Isoform 4 of BEN domain-containing protein 4
2924	ZNF160	https://www.uniprot.org/uniprot/?query=(accession:q9hcg1)	20.9184	21.411	20.9637	12.0962	21.4561	21.3184	24.3814	21.1023	3.21722	1.45914	0.54661			0.284047	ZNF160	0.187841	Q9HCG1	ZN160_HUMAN	Zinc finger protein 160
6195	PDE7A	https://www.uniprot.org/uniprot/?query=(accession:q13946)+OR+(accession:q13946-2)	12.3345	13.5454	13.6152	12.8625	11.7473	17.5304	17.2717	18.652	3.21093	2.20116	0.922003			0.119673	PDE7A;PDE7A	0.0635746	Q13946;Q13946-2	PDE7A_HUMAN;PDE7A_HUMAN	High affinity 3',5'-cyclic-AMP phosphodiesterase 7A;Isoform of Q13946, Isoform PDE7A2 of High affinity 3',5'-cyclic-AMP phosphodiesterase 7A
4073	OLFML2A	https://www.uniprot.org/uniprot/?query=(accession:q68bl7)	18.6008	18.1061	18.6571	10.9993	19.3275	19.553	21.4754	18.8088	3.20034	1.76764	0.700678			0.199215	OLFML2A	0.120398	Q68BL7	OLM2A_HUMAN	Olfactomedin-like protein 2A
6080	GLIPR1	https://www.uniprot.org/uniprot/?query=(accession:p48060)	13.2058	11.9147	15.5422	13.5292	17.0408	16.8066	16.0602	16.9914	3.17678	4.37637	1.91983	+		0.0120273	GLIPR1	0.00323917	P48060	GLIP1_HUMAN	Glioma pathogenesis-related protein 1
8553	S1PR2	https://www.uniprot.org/uniprot/?query=(accession:o95136)	11.9628	19.3899	21.06	20.9854	20.767	22.9188	21.3064	20.9865	3.14513	1.53271	0.582539			0.261493	S1PR2	0.169159	O95136	S1PR2_HUMAN	Sphingosine 1-phosphate receptor 2
7862	CCDC91	https://www.uniprot.org/uniprot/?query=(accession:q7z6b0)+OR+(accession:q7z6b0-2)	14.2849	13.9813	19.8725	19.9894	20.2577	19.475	20.3909	20.5447	3.13504	2.00262	0.8194			0.151565	CCDC91;CCDC91	0.0852391	Q7Z6B0;Q7Z6B0-2	CCD91_HUMAN;CCD91_HUMAN	Coiled-coil domain-containing protein 91;Isoform of Q7Z6B0, Isoform 2 of Coiled-coil domain-containing protein 91
9941	GNG7	https://www.uniprot.org/uniprot/?query=(accession:o60262)	13.6302	23.9511	23.8426	24.905	24.7141	24.2102	24.5053	25.3746	3.11882	1.26109	0.453749			0.351764	GNG7	0.247629	O60262	GBG7_HUMAN	Guanine nucleotide-binding protein G(I)/G(S)/G(O) subunit gamma-7
9197	RNF130	https://www.uniprot.org/uniprot/?query=(accession:q86xs8)+OR+(accession:q86xs8-2)	13.1612	12.4904	17.6353	17.9938	19.2154	18.4778	17.4384	18.6202	3.11781	2.25401	0.949055			0.112446	RNF130;RNF130	0.0588032	Q86XS8;Q86XS8-2	GOLI_HUMAN;GOLI_HUMAN	E3 ubiquitin-protein ligase RNF130;Isoform of Q86XS8, Isoform 2 of E3 ubiquitin-protein ligase RNF130
9929	TMEM30A	https://www.uniprot.org/uniprot/?query=(accession:q9nv96-3)	16.8901	11.6871	16.6868	10.7049	17.1892	16.5583	16.5847	17.9137	3.06925	2.00016	0.818227			0.151975	TMEM30A	0.0855489	Q9NV96-3	CC50A_HUMAN	Isoform of Q9NV96, Isoform 3 of Cell cycle control protein 50A
9085	FAM174A	https://www.uniprot.org/uniprot/?query=(accession:q8tbp5)	21.5052	21.3217	12.8988	13.0062	21.0907	21.4729	18.3751	19.9836	3.04759	1.29693	0.469689			0.339087	FAM174A	0.235718	Q8TBP5	F174A_HUMAN	Membrane protein FAM174A
10247	AKAP3	https://www.uniprot.org/uniprot/?query=(accession:o75969)	13.876	13.0381	12.7506	13.1075	18.9454	13.0052	20.9663	11.9835	3.03205	1.4787	0.556322			0.277765	AKAP3	0.182701	O75969	AKAP3_HUMAN	A-kinase anchor protein 3
9275	TP53INP2	https://www.uniprot.org/uniprot/?query=(accession:q8ixh6)	19.3666	19.0567	20.2861	12.0863	20.8156	21.0669	20.7099	20.3125	3.02733	1.72605	0.679747			0.209051	TP53INP2	0.127931	Q8IXH6	T53I2_HUMAN	Tumor protein p53-inducible nuclear protein 2
9849	NAA11	https://www.uniprot.org/uniprot/?query=(accession:q9bsu3)	14.7991	19.2563	18.9659	14.588	19.8619	20.7145	18.7423	20.3911	3.02512	2.42426	1.03566			0.0921161	NAA11	0.0457626	Q9BSU3	NAA11_HUMAN	N-alpha-acetyltransferase 11
1857	ZNF35	https://www.uniprot.org/uniprot/?query=(accession:p13682)	13.0103	17.7717	13.3361	13.3619	16.7888	17.1187	17.6521	17.8895	2.99224	2.77821	1.2148			0.0609819	ZNF35	0.0273344	P13682	ZNF35_HUMAN	Zinc finger protein 35
1660	WFIKKN2	https://www.uniprot.org/uniprot/?query=(accession:q8teu8)	23.8354	23.8982	23.9509	12.3503	24.0362	23.8797	23.8309	24.2417	2.9884	1.11845	0.390059			0.407325	WFIKKN2	0.300238	Q8TEU8	WFKN2_HUMAN	WAP, Kazal, immunoglobulin, Kunitz and NTR domain-containing protein 2
10419	SEZ6L2	https://www.uniprot.org/uniprot/?query=(accession:q6uxd5)+OR+(accession:q6uxd5-2)	20.3939	20.7695	12.7835	20.8458	21.9521	22.0341	21.4816	21.1603	2.95884	1.61121	0.621958			0.238804	SEZ6L2;SEZ6L2	0.151117	Q6UXD5;Q6UXD5-2	SE6L2_HUMAN;SE6L2_HUMAN	Seizure 6-like protein 2;Isoform of Q6UXD5, Isoform 2 of Seizure 6-like protein 2
4554	CRAT	https://www.uniprot.org/uniprot/?query=(accession:p43155)+OR+(accession:p43155-2)	17.5782	13.9108	13.2715	12.9796	13.0833	18.4082	19.346	18.7249	2.95555	1.77592	0.7053			0.197106	CRAT;CRAT	0.11895	P43155;P43155-2	CACP_HUMAN;CACP_HUMAN	Carnitine O-acetyltransferase;Isoform of P43155, Isoform 2 of Carnitine O-acetyltransferase
7168	CTBP1	https://www.uniprot.org/uniprot/?query=(accession:h0y8u5)	14.138	21.5144	12.5297	14.4412	20.1002	19.5055	20.8865	13.9068	2.94392	1.24636	0.446858			0.35739	CTBP1	0.252673	H0Y8U5	H0Y8U5_HUMAN	Isoform of Q13363, C-terminal binding protein 1
9134	NIPAL3	https://www.uniprot.org/uniprot/?query=(accession:q6p499)+OR+(accession:q6p499-2)	24.319	23.9059	12.7854	24.2653	23.9181	24.2699	24.5094	24.2971	2.92974	1.11155	0.38718			0.410034	NIPAL3;NIPAL3	0.303003	Q6P499;Q6P499-2	NPAL3_HUMAN;NPAL3_HUMAN	NIPA-like protein 3;Isoform of Q6P499, Isoform 2 of NIPA-like protein 3
5896	BBS10	https://www.uniprot.org/uniprot/?query=(accession:q8tam1)	13.0179	18.5803	13.6946	14.3465	18.7462	20.5841	13.8074	18.1453	2.91097	1.65138	0.641851			0.228113	BBS10	0.14259	Q8TAM1	BBS10_HUMAN	Bardet-Biedl syndrome 10 protein
10401	USO1	https://www.uniprot.org/uniprot/?query=(accession:o60763-2)	22.3457	13.6083	22.5642	21.6484	23.0615	23.454	23.2572	21.9672	2.89332	1.43515	0.535097			0.291678	USO1	0.194327	O60763-2	USO1_HUMAN	Isoform of O60763, Isoform 2 of General vesicular transport factor p115
6483	TPRA1	https://www.uniprot.org/uniprot/?query=(accession:q86w33)	22.9095	22.9908	12.3772	22.3819	23.1439	22.9427	23.4135	22.502	2.83568	1.1758	0.415059			0.384539	TPRA1	0.278066	Q86W33	TPRA1_HUMAN	Transmembrane protein adipocyte-associated 1
10086	MAGI1	https://www.uniprot.org/uniprot/?query=(accession:h7c4s7)	16.5498	12.5858	16.1614	13.2665	16.8648	17.7837	17.1361	18.0006	2.80541	2.92116	1.28333			0.0520797	MAGI1	0.0222722	H7C4S7	H7C4S7_HUMAN	Isoform of Q96QZ7, Membrane associated guanylate kinase, WW and PDZ domain containing 1 (Fragment)
930	QSOX1	https://www.uniprot.org/uniprot/?query=(accession:o00391)	12.4516	21.8529	21.1757	21.5445	22.0521	21.5785	22.477	22.1309	2.80345	1.32891	0.484769			0.327515	QSOX1	0.225508	O00391	QSOX1_HUMAN	Sulfhydryl oxidase 1
8885	ZNF451	https://www.uniprot.org/uniprot/?query=(accession:q9y4e5-4)	15.1375	19.568	13.1586	19.4022	19.6676	19.1745	19.8585	19.7199	2.78851	1.88339	0.759591			0.173944	ZNF451	0.101606	Q9Y4E5-4	ZN451_HUMAN	Isoform of Q9Y4E5, Isoform 3 of E3 SUMO-protein ligase ZNF451
1820	SLC16A6	https://www.uniprot.org/uniprot/?query=(accession:o15403)	17.6749	12.58	18.1999	17.6943	19.753	19.4026	18.8908	19.244	2.7853	2.2518	0.948126			0.112687	SLC16A6	0.0589947	O15403	MOT7_HUMAN	Monocarboxylate transporter 7
7836	TUFT1	https://www.uniprot.org/uniprot/?query=(accession:q9nnx1)	12.7751	12.8396	18.9031	19.6839	18.9838	20.4365	16.4723	19.4449	2.78393	1.4606	0.547248			0.28363	TUFT1	0.187454	Q9NNX1	TUFT1_HUMAN	Tuftelin
9996	LOC122539214	https://www.uniprot.org/uniprot/?query=(accession:a0a7p0tan4)	14.3569	20.9131	16.6261	20.998	22.0069	19.7929	19.8956	22.3085	2.77748	1.69043	0.661417			0.218063	LOC122539214	0.134738	A0A7P0TAN4	A0A7P0TAN4_HUMAN	Uncharacterized protein
4839	CEP63	https://www.uniprot.org/uniprot/?query=(accession:q96mt8-2)+OR+(accession:q96mt8-3)	16.6578	13.0325	12.8939	13.6379	21.0575	13.4392	16.3879	16.3934	2.76398	1.65487	0.643687			0.22715	CEP63;CEP63	0.141871	Q96MT8-2;Q96MT8-3	CEP63_HUMAN;CEP63_HUMAN	Isoform of Q96MT8, Isoform 2 of Centrosomal protein of 63 kDa;Isoform of Q96MT8, Isoform 3 of Centrosomal protein of 63 kDa
7967	GNG4	https://www.uniprot.org/uniprot/?query=(accession:p50150)	13.876	13.095	17.9209	13.2571	18.6025	13.2476	19.3187	17.9513	2.74279	1.6609	0.646535			0.225666	GNG4	0.140637	P50150	GBG4_HUMAN	Guanine nucleotide-binding protein G(I)/G(S)/G(O) subunit gamma-4
10097	KLHL2	https://www.uniprot.org/uniprot/?query=(accession:o95198-2)+OR+(accession:o95198)+OR+(accession:o95198-3)	24.6295	24.214	13.8545	24.2225	24.6544	25.0512	23.4026	24.6921	2.71994	1.10862	0.386073			0.411081	KLHL2;KLHL2;KLHL2	0.304183	O95198-2;O95198;O95198-3	KLHL2_HUMAN;KLHL2_HUMAN;KLHL2_HUMAN	Isoform of O95198, Isoform 2 of Kelch-like protein 2;Kelch-like protein 2;Isoform of O95198, Isoform 3 of Kelch-like protein 2
7466	PRUNE2	https://www.uniprot.org/uniprot/?query=(accession:q8wuy3)+OR+(accession:q8wuy3-2)+OR+(accession:q8wuy3-3)+OR+(accession:q8wuy3-4)	20.8711	11.9627	21.0442	20.8241	21.5046	21.3553	21.3452	21.3615	2.71612	1.31139	0.476396			0.33389	PRUNE2;PRUNE2;PRUNE2;PRUNE2	0.231051	Q8WUY3;Q8WUY3-2;Q8WUY3-3;Q8WUY3-4	PRUN2_HUMAN;PRUN2_HUMAN;PRUN2_HUMAN;PRUN2_HUMAN	Protein prune homolog 2;Isoform of Q8WUY3, Isoform 2 of Protein prune homolog 2;Isoform of Q8WUY3, Isoform 3 of Protein prune homolog 2;Isoform of Q8WUY3, Isoform 4 of Protein prune homolog 2
8911	LSM14B	https://www.uniprot.org/uniprot/?query=(accession:q9bx40-3)	24.0833	24.0293	12.1409	24.1725	23.6132	23.9251	23.8106	23.9174	2.71009	0.979743	0.329499			0.468275	LSM14B	0.359814	Q9BX40-3	LS14B_HUMAN	Isoform of Q9BX40, Isoform 3 of Protein LSM14 homolog B
9634	C2orf68	https://www.uniprot.org/uniprot/?query=(accession:q2nkx9)	12.403	27.0758	14.0352	23.8459	23.4312	12.1576	28.8097	23.7252	2.69095	0.577186	0.172446			0.672286	C2orf68	0.581871	Q2NKX9	CB068_HUMAN	UPF0561 protein C2orf68
8930	GSN	https://www.uniprot.org/uniprot/?query=(accession:p06396)	13.4662	12.0612	13.1153	13.4372	13.5259	16.7156	16.5141	16.0263	2.67547	3.57889	1.58933	+		0.0257438	GSN	0.00897085	P06396	GELS_HUMAN	Gelsolin
8095	FBXW8	https://www.uniprot.org/uniprot/?query=(accession:q8n3y1)	17.5662	12.0624	18.8975	18.1055	18.0711	19.7835	18.9306	20.4362	2.64745	1.74591	0.68951			0.204404	FBXW8	0.12428	Q8N3Y1	FBXW8_HUMAN	F-box/WD repeat-containing protein 8
8929	XBP1	https://www.uniprot.org/uniprot/?query=(accession:p17861-2)	22.2358	12.9245	22.3931	22.5796	22.4701	23.06	22.5546	22.6026	2.63855	1.20104	0.426391			0.374635	XBP1	0.268748	P17861-2	XBP1_HUMAN	Isoform of P17861, Isoform 2 of X-box-binding protein 1
7949	ZKSCAN3	https://www.uniprot.org/uniprot/?query=(accession:q9brr0)	12.4066	12.5192	15.3122	16.1684	17.3126	16.3996	16.3154	16.847	2.61706	2.85812	1.25301			0.0558459	ZKSCAN3	0.0243709	Q9BRR0	ZKSC3_HUMAN	Zinc finger protein with KRAB and SCAN domains 3
10462	CHST11	https://www.uniprot.org/uniprot/?query=(accession:q9npf2)+OR+(accession:q9npf2-2)	13.7525	13.5186	12.8586	13.5261	19.0606	12.76	19.6198	12.6528	2.60932	1.46249	0.54812			0.283061	CHST11;CHST11	0.186952	Q9NPF2;Q9NPF2-2	CHSTB_HUMAN;CHSTB_HUMAN	Carbohydrate sulfotransferase 11;Isoform of Q9NPF2, Isoform 2 of Carbohydrate sulfotransferase 11
9868	RRM1	https://www.uniprot.org/uniprot/?query=(accession:e9pp77)	13.0321	13.6402	13.5954	13.8313	18.9013	13.4263	19.0458	12.9917	2.56651	1.65538	0.643687			0.22715	RRM1	0.141766	E9PP77	E9PP77_HUMAN	Isoform of P23921, Ribonucleotide reductase catalytic subunit M1
7171	RNF6	https://www.uniprot.org/uniprot/?query=(accession:q9y252)	17.5942	17.5134	12.8553	14.1573	17.5953	17.958	17.9887	18.8053	2.5568	2.25488	0.949451			0.112344	RNF6	0.0587274	Q9Y252	RNF6_HUMAN	E3 ubiquitin-protein ligase RNF6
9293	SEMA3C	https://www.uniprot.org/uniprot/?query=(accession:q99985)	13.4731	13.3238	19.2458	22.4136	20.0898	19.5808	19.3383	19.6322	2.54624	1.22509	0.437479			0.365192	SEMA3C	0.260113	Q99985	SEM3C_HUMAN	Semaphorin-3C
8992	NUMA1	https://www.uniprot.org/uniprot/?query=(accession:q14980-5)	13.7855	13.3354	17.6917	16.9995	18.1503	18.2009	17.5817	18.0391	2.54	2.46259	1.05454			0.0881985	NUMA1	0.0432593	Q14980-5	NUMA1_HUMAN	Isoform of Q14980, Isoform 5 of Nuclear mitotic apparatus protein 1
9564	SPPL3	https://www.uniprot.org/uniprot/?query=(accession:q8tct6)	12.6732	20.7467	21.36	21.2952	20.9592	21.7835	21.9379	21.4443	2.51244	1.27436	0.459452			0.347175	SPPL3	0.24316	Q8TCT6	SPPL3_HUMAN	Signal peptide peptidase-like 3
8742	IFI27	https://www.uniprot.org/uniprot/?query=(accession:p40305)+OR+(accession:p40305-1)	16.2677	15.464	12.0186	12.3233	16.2009	16.9421	16.453	16.513	2.50884	2.48298	1.06479			0.0861413	IFI27;IFI27	0.0419851	P40305;P40305-1	IFI27_HUMAN;IFI27_HUMAN	Interferon alpha-inducible protein 27, mitochondrial;Isoform of P40305, Isoform 2 of Interferon alpha-inducible protein 27, mitochondrial
7663	SRPX	https://www.uniprot.org/uniprot/?query=(accession:p78539)+OR+(accession:p78539-2)+OR+(accession:p78539-3)+OR+(accession:p78539-5)	12.6588	12.5498	14.5808	13.5263	15.5855	16.092	15.3846	16.0769	2.45581	5.26769	2.22355	+		0.00597648	SRPX;SRPX;SRPX;SRPX	0.00115896	P78539;P78539-2;P78539-3;P78539-5	SRPX_HUMAN;SRPX_HUMAN;SRPX_HUMAN;SRPX_HUMAN	Sushi repeat-containing protein SRPX;Isoform of P78539, Isoform 2 of Sushi repeat-containing protein SRPX;Isoform of P78539, Isoform 3 of Sushi repeat-containing protein SRPX;Isoform of P78539, Isoform 5 of Sushi repeat-containing protein SRPX
8071	VSNL1	https://www.uniprot.org/uniprot/?query=(accession:p62760)	19.5132	19.9772	20.7985	19.2814	22.5382	22.5163	22.0005	22.2718	2.43913	7.3588	2.58079	+		0.0026255	VSNL1	0.000153827	P62760	VISL1_HUMAN	Visinin-like protein 1
8829	ST3GAL2	https://www.uniprot.org/uniprot/?query=(accession:q16842)	20.5481	13.5283	21.2605	20.8348	21.131	22.1894	20.8155	21.776	2.43506	1.40735	0.521796			0.300749	ST3GAL2	0.202092	Q16842	SIA4B_HUMAN	CMP-N-acetylneuraminate-beta-galactosamide-alpha-2,3-sialyltransferase 2
9201	ZFAND3	https://www.uniprot.org/uniprot/?query=(accession:q9h8u3)	12.5593	11.4819	16.9113	15.8126	16.3947	17.2588	17.0023	15.8094	2.42505	1.96737	0.802372			0.157626	ZFAND3	0.0897877	Q9H8U3	ZFAN3_HUMAN	AN1-type zinc finger protein 3
8542	PSD4	https://www.uniprot.org/uniprot/?query=(accession:q8ndx1)+OR+(accession:q8ndx1-2)	13.4065	14.1803	14.2336	12.9782	13.7618	24.1495	13.2232	13.3186	2.41365	0.966603	0.323879			0.474374	PSD4;PSD4	0.365904	Q8NDX1;Q8NDX1-2	PSD4_HUMAN;PSD4_HUMAN	PH and SEC7 domain-containing protein 4;Isoform of Q8NDX1, Isoform 2 of PH and SEC7 domain-containing protein 4
8368	DIPK1B	https://www.uniprot.org/uniprot/?query=(accession:q5vud6)+OR+(accession:q5vud6-2)	13.4702	22.3404	22.8319	23.3628	23.2919	22.6669	22.7426	22.9378	2.40847	1.10429	0.384162			0.412894	DIPK1B;DIPK1B	0.305932	Q5VUD6;Q5VUD6-2	DIK1B_HUMAN;DIK1B_HUMAN	Divergent protein kinase domain 1B;Isoform of Q5VUD6, Isoform 2 of Divergent protein kinase domain 1B
9725	B4GALT2	https://www.uniprot.org/uniprot/?query=(accession:o60909)+OR+(accession:o60909-3)	13.5881	16.0968	16.3028	11.9186	16.6134	16.8789	17.245	16.7885	2.40487	2.44961	1.04836			0.0894614	B4GALT2;B4GALT2	0.0440906	O60909;O60909-3	B4GT2_HUMAN;B4GT2_HUMAN	Beta-1,4-galactosyltransferase 2;Isoform of O60909, Isoform 3 of Beta-1,4-galactosyltransferase 2
9773	FGFRL1	https://www.uniprot.org/uniprot/?query=(accession:q8n441)	13.2906	17.9928	12.6656	12.6442	17.3012	13.3434	17.5472	18.0182	2.40424	1.54423	0.587842			0.25832	FGFRL1	0.166393	Q8N441	FGRL1_HUMAN	Fibroblast growth factor receptor-like 1
1800	RALGAPB	https://www.uniprot.org/uniprot/?query=(accession:q86x10-3)	20.8448	20.282	22.392	21.7332	23.7867	23.8684	23.2532	23.945	2.4003	5.25673	2.21968	+		0.00603003	RALGAPB	0.00117292	Q86X10-3	RLGPB_HUMAN	Isoform of Q86X10, Isoform 3 of Ral GTPase-activating protein subunit beta
10392	ZNF410	https://www.uniprot.org/uniprot/?query=(accession:q86vk4)+OR+(accession:q86vk4-3)+OR+(accession:q86vk4-5)	11.6706	16.6705	11.7938	16.3228	17.2227	17.8635	16.8339	14.0692	2.38291	1.59787	0.615382			0.242448	ZNF410;ZNF410;ZNF410	0.15405	Q86VK4;Q86VK4-3;Q86VK4-5	ZN410_HUMAN;ZN410_HUMAN;ZN410_HUMAN	Zinc finger protein 410;Isoform of Q86VK4, Isoform 3 of Zinc finger protein 410;Isoform of Q86VK4, Isoform 5 of Zinc finger protein 410
9733	CNOT6	https://www.uniprot.org/uniprot/?query=(accession:d6r9h6)	12.883	13.9753	12.4148	14.0643	15.775	17.1778	16.5355	13.3702	2.38029	2.77514	1.21316			0.0612119	CNOT6	0.0274556	D6R9H6	D6R9H6_HUMAN	Isoform of Q9ULM6, CCR4-NOT transcription complex subunit 6 (Fragment)
3437	LAMA3	https://www.uniprot.org/uniprot/?query=(accession:q16787)	12.7973	21.9224	21.7653	22.8949	22.262	22.1353	22.154	22.3498	2.38027	1.08866	0.37698			0.419778	LAMA3	0.312317	Q16787	LAMA3_HUMAN	Laminin subunit alpha-3
5925	ZBTB9	https://www.uniprot.org/uniprot/?query=(accession:q96c00)	12.064	21.6639	21.528	13.7789	21.9548	13.2133	21.6975	21.6679	2.37468	0.774612	0.246502			0.566889	ZBTB9	0.463894	Q96C00	ZBTB9_HUMAN	Zinc finger and BTB domain-containing protein 9
7764	BCAS3	https://www.uniprot.org/uniprot/?query=(accession:q9h6u6-6)	12.895	20.7407	26.4816	21.0093	14.4042	26.9254	27.4869	21.6715	2.34032	0.612915	0.184696			0.653588	BCAS3	0.559288	Q9H6U6-6	BCAS3_HUMAN	Isoform of Q9H6U6, Isoform 6 of BCAS3 microtubule associated cell migration factor
9597	SMC1B	https://www.uniprot.org/uniprot/?query=(accession:q8ndv3)+OR+(accession:q8ndv3-2)	23.745	13.994	23.798	23.8246	23.7551	23.491	23.762	23.6685	2.32874	1.02741	0.349773			0.446918	SMC1B;SMC1B	0.338375	Q8NDV3;Q8NDV3-2	SMC1B_HUMAN;SMC1B_HUMAN	Structural maintenance of chromosomes protein 1B;Isoform of Q8NDV3, Isoform 2 of Structural maintenance of chromosomes protein 1B
9804	RRAGB	https://www.uniprot.org/uniprot/?query=(accession:q5vzm2-2)	13.2763	16.7005	12.7778	16.4633	16.9021	17.2126	17.253	17.1242	2.31855	2.41989	1.03391			0.0924884	RRAGB	0.0460571	Q5VZM2-2	RRAGB_HUMAN	Isoform of Q5VZM2, Isoform 2 of Ras-related GTP-binding protein B
10454	ADORA2B	https://www.uniprot.org/uniprot/?query=(accession:p29275)	13.2056	21.5	13.0659	21.3055	21.1266	21.7374	14.0153	21.4626	2.31623	0.827086	0.267594			0.540015	ADORA2B	0.435439	P29275	AA2BR_HUMAN	Adenosine receptor A2b
10305	KXD1	https://www.uniprot.org/uniprot/?query=(accession:q9bqd3)	14.1513	12.6168	12.6127	12.447	12.8431	16.9253	12.587	18.735	2.31561	1.58921	0.611075			0.244864	KXD1	0.155985	Q9BQD3	KXDL1_HUMAN	KxDL motif-containing protein 1
9800	TET2	https://www.uniprot.org/uniprot/?query=(accession:q6n021)	12.3544	22.8422	21.4157	21.9258	22.2141	22.0383	22.0494	21.4664	2.30753	1.01789	0.346041			0.450774	TET2	0.342573	Q6N021	TET2_HUMAN	Methylcytosine dioxygenase TET2
9442	USP9Y	https://www.uniprot.org/uniprot/?query=(accession:o00507)	13.837	13.9189	13.067	13.7142	13.5334	14.6411	20.9993	14.5327	2.29235	1.44025	0.537437			0.29011	USP9Y	0.192931	O00507	USP9Y_HUMAN	Ubiquitin carboxyl-terminal hydrolase 9Y
9043	MRPS7	https://www.uniprot.org/uniprot/?query=(accession:j3qkw2)	12.6229	17.8281	12.5427	17.6523	13.2439	18.2251	19.8871	18.4501	2.29007	1.19067	0.421793			0.378623	MRPS7	0.272543	J3QKW2	J3QKW2_HUMAN	Isoform of Q9Y2R9, Mitochondrial ribosomal protein S7
2642	SLC2A3	https://www.uniprot.org/uniprot/?query=(accession:p11169)	18.3749	17.7098	20.1313	19.4819	21.4435	21.3444	20.7153	21.3231	2.28208	4.33787	1.90386	+		0.0124779	SLC2A3	0.00339499	P11169	GTR3_HUMAN	Solute carrier family 2, facilitated glucose transporter member 3
9789	SLC50A1	https://www.uniprot.org/uniprot/?query=(accession:q9brv3-2)+OR+(accession:q9brv3)+OR+(accession:q9brv3-3)	21.0369	18.1683	15.5429	20.6154	21.3735	20.892	20.5	21.68	2.27049	1.89515	0.765484			0.1716	SLC50A1;SLC50A1;SLC50A1	0.099864	Q9BRV3-2;Q9BRV3;Q9BRV3-3	SWET1_HUMAN;SWET1_HUMAN;SWET1_HUMAN	Isoform of Q9BRV3, Isoform 2 of Sugar transporter SWEET1;Sugar transporter SWEET1;Isoform of Q9BRV3, Isoform 3 of Sugar transporter SWEET1
3017	SECTM1	https://www.uniprot.org/uniprot/?query=(accession:q8wvn6)	13.5335	22.0459	21.9069	12.2511	22.7127	11.3494	22.4042	22.3461	2.26877	0.639404	0.19496			0.638322	SECTM1	0.542885	Q8WVN6	SCTM1_HUMAN	Secreted and transmembrane protein 1
9925	PPP2R5C	https://www.uniprot.org/uniprot/?query=(accession:q13362)	12.3915	12.97	10.9677	11.7939	13.1482	18.4507	12.0386	13.5284	2.2607	1.6452	0.639261			0.229477	PPP2R5C	0.143873	Q13362	2A5G_HUMAN	Serine/threonine-protein phosphatase 2A 56 kDa regulatory subunit gamma isoform
5466	KMT5A	https://www.uniprot.org/uniprot/?query=(accession:q9nqr1)+OR+(accession:q9nqr1-2)	20.3116	20.8448	19.7579	13.2352	20.8739	20.7506	21.0368	20.5177	2.25735	1.367	0.502544			0.314381	KMT5A;KMT5A	0.213855	Q9NQR1;Q9NQR1-2	KMT5A_HUMAN;KMT5A_HUMAN	N-lysine methyltransferase KMT5A;Isoform of Q9NQR1, Isoform 2 of N-lysine methyltransferase KMT5A
10456	MED11	https://www.uniprot.org/uniprot/?query=(accession:q9p086)	12.886	20.2314	19.4964	20.4875	21.1082	20.8949	19.9129	20.2134	2.25703	1.33263	0.486639			0.326108	MED11	0.224346	Q9P086	MED11_HUMAN	Mediator of RNA polymerase II transcription subunit 11
9087	BAIAP3	https://www.uniprot.org/uniprot/?query=(accession:o94812-7)+OR+(accession:o94812)+OR+(accession:o94812-3)+OR+(accession:o94812-5)+OR+(accession:o94812-6)	20.3907	13.813	17.8939	19.7521	21.0586	20.6575	18.9302	20.221	2.25438	1.57046	0.602051			0.250005	BAIAP3;BAIAP3;BAIAP3;BAIAP3;BAIAP3	0.160247	O94812-7;O94812;O94812-3;O94812-5;O94812-6	BAIP3_HUMAN;BAIP3_HUMAN;BAIP3_HUMAN;BAIP3_HUMAN;BAIP3_HUMAN	Isoform of O94812, Isoform 6 of BAI1-associated protein 3;BAI1-associated protein 3;Isoform of O94812, Isoform 3 of BAI1-associated protein 3;Isoform of O94812, Isoform 4 of BAI1-associated protein 3;Isoform of O94812, Isoform 5 of BAI1-associated protein 3
2038	NDFIP1	https://www.uniprot.org/uniprot/?query=(accession:q9bt67)	19.0427	22.4679	23.5427	22.4814	24.3877	24.3415	23.4899	24.2685	2.23823	2.41242	1.03038			0.0932428	NDFIP1	0.0465658	Q9BT67	NFIP1_HUMAN	NEDD4 family-interacting protein 1
6378	PEX2	https://www.uniprot.org/uniprot/?query=(accession:p28328)	20.651	18.4702	19.6798	12.836	19.9708	20.186	20.3739	20.0002	2.22347	1.372	0.505019			0.312595	PEX2	0.212365	P28328	PEX2_HUMAN	Peroxisome biogenesis factor 2
5306	CST6	https://www.uniprot.org/uniprot/?query=(accession:q15828)	13.0343	13.656	17.0584	13.0266	17.4819	18.498	17.5322	12.1546	2.22283	1.38545	0.511493			0.307969	CST6	0.208403	Q15828	CYTM_HUMAN	Cystatin-M
8165	PARP3	https://www.uniprot.org/uniprot/?query=(accession:q9y6f1-2)+OR+(accession:q9y6f1)	17.2135	14.1466	17.2481	12.4365	17.4128	17.3637	17.346	17.6852	2.19074	1.98579	0.810615			0.154663	PARP3;PARP3	0.0873821	Q9Y6F1-2;Q9Y6F1	PARP3_HUMAN;PARP3_HUMAN	Isoform of Q9Y6F1, Isoform 2 of Protein mono-ADP-ribosyltransferase PARP3;Protein mono-ADP-ribosyltransferase PARP3
10254	KIF23	https://www.uniprot.org/uniprot/?query=(accession:q02241-3)	13.7186	17.1294	17.537	13.3814	18.0972	17.083	17.7538	17.5617	2.18231	2.10998	0.874182			0.133604	KIF23	0.0727416	Q02241-3	KIF23_HUMAN	Isoform of Q02241, Isoform 3 of Kinesin-like protein KIF23
8335	GFAP	https://www.uniprot.org/uniprot/?query=(accession:a0a1w2pr46)	22.7444	23.0058	23.2478	14.57	22.833	24.1549	22.8137	22.4567	2.17258	1.09584	0.380117			0.416757	GFAP	0.30937	A0A1W2PR46	A0A1W2PR46_HUMAN	Isoform of P14136, Glial fibrillary acidic protein
1914	KRT6A	https://www.uniprot.org/uniprot/?query=(accession:p02538)	20.0076	19.6499	21.3368	20.1906	22.6398	22.4515	22.174	22.5892	2.16742	6.16874	2.43996	+		0.00363116	KRT6A	0.0004568	P02538	K2C6A_HUMAN	Keratin, type II cytoskeletal 6A
6064	AURKC	https://www.uniprot.org/uniprot/?query=(accession:q9uqb9)	13.7051	22.6532	13.3388	22.7125	22.4781	22.6279	22.4202	13.5481	2.16617	0.675286	0.207643			0.61995	AURKC	0.521143	Q9UQB9	AURKC_HUMAN	Aurora kinase C
8103	SPIN2B	https://www.uniprot.org/uniprot/?query=(accession:q9bpz2)	12.4938	20.4518	20.8872	21.0003	20.7074	21.0324	20.5213	21.1766	2.15116	1.11759	0.389677			0.407684	SPIN2B	0.300583	Q9BPZ2	SPI2B_HUMAN	Spindlin-2B
8035	IRF1	https://www.uniprot.org/uniprot/?query=(accession:p10914)	13.1505	13.7874	12.9973	12.8063	15.8943	12.7982	16.8219	15.808	2.14524	2.57484	1.11119			0.0774131	IRF1	0.0367088	P10914	IRF1_HUMAN	Interferon regulatory factor 1
9010	EIF4H	https://www.uniprot.org/uniprot/?query=(accession:q15056-2)	17.7015	12.2501	17.7777	17.1383	18.6726	18.7262	18.1709	17.8775	2.1449	1.72274	0.678001			0.209894	EIF4H	0.12855	Q15056-2	IF4H_HUMAN	Isoform of Q15056, Isoform Short of Eukaryotic translation initiation factor 4H
9921	PCYOX1	https://www.uniprot.org/uniprot/?query=(accession:q9uhg3-2)	20.0424	12.9156	19.7601	12.4371	20.3255	20.5297	12.6664	20.1805	2.13671	0.813751	0.262164			0.546809	PCYOX1	0.442552	Q9UHG3-2	PCYOX_HUMAN	Isoform of Q9UHG3, Isoform 2 of Prenylcysteine oxidase 1
6050	B4GALNT3	https://www.uniprot.org/uniprot/?query=(accession:q6l9w6)	12.0086	13.078	15.5243	13.9382	15.866	14.3911	16.0089	16.8085	2.13137	2.56645	1.10758			0.0780576	B4GALNT3	0.0371607	Q6L9W6	B4GN3_HUMAN	Beta-1,4-N-acetylgalactosaminyltransferase 3
7948	GABARAPL1	https://www.uniprot.org/uniprot/?query=(accession:q9h0r8)+OR+(accession:q9h0r8-2)	15.2613	14.4596	15.0767	15.0186	15.6024	21.289	15.6547	15.7942	2.13102	1.63041	0.631679			0.233518	GABARAPL1;GABARAPL1	0.146983	Q9H0R8;Q9H0R8-2	GBRL1_HUMAN;GBRL1_HUMAN	Gamma-aminobutyric acid receptor-associated protein-like 1;Isoform of Q9H0R8, Isoform 2 of Gamma-aminobutyric acid receptor-associated protein-like 1
2712	ZNF286A	https://www.uniprot.org/uniprot/?query=(accession:q9hbt8)+OR+(accession:q9hbt8-2)	11.5793	19.3436	20.2682	19.341	19.76	18.9967	19.9948	20.2975	2.12923	1.12327	0.391909			0.405594	ZNF286A;ZNF286A	0.298321	Q9HBT8;Q9HBT8-2	Z286A_HUMAN;Z286A_HUMAN	Zinc finger protein 286A;Isoform of Q9HBT8, Isoform 2 of Zinc finger protein 286A
164	RALGAPA1	https://www.uniprot.org/uniprot/?query=(accession:a0a1b0gui1)	21.8489	21.7849	22.9591	21.8033	24.3088	24.2683	23.8339	24.3417	2.08915	7.25209	2.57649	+		0.00265164	RALGAPA1	0.000168614	A0A1B0GUI1	A0A1B0GUI1_HUMAN	Isoform of Q6GYQ0, Ral GTPase activating protein catalytic subunit alpha 1
4302	ZNF395	https://www.uniprot.org/uniprot/?query=(accession:q9h8n7)	13.5131	12.1836	12.9433	13.6948	12.4705	12.9319	14.1214	21.1174	2.0766	1.09776	0.381014			0.415897	ZNF395	0.308584	Q9H8N7	ZN395_HUMAN	Zinc finger protein 395
9894	TRMT12	https://www.uniprot.org/uniprot/?query=(accession:q53h54)	20.7572	21.3593	21.0882	13.3699	20.9556	21.7132	21.1858	20.9652	2.06131	1.15029	0.404178			0.394296	TRMT12	0.287755	Q53H54	TYW2_HUMAN	tRNA wybutosine-synthesizing protein 2 homolog
652	GPR107	https://www.uniprot.org/uniprot/?query=(accession:q5vw38-2)	13.642	21.2134	21.3365	20.9682	21.3768	21.3422	21.1519	21.4921	2.05077	1.17543	0.415059			0.384539	GPR107	0.278202	Q5VW38-2	GP107_HUMAN	Isoform of Q5VW38, Isoform 2 of Protein GPR107
9477	BTD	https://www.uniprot.org/uniprot/?query=(accession:p43251)+OR+(accession:p43251-2)+OR+(accession:p43251-3)+OR+(accession:p43251-4)	13.1083	13.2467	19.7822	19.5928	20.1468	20.1734	12.2896	21.3067	2.04664	0.78879	0.251935			0.559842	BTD;BTD;BTD;BTD	0.456083	P43251;P43251-2;P43251-3;P43251-4	BTD_HUMAN;BTD_HUMAN;BTD_HUMAN;BTD_HUMAN	Biotinidase;Isoform of P43251, Isoform 2 of Biotinidase;Isoform of P43251, Isoform 3 of Biotinidase;Isoform of P43251, Isoform 4 of Biotinidase
2058	PAGR1	https://www.uniprot.org/uniprot/?query=(accession:q9btk6)	17.5148	11.3646	17.4284	18.8203	18.3382	18.6928	17.1969	19.005	2.02618	1.27621	0.460123			0.346638	PAGR1	0.242541	Q9BTK6	PAGR1_HUMAN	PAXIP1-associated glutamate-rich protein 1
5211	DDX60L	https://www.uniprot.org/uniprot/?query=(accession:q5h9u9)	17.0562	20.2105	19.7787	19.7156	20.4811	21.8658	20.3399	22.1478	2.01842	2.54459	1.09579			0.0802074	DDX60L	0.0383663	Q5H9U9	DDX6L_HUMAN	Probable ATP-dependent RNA helicase DDX60-like
6109	CCDC50	https://www.uniprot.org/uniprot/?query=(accession:q8ivm0)	18.5948	11.9473	18.6049	18.9438	18.8082	19.5305	18.6538	19.1375	2.00982	1.27405	0.459445			0.34718	CCDC50	0.243262	Q8IVM0	CCD50_HUMAN	Coiled-coil domain-containing protein 50
9982	ZNF358	https://www.uniprot.org/uniprot/?query=(accession:q9nw07)	17.4349	16.7603	18.0099	13.2022	18.2994	18.4095	18.1656	18.5363	2.00088	1.9958	0.815816			0.152821	ZNF358	0.0861005	Q9NW07	ZN358_HUMAN	Zinc finger protein 358
10130	PLEKHG2	https://www.uniprot.org/uniprot/?query=(accession:q9h7p9)+OR+(accession:q9h7p9-3)	12.0136	20.5854	12.3596	19.5049	12.5023	19.9693	20.3292	19.6421	1.99484	0.730322	0.228776			0.590506	PLEKHG2;PLEKHG2	0.48888	Q9H7P9;Q9H7P9-3	PKHG2_HUMAN;PKHG2_HUMAN	Pleckstrin homology domain-containing family G member 2;Isoform of Q9H7P9, Isoform 3 of Pleckstrin homology domain-containing family G member 2
9160	COL17A1	https://www.uniprot.org/uniprot/?query=(accession:q9umd9-2)+OR+(accession:q9umd9)	19.6924	21.0688	20.517	13.2583	20.7228	20.7681	20.9643	20.002	1.98019	1.17178	0.413522			0.385902	COL17A1;COL17A1	0.279573	Q9UMD9-2;Q9UMD9	COHA1_HUMAN;COHA1_HUMAN	Isoform of Q9UMD9, Isoform 2 of Collagen alpha-1(XVII) chain;Collagen alpha-1(XVII) chain
8221	RNF135	https://www.uniprot.org/uniprot/?query=(accession:q8iud6)	17.2762	19.7824	18.1217	12.2162	20.415	17.9282	18.6227	18.3382	1.97692	1.24251	0.445114			0.358828	RNF135	0.254009	Q8IUD6	RN135_HUMAN	E3 ubiquitin-protein ligase RNF135
544	ANKS6	https://www.uniprot.org/uniprot/?query=(accession:q68dc2-4)+OR+(accession:q68dc2)	20.0706	20.04	19.4311	19.5727	19.9889	24.8094	21.816	20.3722	1.968	1.92272	0.778885			0.166385	ANKS6;ANKS6	0.0958937	Q68DC2-4;Q68DC2	ANKS6_HUMAN;ANKS6_HUMAN	Isoform of Q68DC2, Isoform 3 of Ankyrin repeat and SAM domain-containing protein 6;Ankyrin repeat and SAM domain-containing protein 6
4610	CCPG1	https://www.uniprot.org/uniprot/?query=(accession:q9ulg6)+OR+(accession:q9ulg6-2)	18.7169	12.6198	18.9138	18.473	19.3352	19.5576	18.9418	18.6266	1.93442	1.36014	0.499506			0.316587	CCPG1;CCPG1	0.215911	Q9ULG6;Q9ULG6-2	CCPG1_HUMAN;CCPG1_HUMAN	Cell cycle progression protein 1;Isoform of Q9ULG6, Isoform 2 of Cell cycle progression protein 1
8712	DLG4	https://www.uniprot.org/uniprot/?query=(accession:p78352)+OR+(accession:p78352-2)+OR+(accession:p78352-3)	12.4511	16.7947	16.308	16.5959	17.7228	17.1853	17.5379	17.4203	1.92916	2.00499	0.820641			0.151133	DLG4;DLG4;DLG4	0.0849405	P78352;P78352-2;P78352-3	DLG4_HUMAN;DLG4_HUMAN;DLG4_HUMAN	Disks large homolog 4;Isoform of P78352, Isoform 2 of Disks large homolog 4;Isoform of P78352, Isoform 3 of Disks large homolog 4
8622	TMEM185B	https://www.uniprot.org/uniprot/?query=(accession:q9h7f4)	19.227	19.2067	19.4871	13.2242	19.6195	19.9157	19.323	19.9157	1.90727	1.3484	0.494296			0.320408	TMEM185B	0.219476	Q9H7F4	T185B_HUMAN	Transmembrane protein 185B
8232	XAF1	https://www.uniprot.org/uniprot/?query=(accession:q6gph4-7)	11.7655	15.1792	14.5244	16.0801	14.7195	15.4441	19.4911	15.4852	1.89765	1.43635	0.535697			0.291275	XAF1	0.193997	Q6GPH4-7	XAF1_HUMAN	Isoform of Q6GPH4, Isoform 7 of XIAP-associated factor 1
6887	NAA38	https://www.uniprot.org/uniprot/?query=(accession:q9bra0)+OR+(accession:q9bra0-2)	14.7374	16.7325	18.2088	13.178	17.4289	17.7582	17.4748	17.7007	1.87647	1.83046	0.732965			0.184942	NAA38;NAA38	0.109819	Q9BRA0;Q9BRA0-2	LSMD1_HUMAN;LSMD1_HUMAN	N-alpha-acetyltransferase 38, NatC auxiliary subunit;Isoform of Q9BRA0, Isoform 2 of N-alpha-acetyltransferase 38, NatC auxiliary subunit
826	ZNF445	https://www.uniprot.org/uniprot/?query=(accession:p59923)	17.4655	18.2127	14.5184	13.8259	18.1589	17.7823	17.8974	17.6869	1.87575	1.87057	0.753238			0.176507	ZNF445	0.103539	P59923	ZN445_HUMAN	Zinc finger protein 445
10187	SYN1	https://www.uniprot.org/uniprot/?query=(accession:p17600)+OR+(accession:p17600-2)	12.7646	12.709	12.8738	12.7786	12.8887	15.1843	15.2724	15.2293	1.86218	3.43095	1.52258	+		0.0300207	SYN1;SYN1	0.01095	P17600;P17600-2	SYN1_HUMAN;SYN1_HUMAN	Synapsin-1;Isoform of P17600, Isoform IB of Synapsin-1
7352	NECTIN3	https://www.uniprot.org/uniprot/?query=(accession:q9nqs3-3)	16.916	17.5121	17.3839	17.3398	17.9009	17.3535	23.4879	17.8021	1.84817	1.36689	0.502544			0.314381	NECTIN3	0.213885	Q9NQS3-3	NECT3_HUMAN	Isoform of Q9NQS3, Isoform 3 of Nectin-3
9878	RAP1GDS1	https://www.uniprot.org/uniprot/?query=(accession:p52306-4)	19.8962	13.2752	20.1574	19.3931	20.1611	20.4457	19.4034	19.9742	1.81562	1.18386	0.418749			0.381286	RAP1GDS1	0.275062	P52306-4	GDS1_HUMAN	Isoform of P52306, Isoform 4 of Rap1 GTPase-GDP dissociation stimulator 1
574	ROBO3	https://www.uniprot.org/uniprot/?query=(accession:f5gwj5)	18.4304	12.8219	18.3701	17.5589	17.7779	18.5452	19.3012	18.7691	1.80303	1.41597	0.526044			0.297821	ROBO3	0.199655	F5GWJ5	F5GWJ5_HUMAN	Isoform of Q96MS0, Roundabout guidance receptor 3
6583	NPDC1	https://www.uniprot.org/uniprot/?query=(accession:q9nqx5)	13.2837	21.3644	21.5532	13.3622	21.2108	22.1684	12.6488	20.7462	1.80266	0.605159	0.18214			0.657446	NPDC1	0.564146	Q9NQX5	NPDC1_HUMAN	Neural proliferation differentiation and control protein 1
10080	C4orf3	https://www.uniprot.org/uniprot/?query=(accession:q8wvx3)	16.9518	12.5528	13.2531	16.6058	16.8955	18.4542	13.7289	17.477	1.79802	1.27529	0.459829			0.346873	C4orf3	0.24285	Q8WVX3	CD003_HUMAN	Uncharacterized protein C4orf3
8757	RWDD3	https://www.uniprot.org/uniprot/?query=(accession:q9y3v2)	14.791	15.3111	14.7091	15.2551	17.1439	16.2916	15.2577	18.5559	1.79574	2.71507	1.18214			0.0657446	RWDD3	0.0299429	Q9Y3V2	RWDD3_HUMAN	RWD domain-containing protein 3
5833	H0YIV9	https://www.uniprot.org/uniprot/?query=(accession:h0yiv9)	18.1446	21.2548	15.125	21.5883	20.8129	20.937	19.2764	22.2637	1.79432	1.18732	0.420306			0.379922		0.273778	H0YIV9	H0YIV9_HUMAN	readthrough, Glutamyl-tRNA(Gln) amidotransferase subunit C, mitochondrial (Fragment)
3667	BRSK2	https://www.uniprot.org/uniprot/?query=(accession:q8iwq3)	20.2847	19.149	19.0081	19.3389	20.6568	20.2865	23.7836	20.2196	1.79146	2.14694	0.893069			0.127918	BRSK2	0.0688758	Q8IWQ3	BRSK2_HUMAN	Serine/threonine-protein kinase BRSK2
4829	BEND3	https://www.uniprot.org/uniprot/?query=(accession:q5t5x7)	18.843	19.1104	19.3732	13.1821	19.4419	19.6297	19.2772	19.3134	1.78838	1.29904	0.470528			0.338432	BEND3	0.235029	Q5T5X7	BEND3_HUMAN	BEN domain-containing protein 3
5693	DDN	https://www.uniprot.org/uniprot/?query=(accession:o94850)	15.1934	13.1509	11.8929	17.6235	13.4675	17.2734	17.6357	16.6254	1.78537	1.22645	0.4382			0.364586	DDN	0.259632	O94850	DEND_HUMAN	Dendrin
9801	S1PR5	https://www.uniprot.org/uniprot/?query=(accession:q9h228)	12.1794	16.1008	15.8983	12.9932	16.7414	13.4593	17.0447	17.0394	1.77828	1.44725	0.540858			0.287834	S1PR5	0.19103	Q9H228	S1PR5_HUMAN	Sphingosine 1-phosphate receptor 5
6031	NECTIN3	https://www.uniprot.org/uniprot/?query=(accession:q9nqs3)	21.3278	21.2248	22.0545	21.6249	23.3501	23.4134	23.1102	23.4665	1.77705	9.46726	2.63298	+		0.0023282	NECTIN3	3.04153e-05	Q9NQS3	NECT3_HUMAN	Nectin-3
7915	CXCL16	https://www.uniprot.org/uniprot/?query=(accession:q9h2a7)	19.4871	13.4162	21.1786	13.1114	20.713	13.0276	20.2381	20.28	1.76634	0.68771	0.212429			0.613156	CXCL16	0.513744	Q9H2A7	CXL16_HUMAN	C-X-C motif chemokine 16
10270	MBNL2	https://www.uniprot.org/uniprot/?query=(accession:q5vzf2)+OR+(accession:q5vzf2-2)+OR+(accession:q5vzf2-3)	18.707	18.4515	18.7456	12.1817	18.8835	18.8559	18.4755	18.9296	1.76467	1.17871	0.416303			0.383439	MBNL2;MBNL2;MBNL2	0.276976	Q5VZF2;Q5VZF2-2;Q5VZF2-3	MBNL2_HUMAN;MBNL2_HUMAN;MBNL2_HUMAN	Muscleblind-like protein 2;Isoform of Q5VZF2, Isoform 2 of Muscleblind-like protein 2;Isoform of Q5VZF2, Isoform 3 of Muscleblind-like protein 2
9179	KIAA1958	https://www.uniprot.org/uniprot/?query=(accession:q8n8k9-2)	12.8909	18.0078	13.7861	13.2434	16.8115	18.3021	17.0331	12.826	1.76116	1.13333	0.396502			0.401327	KIAA1958	0.294351	Q8N8K9-2	K1958_HUMAN	Isoform of Q8N8K9, Isoform 2 of Uncharacterized protein KIAA1958
8848	DDIT4	https://www.uniprot.org/uniprot/?query=(accession:q9nx09)	14.0185	13.8689	17.3495	13.0685	15.8681	17.8818	18.1824	13.3718	1.74968	1.2951	0.468719			0.339845	DDIT4	0.236312	Q9NX09	DDIT4_HUMAN	DNA damage-inducible transcript 4 protein
9095	RUVBL1	https://www.uniprot.org/uniprot/?query=(accession:h7c4g5)	18.0469	18.6073	18.0113	12.4962	18.7273	18.4273	18.7184	18.2662	1.74435	1.30696	0.474227			0.335562	RUVBL1	0.232473	H7C4G5	H7C4G5_HUMAN	Isoform of Q9Y265, RuvB-like helicase (Fragment)
9156	MYLK	https://www.uniprot.org/uniprot/?query=(accession:q15746)+OR+(accession:q15746-3)+OR+(accession:q15746-5)+OR+(accession:q15746-6)	12.8946	13.3179	14.7578	16.1627	17.1661	15.8666	15.1672	15.8909	1.73943	2.20745	0.925468			0.118722	MYLK;MYLK;MYLK;MYLK	0.0629873	Q15746;Q15746-3;Q15746-5;Q15746-6	MYLK_HUMAN;MYLK_HUMAN;MYLK_HUMAN;MYLK_HUMAN	Myosin light chain kinase, smooth muscle;Isoform of Q15746, Isoform 3A of Myosin light chain kinase, smooth muscle;Isoform of Q15746, Isoform 4 of Myosin light chain kinase, smooth muscle;Isoform of Q15746, Isoform Del-1790 of Myosin light chain kinase, smooth muscle
4384	MSLN	https://www.uniprot.org/uniprot/?query=(accession:q13421-2)+OR+(accession:q13421-3)+OR+(accession:q13421-4)	19.4128	18.662	18.5	12.272	19.4551	18.4693	19.0973	18.7048	1.71993	1.11122	0.387111			0.4101	MSLN;MSLN;MSLN	0.303133	Q13421-2;Q13421-3;Q13421-4	MSLN_HUMAN;MSLN_HUMAN;MSLN_HUMAN	Isoform of Q13421, Isoform 3 of Mesothelin;Isoform of Q13421, Isoform 2 of Mesothelin;Isoform of Q13421, Isoform 4 of Mesothelin
2362	MAGEA2B	https://www.uniprot.org/uniprot/?query=(accession:p43356)	12.251	17.4343	17.3813	12.978	18.085	13.2567	18.0819	17.4535	1.70814	1.0176	0.345949			0.450869	MAGEA2B	0.342702	P43356	MAGA2_HUMAN	Melanoma-associated antigen 2
4837	KIAA0586	https://www.uniprot.org/uniprot/?query=(accession:q9bvv6-3)+OR+(accession:q9bvv6-4)+OR+(accession:q9bvv6)	22.0124	19.6008	21.2087	17.148	21.3934	22.0036	22.5985	20.7908	1.70408	1.61386	0.623263			0.238087	KIAA0586;KIAA0586;KIAA0586	0.15054	Q9BVV6-3;Q9BVV6-4;Q9BVV6	TALD3_HUMAN;TALD3_HUMAN;TALD3_HUMAN	Isoform of Q9BVV6, Isoform 3 of Protein TALPID3;Isoform of Q9BVV6, Isoform 4 of Protein TALPID3;Protein TALPID3
7106	ANKRD54	https://www.uniprot.org/uniprot/?query=(accession:q6nxt1)	14.4462	14.2781	13.9606	14.8269	17.0101	15.058	15.3157	16.9334	1.70132	3.34914	1.48673	+		0.0326036	ANKRD54	0.0122428	Q6NXT1	ANR54_HUMAN	Ankyrin repeat domain-containing protein 54
7696	CD33	https://www.uniprot.org/uniprot/?query=(accession:p20138)	20.0212	19.4133	21.0257	21.278	22.2979	22.2437	21.8436	22.1337	1.69516	4.09445	1.8039	+		0.0157071	CD33	0.00459292	P20138	CD33_HUMAN	Myeloid cell surface antigen CD33
4272	SERPINI1	https://www.uniprot.org/uniprot/?query=(accession:q99574)	13.2577	13.8062	12.2973	13.038	14.6221	13.9184	15.5003	15.1229	1.69116	3.94215	1.74141	+		0.0181381	SERPINI1	0.00557408	Q99574	NEUS_HUMAN	Neuroserpin
5330	KRT2	https://www.uniprot.org/uniprot/?query=(accession:p35908)	21.9196	21.7701	22.9175	21.6269	23.9199	23.8027	23.2995	23.9683	1.68908	5.51784	2.29334	+		0.00508931	KRT2	0.000885846	P35908	K22E_HUMAN	Keratin, type II cytoskeletal 2 epidermal
10317	IPMK	https://www.uniprot.org/uniprot/?query=(accession:q8nfu5)	16.8217	16.5815	11.9669	10.4706	16.29	13.1205	16.666	16.5187	1.68863	1.00201	0.338895			0.458253	IPMK	0.349671	Q8NFU5	IPMK_HUMAN	Inositol polyphosphate multikinase
6176	HYAL3	https://www.uniprot.org/uniprot/?query=(accession:o43820)+OR+(accession:o43820-2)	14.9758	17.8609	17.7617	18.5046	18.2595	18.8826	19.4578	19.2148	1.67793	2.19486	0.918764			0.120569	HYAL3;HYAL3	0.0641695	O43820;O43820-2	HYAL3_HUMAN;HYAL3_HUMAN	Hyaluronidase-3;Isoform of O43820, Isoform 2 of Hyaluronidase-3
9237	LRMDA	https://www.uniprot.org/uniprot/?query=(accession:a0a087wwi0)	13.1638	12.8382	14.3438	13.468	14.8734	14.6741	16.6362	14.2873	1.6643	2.93349	1.28911			0.0513918	LRMDA	0.0218845	A0A087WWI0	A0A087WWI0_HUMAN	Isoform of Q9H2I8, Leucine rich melanocyte differentiation associated
2798	ZNF92	https://www.uniprot.org/uniprot/?query=(accession:q03936-3)	19.6878	20.6408	16.2786	21.2511	21.5969	20.9152	20.569	21.3618	1.64613	1.56993	0.601787			0.250157	ZNF92	0.160369	Q03936-3	ZNF92_HUMAN	Isoform of Q03936, Isoform 3 of Zinc finger protein 92
7544	AKNA	https://www.uniprot.org/uniprot/?query=(accession:q7z591)	11.8343	23.3527	22.2466	22.2932	21.128	24.0796	22.0998	18.9816	1.64052	0.609093	0.18309			0.65601	AKNA	0.561678	Q7Z591	AKNA_HUMAN	Microtubule organization protein AKNA
6357	LRRC58	https://www.uniprot.org/uniprot/?query=(accession:q96cx6)	12.7647	12.7701	12.5205	13.2732	15.85	13.9149	14.0806	14.0155	1.63315	3.60579	1.60042	+		0.0250945	LRRC58	0.0086544	Q96CX6	LRC58_HUMAN	Leucine-rich repeat-containing protein 58
7357	F8A3	https://www.uniprot.org/uniprot/?query=(accession:p23610)	19.0642	19.4708	19.4623	18.9439	19.3895	19.2216	18.796	26.0599	1.63142	1.0128	0.344039			0.452857	F8A3	0.344838	P23610	HAP40_HUMAN	40-kDa huntingtin-associated protein
3301	RBP1	https://www.uniprot.org/uniprot/?query=(accession:p09455-2)+OR+(accession:p09455-3)	16.8867	17.0925	14.0441	16.9334	17.641	17.8766	17.9256	18.0191	1.6264	2.3829	1.01569			0.0964526	RBP1;RBP1	0.0486308	P09455-2;P09455-3	RET1_HUMAN;RET1_HUMAN	Isoform of P09455, Isoform 2 of Retinol-binding protein 1;Isoform of P09455, Isoform 3 of Retinol-binding protein 1
6174	SAMD4A	https://www.uniprot.org/uniprot/?query=(accession:q9upu9)	12.7657	18.5162	18.6327	15.8424	18.2139	18.217	18.2194	17.5666	1.61498	1.25268	0.449763			0.355007	SAMD4A	0.250498	Q9UPU9	SMAG1_HUMAN	Protein Smaug homolog 1
1990	GORAB	https://www.uniprot.org/uniprot/?query=(accession:a0a8i5kw31)	12.1361	12.4625	19.7238	13.2008	19.0187	13.17	13.0196	18.7123	1.59935	0.705576	0.219065			0.603858	GORAB	0.503222	A0A8I5KW31	A0A8I5KW31_HUMAN	Isoform of Q5T7V8, RAB6-interacting golgin
1061	IRS1	https://www.uniprot.org/uniprot/?query=(accession:p35568)	22.4377	22.4004	23.1911	22.3826	24.2571	24.3507	23.9091	24.2755	1.59515	7.81624	2.62086	+		0.0023941	IRS1	0.000105013	P35568	IRS1_HUMAN	Insulin receptor substrate 1
7435	FGFR2	https://www.uniprot.org/uniprot/?query=(accession:a0a0a0mr25)	15.968	16.7566	15.6934	15.6116	19.1526	18.6664	16.5629	15.9974	1.58745	2.09939	0.868647			0.135317	FGFR2	0.0738883	A0A0A0MR25	A0A0A0MR25_HUMAN	Isoform of P21802, Fibroblast growth factor receptor
9729	ZDHHC16	https://www.uniprot.org/uniprot/?query=(accession:q969w1)+OR+(accession:q969w1-2)+OR+(accession:q969w1-3)+OR+(accession:q969w1-4)	12.6734	12.8212	12.1052	11.7139	16.018	13.3451	13.2568	13.0227	1.58223	2.27659	0.960397			0.109548	ZDHHC16;ZDHHC16;ZDHHC16;ZDHHC16	0.0568765	Q969W1;Q969W1-2;Q969W1-3;Q969W1-4	ZDH16_HUMAN;ZDH16_HUMAN;ZDH16_HUMAN;ZDH16_HUMAN	Palmitoyltransferase ZDHHC16;Isoform of Q969W1, Isoform 2 of Palmitoyltransferase ZDHHC16;Isoform of Q969W1, Isoform 3 of Palmitoyltransferase ZDHHC16;Isoform of Q969W1, Isoform 4 of Palmitoyltransferase ZDHHC16
9619	HAS1	https://www.uniprot.org/uniprot/?query=(accession:q92839)	23.6268	24.6022	22.4031	23.6578	25.3795	25.0924	23.7122	26.4334	1.58188	2.37607	1.01243			0.0971794	HAS1	0.0491219	Q92839	HYAS1_HUMAN	Hyaluronan synthase 1
9748	MTREX	https://www.uniprot.org/uniprot/?query=(accession:h0yac4)	20.7561	20.5465	20.53	12.3316	19.8881	20.0605	19.65	20.8586	1.57324	0.814711	0.262511			0.546373	MTREX	0.442037	H0YAC4	H0YAC4_HUMAN	Isoform of P42285, Mtr4 exosome RNA helicase (Fragment)
4632	NFKBIA	https://www.uniprot.org/uniprot/?query=(accession:p25963)	18.2245	13.2378	18.1217	18.0688	18.6798	18.5248	18.5177	18.19	1.56486	1.37497	0.506571			0.311479	NFKBIA	0.211485	P25963	IKBA_HUMAN	NF-kappa-B inhibitor alpha
3236	ZBED4	https://www.uniprot.org/uniprot/?query=(accession:o75132)	19.6039	19.783	20.3908	18.8523	19.5702	20.8014	21.7688	22.7461	1.56412	2.25623	0.950079			0.112181	ZBED4	0.0586111	O75132	ZBED4_HUMAN	Zinc finger BED domain-containing protein 4
6747	CEP112	https://www.uniprot.org/uniprot/?query=(accession:q8n8e3)	22.53	17.5351	22.9833	22.6599	23.053	23.1131	22.7903	23.0082	1.56408	1.29747	0.469957			0.338878	CEP112	0.235539	Q8N8E3	CE112_HUMAN	Centrosomal protein of 112 kDa
738	UHMK1	https://www.uniprot.org/uniprot/?query=(accession:q8tas1)	13.5447	21.0165	20.3656	22.0603	20.5237	19.9599	21.4334	21.3134	1.56081	0.859134	0.280598			0.524085	UHMK1	0.418678	Q8TAS1	UHMK1_HUMAN	Serine/threonine-protein kinase Kist
8666	C1QL4	https://www.uniprot.org/uniprot/?query=(accession:q86z23)	17.5466	17.5056	17.6287	11.9019	17.202	18.1077	17.2575	18.1856	1.54248	1.15799	0.407363			0.391415	C1QL4	0.284802	Q86Z23	C1QL4_HUMAN	Complement C1q-like protein 4
10047	KRT222	https://www.uniprot.org/uniprot/?query=(accession:q8n1a0)+OR+(accession:q8n1a0-2)	17.7092	13.1289	17.8693	16.8397	17.6416	17.2371	19.2631	17.5632	1.53947	1.38794	0.5129			0.306973	KRT222;KRT222	0.207675	Q8N1A0;Q8N1A0-2	KT222_HUMAN;KT222_HUMAN	Keratin-like protein KRT222;Isoform of Q8N1A0, Isoform 2 of Keratin-like protein KRT222
6796	ABCD1	https://www.uniprot.org/uniprot/?query=(accession:p33897)	22.8036	22.8347	23.561	22.8276	24.6159	24.5771	24.2706	24.6701	1.52668	7.9928	2.62691	+		0.00236098	ABCD1	9.10674e-05	P33897	ABCD1_HUMAN	ATP-binding cassette sub-family D member 1
8572	IFI16	https://www.uniprot.org/uniprot/?query=(accession:q16666)+OR+(accession:q16666-2)+OR+(accession:q16666-3)	15.1101	14.5398	14.3218	14.3531	16.2086	16.4326	15.8491	15.9288	1.52355	7.24409	2.57649	+		0.00265164	IFI16;IFI16;IFI16	0.000169785	Q16666;Q16666-2;Q16666-3	IF16_HUMAN;IF16_HUMAN;IF16_HUMAN	Gamma-interferon-inducible protein 16;Isoform of Q16666, Isoform 2 of Gamma-interferon-inducible protein 16;Isoform of Q16666, Isoform 3 of Gamma-interferon-inducible protein 16
9695	KALRN	https://www.uniprot.org/uniprot/?query=(accession:o60229)	19.3565	19.1062	12.6162	18.5076	19.1887	18.9822	19.0273	18.4779	1.52239	1.02144	0.347452			0.449312	KALRN	0.341002	O60229	KALRN_HUMAN	Kalirin
8062	RCBTB2	https://www.uniprot.org/uniprot/?query=(accession:o95199)+OR+(accession:o95199-2)	17.0271	12.7908	19.8477	12.5427	15.8123	20.8709	17.5494	14.063	1.52181	0.720035	0.224839			0.595883	RCBTB2;RCBTB2	0.494809	O95199;O95199-2	RCBT2_HUMAN;RCBT2_HUMAN	RCC1 and BTB domain-containing protein 2;Isoform of O95199, Isoform 2 of RCC1 and BTB domain-containing protein 2
5290	NUDT22	https://www.uniprot.org/uniprot/?query=(accession:q9brq3)+OR+(accession:q9brq3-3)	19.0727	13.0372	19.792	13.8412	13.7967	19.2202	18.7169	20.0951	1.52144	0.731986	0.229317			0.589771	NUDT22;NUDT22	0.487926	Q9BRQ3;Q9BRQ3-3	NUD22_HUMAN;NUD22_HUMAN	Uridine diphosphate glucose pyrophosphatase NUDT22;Isoform of Q9BRQ3, Isoform 3 of Uridine diphosphate glucose pyrophosphatase NUDT22
9898	RIMKLA	https://www.uniprot.org/uniprot/?query=(accession:q8ixn7)	13.3284	12.2382	11.9752	11.8136	11.6088	11.8007	19.2852	12.7072	1.51162	0.87881	0.288251			0.514931	RIMKLA	0.408621	Q8IXN7	RIMKA_HUMAN	N-acetylaspartylglutamate synthase A
7174	DYNC2LI1	https://www.uniprot.org/uniprot/?query=(accession:q8tcx1-3)	10.868	11.3404	11.5064	12.0869	12.836	13.2868	11.8502	13.832	1.50083	3.31215	1.46945	+		0.033927	DYNC2LI1	0.0128804	Q8TCX1-3	DC2L1_HUMAN	Isoform of Q8TCX1, Isoform 3 of Cytoplasmic dynein 2 light intermediate chain 1
3325	ATL1	https://www.uniprot.org/uniprot/?query=(accession:q8wxf7)+OR+(accession:q8wxf7-2)	19.1431	19.0936	19.1377	19.1552	20.7211	20.7737	20.2878	20.7237	1.49414	13.9122	2.70081	+		0.00199153	ATL1;ATL1	2.31865e-06	Q8WXF7;Q8WXF7-2	ATLA1_HUMAN;ATLA1_HUMAN	Atlastin-1;Isoform of Q8WXF7, Isoform 2 of Atlastin-1
8736	CARD8	https://www.uniprot.org/uniprot/?query=(accession:q9y2g2)+OR+(accession:q9y2g2-1)+OR+(accession:q9y2g2-4)+OR+(accession:q9y2g2-7)	15.0936	15.066	15.3252	13.4699	15.2993	17.136	16.1129	16.3503	1.48594	2.81461	1.23157			0.0586721	CARD8;CARD8;CARD8;CARD8	0.0259401	Q9Y2G2;Q9Y2G2-1;Q9Y2G2-4;Q9Y2G2-7	CARD8_HUMAN;CARD8_HUMAN;CARD8_HUMAN;CARD8_HUMAN	Caspase recruitment domain-containing protein 8;Isoform of Q9Y2G2, Isoform 1 of Caspase recruitment domain-containing protein 8;Isoform of Q9Y2G2, Isoform 4 of Caspase recruitment domain-containing protein 8;Isoform of Q9Y2G2, Isoform 7 of Caspase recruitment domain-containing protein 8
7460	SIK1B	https://www.uniprot.org/uniprot/?query=(accession:a0a0b4j2f2)+OR+(accession:p57059)	17.3705	16.719	12.2828	17.4112	17.4016	16.9578	17.2089	18.1215	1.47656	1.27	0.457761			0.348529	SIK1B;SIK1	0.24462	A0A0B4J2F2;P57059	SIK1B_HUMAN;SIK1_HUMAN	Putative serine/threonine-protein kinase SIK1B;Serine/threonine-protein kinase SIK1
2561	ACSL5	https://www.uniprot.org/uniprot/?query=(accession:q9ulc5-3)+OR+(accession:q9ulc5)	23.8326	23.7209	24.4193	23.7404	25.5008	25.4994	25.0899	25.5249	1.47548	8.10038	2.62691	+		0.00236098	ACSL5;ACSL5	8.36002e-05	Q9ULC5-3;Q9ULC5	ACSL5_HUMAN;ACSL5_HUMAN	Isoform of Q9ULC5, Isoform 2 of Long-chain-fatty-acid--CoA ligase 5;Long-chain-fatty-acid--CoA ligase 5
6980	AP3B2	https://www.uniprot.org/uniprot/?query=(accession:q13367)+OR+(accession:q13367-4)	19.9738	13.5009	19.5106	20.9558	20.0381	19.7573	20.0888	19.9546	1.47441	0.94279	0.314394			0.484849	AP3B2;AP3B2	0.377143	Q13367;Q13367-4	AP3B2_HUMAN;AP3B2_HUMAN	AP-3 complex subunit beta-2;Isoform of Q13367, Isoform 4 of AP-3 complex subunit beta-2
10263	RHOT1	https://www.uniprot.org/uniprot/?query=(accession:q8ixi2-2)	18.8789	12.9545	18.7779	18.6561	19.1808	18.6069	18.4853	18.89	1.47392	1.0887	0.37698			0.419778	RHOT1	0.3123	Q8IXI2-2	MIRO1_HUMAN	Isoform of Q8IXI2, Isoform 2 of Mitochondrial Rho GTPase 1
4021	TIGD1	https://www.uniprot.org/uniprot/?query=(accession:q96mw7)	10.677	14.6285	10.5573	14.4508	17.7404	13.3225	12.2214	12.8407	1.45287	0.927871	0.308925			0.490993	TIGD1	0.384315	Q96MW7	TIGD1_HUMAN	Tigger transposable element-derived protein 1
9301	AKR1C3	https://www.uniprot.org/uniprot/?query=(accession:p42330)	20.7422	20.7819	21.7704	21.0842	22.6461	22.6268	22.3314	22.5815	1.45174	6.2872	2.46515	+		0.00342647	AKR1C3	0.000407132	P42330	AK1C3_HUMAN	Aldo-keto reductase family 1 member C3
6772	SSTR5	https://www.uniprot.org/uniprot/?query=(accession:p35346)	20.2177	19.9259	20.4216	19.8529	21.5307	21.6265	21.2607	21.7298	1.4324	9.26773	2.63298	+		0.0023282	SSTR5	3.49671e-05	P35346	SSR5_HUMAN	Somatostatin receptor type 5
2432	LATS2	https://www.uniprot.org/uniprot/?query=(accession:q9nrm7)	12.7297	19.4124	19.5143	20.0939	19.2568	19.1688	19.5458	19.4469	1.41705	0.877837	0.28789			0.51536	LATS2	0.409114	Q9NRM7	LATS2_HUMAN	Serine/threonine-protein kinase LATS2
8700	SLF1	https://www.uniprot.org/uniprot/?query=(accession:q9bqi6)	16.0515	15.9595	12.5499	16.3909	16.6188	16.6774	16.5536	16.7567	1.41368	1.69377	0.66318			0.21718	SLF1	0.134084	Q9BQI6	SLF1_HUMAN	SMC5-SMC6 complex localization factor protein 1
5146	CEP70	https://www.uniprot.org/uniprot/?query=(accession:q8nhq1)+OR+(accession:q8nhq1-2)+OR+(accession:q8nhq1-4)+OR+(accession:q8nhq1-5)	15.6011	13.5296	17.229	15.562	16.5248	16.9149	16.9442	17.1828	1.41124	1.9813	0.808575			0.155391	CEP70;CEP70;CEP70;CEP70	0.0879622	Q8NHQ1;Q8NHQ1-2;Q8NHQ1-4;Q8NHQ1-5	CEP70_HUMAN;CEP70_HUMAN;CEP70_HUMAN;CEP70_HUMAN	Centrosomal protein of 70 kDa;Isoform of Q8NHQ1, Isoform 2 of Centrosomal protein of 70 kDa;Isoform of Q8NHQ1, Isoform 4 of Centrosomal protein of 70 kDa;Isoform of Q8NHQ1, Isoform 5 of Centrosomal protein of 70 kDa
386	PDE2A	https://www.uniprot.org/uniprot/?query=(accession:o00408-2)	22.8529	23.0064	23.522	22.8709	24.5227	24.472	24.2536	24.6405	1.40912	8.57721	2.63298	+		0.0023282	PDE2A	5.78526e-05	O00408-2	PDE2A_HUMAN	Isoform of O00408, Isoform PDE2A1 of cGMP-dependent 3',5'-cyclic phosphodiesterase
9238	ZFHX4	https://www.uniprot.org/uniprot/?query=(accession:q86up3-2)+OR+(accession:q86up3-5)	16.1714	16.5558	12.821	16.7807	17.2329	16.5537	17.3283	16.8365	1.40561	1.60525	0.619214			0.240318	ZFHX4;ZFHX4	0.152421	Q86UP3-2;Q86UP3-5	ZFHX4_HUMAN;ZFHX4_HUMAN	Isoform of Q86UP3, Isoform 2 of Zinc finger homeobox protein 4;Isoform of Q86UP3, Isoform 5 of Zinc finger homeobox protein 4
328	TAGLN	https://www.uniprot.org/uniprot/?query=(accession:q01995)	21.895	22.2552	22.9285	22.2945	23.9157	23.9386	23.4987	23.5844	1.39104	6.1769	2.44127	+		0.00362017	TAGLN	0.00045317	Q01995	TAGL_HUMAN	Transgelin
9788	KCNK6	https://www.uniprot.org/uniprot/?query=(accession:q9y257)	20.0788	14.5297	21.5763	20.4887	19.8326	20.122	22.0118	20.2651	1.38952	0.908256	0.30066			0.500426	KCNK6	0.393901	Q9Y257	KCNK6_HUMAN	Potassium channel subfamily K member 6
8627	NAA60	https://www.uniprot.org/uniprot/?query=(accession:q9h7x0-2)	15.7014	17.3659	18.9871	12.7175	16.3865	16.9298	17.4939	19.5064	1.38619	0.99742	0.336742			0.46053	NAA60	0.351743	Q9H7X0-2	NAA60_HUMAN	Isoform of Q9H7X0, Isoform 2 of N-alpha-acetyltransferase 60
8217	TRIAP1	https://www.uniprot.org/uniprot/?query=(accession:o43715)	12.9949	12.7674	13.1084	13.169	17.9512	13.3647	13.2468	13.0117	1.38368	1.25501	0.45078			0.354177	TRIAP1	0.249703	O43715	TRIA1_HUMAN	TP53-regulated inhibitor of apoptosis 1
5725	FYTTD1	https://www.uniprot.org/uniprot/?query=(accession:q96qd9)	22.4962	22.5086	23.0735	22.3473	24.0742	24.0338	23.7204	24.1127	1.37887	8.07866	2.62691	+		0.00236098	FYTTD1	8.50504e-05	Q96QD9	UIF_HUMAN	UAP56-interacting factor
1089	MB21D2	https://www.uniprot.org/uniprot/?query=(accession:q8iyb1)	23.4214	23.1341	23.7453	23.1717	24.8706	24.783	24.506	24.8089	1.37396	9.07149	2.63298	+		0.0023282	MB21D2	4.02103e-05	Q8IYB1	M21D2_HUMAN	Nucleotidyltransferase MB21D2
6584	MEGF6	https://www.uniprot.org/uniprot/?query=(accession:o75095)	14.8907	15.4268	15.1362	12.9102	15.9233	16.3428	15.6225	15.9409	1.3664	2.50299	1.07506			0.084128	MEGF6	0.040773	O75095	MEGF6_HUMAN	Multiple epidermal growth factor-like domains protein 6
5906	TNFRSF6B	https://www.uniprot.org/uniprot/?query=(accession:o95407)	20.7969	20.2734	21.317	20.8457	22.3662	22.3002	21.894	22.053	1.34509	6.03927	2.41513	+		0.00384474	TNFRSF6B	0.000519003	O95407	TNF6B_HUMAN	Tumor necrosis factor receptor superfamily member 6B
8943	BANK1	https://www.uniprot.org/uniprot/?query=(accession:q8ndb2)	13.7385	13.9369	13.4216	12.1287	16.1683	12.1094	15.7772	14.5434	1.34318	1.44982	0.542171			0.286965	BANK1	0.190338	Q8NDB2	BANK1_HUMAN	B-cell scaffold protein with ankyrin repeats
9845	P4HB	https://www.uniprot.org/uniprot/?query=(accession:a0a7p0t9u6)	19.4669	19.6439	20.4541	19.5732	21.2009	21.4041	20.731	21.1727	1.34266	5.42221	2.26776	+		0.00539808	P4HB	0.000980743	A0A7P0T9U6	A0A7P0T9U6_HUMAN	Isoform of P07237, Protein disulfide-isomerase
8322	SERPINE1	https://www.uniprot.org/uniprot/?query=(accession:p05121)	20.4239	20.486	21.0775	20.5252	22.055	21.9755	21.7367	22.1085	1.34082	8.36621	2.63297	+		0.00232823	SERPINE1	6.79404e-05	P05121	PAI1_HUMAN	Plasminogen activator inhibitor 1
5742	CSNK1G3	https://www.uniprot.org/uniprot/?query=(accession:q9y6m4-4)	16.7292	15.9026	12.5023	17.0912	16.714	16.7688	16.9776	17.1211	1.33903	1.37518	0.506636			0.311432	CSNK1G3	0.211422	Q9Y6M4-4	KC1G3_HUMAN	Isoform of Q9Y6M4, Isoform 4 of Casein kinase I isoform gamma-3
4344	PTGR1	https://www.uniprot.org/uniprot/?query=(accession:q14914)+OR+(accession:q14914-2)	24.1887	24.3431	24.8161	24.1648	25.7911	25.8004	25.5076	25.7616	1.33696	8.61685	2.63298	+		0.0023282	PTGR1;PTGR1	5.61529e-05	Q14914;Q14914-2	PTGR1_HUMAN;PTGR1_HUMAN	Prostaglandin reductase 1;Isoform of Q14914, Isoform 2 of Prostaglandin reductase 1
9661	NDST2	https://www.uniprot.org/uniprot/?query=(accession:p52849)	14.2101	12.5468	14.482	13.8783	14.6028	15.3792	14.8681	15.5874	1.33009	2.96067	1.30215	+		0.0498712	NDST2	0.0210549	P52849	NDST2_HUMAN	Bifunctional heparan sulfate N-deacetylase/N-sulfotransferase 2
9440	ZNF484	https://www.uniprot.org/uniprot/?query=(accession:q5jvg2)+OR+(accession:q5jvg2-2)+OR+(accession:q5jvg2-3)	11.678	12.2904	12.7634	12.5781	12.9111	13.8103	13.2966	14.569	1.31928	3.31377	1.46997	+		0.033887	ZNF484;ZNF484;ZNF484	0.0128517	Q5JVG2;Q5JVG2-2;Q5JVG2-3	ZN484_HUMAN;ZN484_HUMAN;ZN484_HUMAN	Zinc finger protein 484;Isoform of Q5JVG2, Isoform 2 of Zinc finger protein 484;Isoform of Q5JVG2, Isoform 3 of Zinc finger protein 484
10230	PXN	https://www.uniprot.org/uniprot/?query=(accession:a0a1b0gv30)	19.2372	18.9332	19.2215	13.5391	19.569	18.4863	18.8311	19.2559	1.30284	0.991775	0.33469			0.462711	PXN	0.354305	A0A1B0GV30	A0A1B0GV30_HUMAN	Isoform of P49023, Paxillin (Fragment)
5098	ZNF219	https://www.uniprot.org/uniprot/?query=(accession:q9p2y4)	15.4294	16.1369	17.6338	16.7248	18.5293	16.6696	19.3731	16.5487	1.299	1.67152	0.652257			0.222712	ZNF219	0.138489	Q9P2Y4	ZN219_HUMAN	Zinc finger protein 219
9018	SPRY4	https://www.uniprot.org/uniprot/?query=(accession:q9c004)	24.1732	24.0793	24.6419	24.1562	25.6564	25.6009	25.2473	25.7377	1.29794	8.31125	2.63297	+		0.00232823	SPRY4	7.08849e-05	Q9C004	SPY4_HUMAN	Protein sprouty homolog 4
871	ACAA2	https://www.uniprot.org/uniprot/?query=(accession:p42765)	22.3938	22.4865	23.0537	22.4691	24.0225	23.9869	23.6564	23.9206	1.29581	8.02556	2.62691	+		0.00236098	ACAA2	8.87167e-05	P42765	THIM_HUMAN	3-ketoacyl-CoA thiolase, mitochondrial
1676	ABCC3	https://www.uniprot.org/uniprot/?query=(accession:o15438)+OR+(accession:o15438-4)	22.8252	22.4606	23.1094	22.5697	24.0522	24.1303	23.8638	24.0782	1.28991	8.87617	2.63298	+		0.0023282	ABCC3;ABCC3	4.63307e-05	O15438;O15438-4	MRP3_HUMAN;MRP3_HUMAN	ATP-binding cassette sub-family C member 3;Isoform of O15438, Isoform 4 of ATP-binding cassette sub-family C member 3
2558	DEDD	https://www.uniprot.org/uniprot/?query=(accession:o75618)+OR+(accession:o75618-2)	20.1696	20.3688	13.3437	20.6277	19.3577	20.7627	19.3079	20.2371	1.28888	0.774331	0.246409			0.567011	DEDD;DEDD	0.46405	O75618;O75618-2	DEDD_HUMAN;DEDD_HUMAN	Death effector domain-containing protein;Isoform of O75618, Isoform 2 of Death effector domain-containing protein
6830	KRT20	https://www.uniprot.org/uniprot/?query=(accession:p35900)	22.0245	22.1998	22.7798	21.936	23.6188	23.6748	23.3021	23.4896	1.28634	6.68753	2.53792	+		0.00289788	KRT20	0.000279121	P35900	K1C20_HUMAN	Keratin, type I cytoskeletal 20
3975	SERPINE2	https://www.uniprot.org/uniprot/?query=(accession:p07093-2)+OR+(accession:p07093-3)	22.9941	23.2318	23.7217	23.0426	24.6692	24.5944	24.2115	24.6597	1.28613	6.96631	2.56131	+		0.00274594	SERPINE2;SERPINE2	0.000216759	P07093-2;P07093-3	GDN_HUMAN;GDN_HUMAN	Isoform of P07093, Isoform 2 of Glia-derived nexin;Isoform of P07093, Isoform 3 of Glia-derived nexin
5456	ZDHHC14	https://www.uniprot.org/uniprot/?query=(accession:q8izn3)+OR+(accession:q8izn3-2)	14.6419	14.0601	14.3126	14.394	14.4799	14.3589	18.8541	14.8496	1.2835	1.27886	0.461271			0.345724	ZDHHC14;ZDHHC14	0.241661	Q8IZN3;Q8IZN3-2	ZDH14_HUMAN;ZDH14_HUMAN	Palmitoyltransferase ZDHHC14;Isoform of Q8IZN3, Isoform 2 of Palmitoyltransferase ZDHHC14
1	CASKIN1	https://www.uniprot.org/uniprot/?query=(accession:q8wxd9)	17.8239	16.5959	14.455	15.7195	17.1826	17.6622	16.6823	18.1973	1.28253	1.77394	0.70439			0.197519	CASKIN1	0.119295	Q8WXD9	CSKI1_HUMAN	Caskin-1
7163	BCAS4	https://www.uniprot.org/uniprot/?query=(accession:q8tdm0-3)	13.5427	14.2629	13.949	17.5238	20.2917	15.1493	14.8135	14.1453	1.28037	0.822513	0.265671			0.542412	BCAS4	0.437869	Q8TDM0-3	BCAS4_HUMAN	Isoform of Q8TDM0, Isoform 3 of Breast carcinoma-amplified sequence 4
9948	ZSWIM6	https://www.uniprot.org/uniprot/?query=(accession:q9hcj5)	14.1656	14.0958	14.0094	14.2211	13.3051	14.167	17.1241	17.0062	1.27761	1.41108	0.523565			0.299526	ZSWIM6	0.201034	Q9HCJ5	ZSWM6_HUMAN	Zinc finger SWIM domain-containing protein 6
6574	PRKAA2	https://www.uniprot.org/uniprot/?query=(accession:p54646)	21.2656	21.3267	21.582	21.2432	22.7645	22.6658	22.3106	22.7793	1.27569	10.1534	2.63298	+		0.0023282	PRKAA2	1.9187e-05	P54646	AAPK2_HUMAN	5'-AMP-activated protein kinase catalytic subunit alpha-2
8767	PIGQ	https://www.uniprot.org/uniprot/?query=(accession:q9brb3-2)	17.9765	22.4088	13.9258	17.9201	20.8605	22.633	20.2089	13.6068	1.26953	0.522303	0.1519			0.704855	PIGQ	0.617557	Q9BRB3-2	PIGQ_HUMAN	Isoform of Q9BRB3, Isoform 2 of Phosphatidylinositol N-acetylglucosaminyltransferase subunit Q
3570	LPIN1	https://www.uniprot.org/uniprot/?query=(accession:q14693-7)	20.3789	20.7768	21.0631	20.7072	22.0947	22.0406	21.8835	21.9638	1.26412	9.15838	2.63298	+		0.0023282	LPIN1	3.77862e-05	Q14693-7	LPIN1_HUMAN	Isoform of Q14693, Isoform 7 of Phosphatidate phosphatase LPIN1
1388	CDIN1	https://www.uniprot.org/uniprot/?query=(accession:q9y2v0)	20.8186	19.52	20.2925	20.1259	20.3247	22.9972	22.0475	20.4175	1.25749	1.93064	0.782982			0.164823	CDIN1	0.0947818	Q9Y2V0	CDIN1_HUMAN	CDAN1-interacting nuclease 1
7991	B4GAT1	https://www.uniprot.org/uniprot/?query=(accession:o43505)	16.2265	16.7723	16.5381	13.282	17.106	17.0735	16.5922	17.0629	1.25398	1.64347	0.638448			0.229907	B4GAT1	0.144233	O43505	B4GA1_HUMAN	Beta-1,4-glucuronyltransferase 1
8367	TMEM151A	https://www.uniprot.org/uniprot/?query=(accession:q8n4l1)	18.156	18.4128	18.5659	13.6225	18.3416	18.6049	18.279	18.5456	1.25349	1.13401	0.396777			0.401072	TMEM151A	0.294085	Q8N4L1	T151A_HUMAN	Transmembrane protein 151A
5477	KRT17	https://www.uniprot.org/uniprot/?query=(accession:q04695)	14.157	13.5975	13.4947	13.6943	13.2875	13.4177	19.6647	13.5738	1.25005	0.86183	0.281558			0.522928	KRT17	0.41729	Q04695	K1C17_HUMAN	Keratin, type I cytoskeletal 17
4100	ACSL6	https://www.uniprot.org/uniprot/?query=(accession:q9uku0)+OR+(accession:q9uku0-1)+OR+(accession:q9uku0-5)+OR+(accession:q9uku0-6)+OR+(accession:q9uku0-9)	12.991	16.7413	11.744	17.8394	16.8206	16.6627	13.6258	17.1885	1.2455	0.802563	0.257662			0.552507	ACSL6;ACSL6;ACSL6;ACSL6;ACSL6	0.448582	Q9UKU0;Q9UKU0-1;Q9UKU0-5;Q9UKU0-6;Q9UKU0-9	ACSL6_HUMAN;ACSL6_HUMAN;ACSL6_HUMAN;ACSL6_HUMAN;ACSL6_HUMAN	Long-chain-fatty-acid--CoA ligase 6;Isoform of Q9UKU0, Isoform 1 of Long-chain-fatty-acid--CoA ligase 6;Isoform of Q9UKU0, Isoform 5 of Long-chain-fatty-acid--CoA ligase 6;Isoform of Q9UKU0, Isoform 6 of Long-chain-fatty-acid--CoA ligase 6;Isoform of Q9UKU0, Isoform 9 of Long-chain-fatty-acid--CoA ligase 6
7598	AXL	https://www.uniprot.org/uniprot/?query=(accession:p30530)	20.5863	20.897	21.3342	21.1773	22.353	22.2274	21.9789	22.4098	1.2436	7.02317	2.56365	+		0.00273117	AXL	0.000206061	P30530	UFO_HUMAN	Tyrosine-protein kinase receptor UFO
9649	SGCZ	https://www.uniprot.org/uniprot/?query=(accession:q96ld1)+OR+(accession:q96ld1-2)	13.2891	13.0535	13.7016	13.0202	15.1242	14.0384	14.8058	14.0655	1.24238	4.27238	1.87744	+		0.0132604	SGCZ;SGCZ	0.00367936	Q96LD1;Q96LD1-2	SGCZ_HUMAN;SGCZ_HUMAN	Zeta-sarcoglycan;Isoform of Q96LD1, Isoform 2 of Zeta-sarcoglycan
4171	STK17A	https://www.uniprot.org/uniprot/?query=(accession:q9uee5)	20.4525	20.4173	21.0805	19.8851	21.7283	21.837	21.3433	21.8678	1.23526	4.88333	2.10035	+		0.0079368	STK17A	0.00178053	Q9UEE5	ST17A_HUMAN	Serine/threonine-protein kinase 17A
1002	LAMB2	https://www.uniprot.org/uniprot/?query=(accession:p55268)	23.1748	23.3315	23.8366	23.3241	24.7513	24.7734	24.3687	24.6823	1.22716	7.64763	2.60599	+		0.00247746	LAMB2	0.000120619	P55268	LAMB2_HUMAN	Laminin subunit beta-2
4898	BCL9L	https://www.uniprot.org/uniprot/?query=(accession:q86uu0)+OR+(accession:q86uu0-3)+OR+(accession:q86uu0-4)+OR+(accession:q86uu0-2)	14.7076	14.6813	14.643	13.1717	13.6748	19.2956	14.7277	14.4124	1.22674	0.997008	0.336655			0.460622	BCL9L;BCL9L;BCL9L;BCL9L	0.35193	Q86UU0;Q86UU0-3;Q86UU0-4;Q86UU0-2	BCL9L_HUMAN;BCL9L_HUMAN;BCL9L_HUMAN;BCL9L_HUMAN	B-cell CLL/lymphoma 9-like protein;Isoform of Q86UU0, Isoform 3 of B-cell CLL/lymphoma 9-like protein;Isoform of Q86UU0, Isoform 4 of B-cell CLL/lymphoma 9-like protein;Isoform of Q86UU0, Isoform 2 of B-cell CLL/lymphoma 9-like protein
5142	LOC122526780	https://www.uniprot.org/uniprot/?query=(accession:a0a590uj96)	18.4696	16.4103	16.4742	11.8256	17.0344	16.9386	17.1565	16.932	1.22045	0.936869	0.312022			0.487504	LOC122526780	0.379977	A0A590UJ96	A0A590UJ96_HUMAN	Uncharacterized protein
9825	BMPR2	https://www.uniprot.org/uniprot/?query=(accession:q13873)+OR+(accession:q13873-2)	12.6939	14.5636	12.6496	13.5857	12.3423	14.546	17.1043	14.3806	1.22009	1.22649	0.4382			0.364586	BMPR2;BMPR2	0.259619	Q13873;Q13873-2	BMPR2_HUMAN;BMPR2_HUMAN	Bone morphogenetic protein receptor type-2;Isoform of Q13873, Isoform 2 of Bone morphogenetic protein receptor type-2
9343	RWDD2A	https://www.uniprot.org/uniprot/?query=(accession:q9uiy3)	15.4319	12.9902	15.8347	15.1736	13.3802	20.3113	15.1422	15.4527	1.21398	0.811861	0.261382			0.547795	RWDD2A	0.443566	Q9UIY3	RWD2A_HUMAN	RWD domain-containing protein 2A
10422	CALD1	https://www.uniprot.org/uniprot/?query=(accession:a0a6q8pgi1)	16.5363	13.1283	16.4056	16.6778	16.7772	16.9339	17.0673	16.8168	1.2118	1.5275	0.580166			0.262926	CALD1	0.170423	A0A6Q8PGI1	A0A6Q8PGI1_HUMAN	Isoform of Q05682, Caldesmon 1 (Fragment)
3396	SUSD2	https://www.uniprot.org/uniprot/?query=(accession:q9ugt4)	21.5637	21.6564	22.003	21.4045	23.0087	22.9974	22.5429	22.9187	1.21004	7.75049	2.62018	+		0.00239782	SUSD2	0.00011081	Q9UGT4	SUSD2_HUMAN	Sushi domain-containing protein 2
8800	MADD	https://www.uniprot.org/uniprot/?query=(accession:q8wxg6-7)	15.4012	12.5733	18.2577	18.2128	12.9436	18.8147	18.9732	18.5194	1.20152	0.651966	0.199629			0.631497	MADD	0.535211	Q8WXG6-7	MADD_HUMAN	Isoform of Q8WXG6, Isoform 7 of MAP kinase-activating death domain protein
4151	RBP1	https://www.uniprot.org/uniprot/?query=(accession:p09455)	26.0242	26.0922	26.5506	26.0623	27.5202	27.4743	27.0511	27.4687	1.19624	7.76763	2.62021	+		0.00239767	RBP1	0.000109265	P09455	RET1_HUMAN	Retinol-binding protein 1
8857	FN1	https://www.uniprot.org/uniprot/?query=(accession:p02751)+OR+(accession:p02751-1)+OR+(accession:p02751-14)+OR+(accession:p02751-3)+OR+(accession:p02751-7)+OR+(accession:p02751-8)+OR+(accession:p02751-10)+OR+(accession:p02751-13)+OR+(accession:p02751-17)+OR+(accession:p02751-5)+OR+(accession:p02751-6)+OR+(accession:p02751-9)+OR+(accession:p02751-4)	20.8735	19.9159	19.4411	18.8537	23.2139	19.5971	18.6326	22.4203	1.19491	1.09546	0.380071			0.416801	FN1;FN1;FN1;FN1;FN1;FN1;FN1;FN1;FN1;FN1;FN1;FN1;FN1	0.309526	P02751;P02751-1;P02751-14;P02751-3;P02751-7;P02751-8;P02751-10;P02751-13;P02751-17;P02751-5;P02751-6;P02751-9;P02751-4	FINC_HUMAN;FINC_HUMAN;FINC_HUMAN;FINC_HUMAN;FINC_HUMAN;FINC_HUMAN;FINC_HUMAN;FINC_HUMAN;FINC_HUMAN;FINC_HUMAN;FINC_HUMAN;FINC_HUMAN;FINC_HUMAN	Fibronectin;Isoform of P02751, Isoform 1 of Fibronectin;Isoform of P02751, Isoform 14 of Fibronectin;Isoform of P02751, Isoform 3 of Fibronectin;Isoform of P02751, Isoform 7 of Fibronectin;Isoform of P02751, Isoform 8 of Fibronectin;Isoform of P02751, Isoform 10 of Fibronectin;Isoform of P02751, Isoform 13 of Fibronectin;Isoform of P02751, Isoform 17 of Fibronectin;Isoform of P02751, Isoform 5 of…
1356	ARSG	https://www.uniprot.org/uniprot/?query=(accession:q96eg1)	11.881	13.1673	15.4318	15.2759	15.2652	15.1162	15.4546	14.6829	1.19071	1.47178	0.552773			0.280045	ARSG	0.184504	Q96EG1	ARSG_HUMAN	Arylsulfatase G
6194	LRP1B	https://www.uniprot.org/uniprot/?query=(accession:q9nzr2)	20.2076	20.2852	20.8815	19.2619	21.5712	21.3599	21.0128	21.4415	1.18727	3.60448	1.59996	+		0.025121	LRP1B	0.00866949	Q9NZR2	LRP1B_HUMAN	Low-density lipoprotein receptor-related protein 1B
1459	ATXN7L1	https://www.uniprot.org/uniprot/?query=(accession:q9ulk2)	21.6624	25.1005	21.5407	13.9404	22.0377	22.1371	20.207	22.5953	1.1833	0.529719	0.154472			0.700694	ATXN7L1	0.612666	Q9ULK2	AT7L1_HUMAN	Ataxin-7-like protein 1
4397	ACTN4	https://www.uniprot.org/uniprot/?query=(accession:h7c144)	17.3402	17.1073	17.9623	17.1441	18.6679	18.3889	18.5287	18.6861	1.17942	6.05003	2.41727	+		0.00382587	ACTN4	0.000513489	H7C144	H7C144_HUMAN	Isoform of O43707, Alpha-actinin-4
7247	GGT1	https://www.uniprot.org/uniprot/?query=(accession:p19440)	20.7349	21.0164	21.4152	21.0001	22.3169	22.4581	21.829	22.2577	1.17373	6.47239	2.50364	+		0.0031359	GGT1	0.000341156	P19440	GGT1_HUMAN	Glutathione hydrolase 1 proenzyme
9361	MARVELD1	https://www.uniprot.org/uniprot/?query=(accession:q9bsk0)	21.7045	21.8655	21.7879	22.0986	24.2478	23.7103	21.8909	22.3015	1.17353	2.2349	0.939157			0.115038	MARVELD1	0.0604852	Q9BSK0	MALD1_HUMAN	MARVEL domain-containing protein 1
10004	ANG	https://www.uniprot.org/uniprot/?query=(accession:p03950)	16.7102	12.7901	13.4718	17.5172	13.1525	17.5015	17.554	16.962	1.17015	0.802723	0.257693			0.552468	ANG	0.448495	P03950	ANGI_HUMAN	Angiogenin
5091	MAGI1	https://www.uniprot.org/uniprot/?query=(accession:q96qz7-2)+OR+(accession:q96qz7-6)	25.7476	25.7262	26.1829	25.6341	27.0637	27.0614	26.7641	27.0761	1.16862	8.68317	2.63298	+		0.0023282	MAGI1;MAGI1	5.34335e-05	Q96QZ7-2;Q96QZ7-6	MAGI1_HUMAN;MAGI1_HUMAN	Isoform of Q96QZ7, Isoform 2 of Membrane-associated guanylate kinase, WW and PDZ domain-containing protein 1;Isoform of Q96QZ7, Isoform 6 of Membrane-associated guanylate kinase, WW and PDZ domain-containing protein 1
7941	IL18	https://www.uniprot.org/uniprot/?query=(accession:q14116)+OR+(accession:q14116-2)	26.1066	26.1034	26.5707	26.0435	27.432	27.4838	27.099	27.4559	1.16161	8.18847	2.62691	+		0.00236098	IL18;IL18	7.79985e-05	Q14116;Q14116-2	IL18_HUMAN;IL18_HUMAN	Interleukin-18;Isoform of Q14116, Isoform 2 of Interleukin-18
6492	SEZ6L2	https://www.uniprot.org/uniprot/?query=(accession:q6uxd5-3)+OR+(accession:q6uxd5-5)	22.9868	22.8382	23.3178	22.7586	24.2182	24.1547	23.9327	24.1947	1.14975	8.79989	2.63298	+		0.0023282	SEZ6L2;SEZ6L2	4.90018e-05	Q6UXD5-3;Q6UXD5-5	SE6L2_HUMAN;SE6L2_HUMAN	Isoform of Q6UXD5, Isoform 3 of Seizure 6-like protein 2;Isoform of Q6UXD5, Isoform 5 of Seizure 6-like protein 2
4402	TTC39C	https://www.uniprot.org/uniprot/?query=(accession:q8n584)+OR+(accession:q8n584-2)	23.8745	23.3535	23.9918	23.392	24.8048	24.8873	24.5866	24.9243	1.14782	6.83707	2.54906	+		0.00282448	TTC39C;TTC39C	0.000243476	Q8N584;Q8N584-2	TT39C_HUMAN;TT39C_HUMAN	Tetratricopeptide repeat protein 39C;Isoform of Q8N584, Isoform 2 of Tetratricopeptide repeat protein 39C
1475	NCOA4	https://www.uniprot.org/uniprot/?query=(accession:q13772-3)+OR+(accession:q13772-4)+OR+(accession:q13772)	20.731	20.6263	21.059	20.6494	22.0531	21.8967	21.7594	21.9474	1.14772	10.4363	2.63298	+		0.0023282	NCOA4;NCOA4;NCOA4	1.59952e-05	Q13772-3;Q13772-4;Q13772	NCOA4_HUMAN;NCOA4_HUMAN;NCOA4_HUMAN	Isoform of Q13772, Isoform 3 of Nuclear receptor coactivator 4;Isoform of Q13772, Isoform 4 of Nuclear receptor coactivator 4;Nuclear receptor coactivator 4
10308	SLC35E4	https://www.uniprot.org/uniprot/?query=(accession:q6icl7-2)+OR+(accession:q6icl7)	15.4251	16.1983	16.1913	13.5376	17.1992	16.3049	15.9674	16.466	1.14626	1.82451	0.729828			0.186282	SLC35E4;SLC35E4	0.11078	Q6ICL7-2;Q6ICL7	S35E4_HUMAN;S35E4_HUMAN	Isoform of Q6ICL7, Isoform 2 of Solute carrier family 35 member E4;Solute carrier family 35 member E4
10346	CREB3L4	https://www.uniprot.org/uniprot/?query=(accession:q8tey5)+OR+(accession:q8tey5-2)	10.6093	10.1804	11.0609	12.8933	11.0032	12.8813	12.6381	12.7773	1.13903	1.65512	0.643687			0.22715	CREB3L4;CREB3L4	0.14182	Q8TEY5;Q8TEY5-2	CR3L4_HUMAN;CR3L4_HUMAN	Cyclic AMP-responsive element-binding protein 3-like protein 4;Isoform of Q8TEY5, Isoform 2 of Cyclic AMP-responsive element-binding protein 3-like protein 4
3851	TNS4	https://www.uniprot.org/uniprot/?query=(accession:q8izw8)	21.1862	21.0684	21.6538	21.1157	22.5441	22.4555	22.0656	22.5088	1.13745	7.00089	2.56149	+		0.00274481	TNS4	0.00021018	Q8IZW8	TENS4_HUMAN	Tensin-4
5637	PACSIN2	https://www.uniprot.org/uniprot/?query=(accession:q9unf0-2)	11.2259	11.608	12.2386	11.4684	12.9916	13.0791	12.4144	12.5987	1.13573	4.57105	1.9943	+		0.0101321	PACSIN2	0.00256278	Q9UNF0-2	PACN2_HUMAN	Isoform of Q9UNF0, Isoform 2 of Protein kinase C and casein kinase substrate in neurons protein 2
7024	CUEDC1	https://www.uniprot.org/uniprot/?query=(accession:q9nwm3)	19.6852	19.3155	19.7874	19.094	20.4843	20.8413	20.4323	20.6285	1.12606	6.5247	2.51241	+		0.00307321	CUEDC1	0.00032476	Q9NWM3	CUED1_HUMAN	CUE domain-containing protein 1
1791	APAF1	https://www.uniprot.org/uniprot/?query=(accession:o14727)+OR+(accession:o14727-4)	21.3009	21.3111	21.8565	21.4148	22.6514	22.6978	22.295	22.7403	1.12529	7.26948	2.57649	+		0.00265164	APAF1;APAF1	0.000166098	O14727;O14727-4	APAF_HUMAN;APAF_HUMAN	Apoptotic protease-activating factor 1;Isoform of O14727, Isoform 4 of Apoptotic protease-activating factor 1
1362	ALS2	https://www.uniprot.org/uniprot/?query=(accession:q96q42)	22.5219	22.456	22.7672	22.324	23.6823	23.7309	23.4003	23.7528	1.1243	9.69488	2.63298	+		0.0023282	ALS2	2.60223e-05	Q96Q42	ALS2_HUMAN	Alsin
9983	SDHAF1	https://www.uniprot.org/uniprot/?query=(accession:a6nfy7)	14.5283	12.2195	14.5103	12.4161	14.769	15.2826	14.3785	13.7256	1.12038	1.68953	0.660919			0.218314	SDHAF1	0.134914	A6NFY7	SDHF1_HUMAN	Succinate dehydrogenase assembly factor 1, mitochondrial
10323	PLLP	https://www.uniprot.org/uniprot/?query=(accession:q9y342)	15.4504	15.6953	12.9681	12.9945	15.448	15.3191	15.3159	15.4959	1.11764	1.60749	0.620288			0.239724	PLLP	0.15193	Q9Y342	PLLP_HUMAN	Plasmolipin
4222	PPFIBP1	https://www.uniprot.org/uniprot/?query=(accession:q86w92-2)	25.0268	25.0773	25.501	25.022	26.3406	26.3491	26.0161	26.3913	1.11752	8.28583	2.63297	+		0.00232823	PPFIBP1	7.22954e-05	Q86W92-2	LIPB1_HUMAN	Isoform of Q86W92, Isoform 2 of Liprin-beta-1
1648	BIN1	https://www.uniprot.org/uniprot/?query=(accession:o00499)	26.4922	25.7348	26.6959	26.4433	27.6471	27.742	27.2065	27.2264	1.11394	4.76902	2.06328	+		0.00864401	BIN1	0.00203112	O00499	BIN1_HUMAN	Myc box-dependent-interacting protein 1
9678	RHPN1	https://www.uniprot.org/uniprot/?query=(accession:q8tcx5)	20.2184	20.3856	13.0985	19.9447	19.9428	18.5981	19.5779	19.9807	1.11313	0.667426	0.204953			0.623803	RHPN1	0.525858	Q8TCX5	RHPN1_HUMAN	Rhophilin-1
1056	MTHFD2L	https://www.uniprot.org/uniprot/?query=(accession:q9h903)+OR+(accession:q9h903-1)	12.6378	11.044	13.0679	15.6333	13.3851	12.9755	16.7023	13.7555	1.10889	0.940483	0.3134			0.485959	MTHFD2L;MTHFD2L	0.378245	Q9H903;Q9H903-1	MTD2L_HUMAN;MTD2L_HUMAN	Bifunctional methylenetetrahydrofolate dehydrogenase/cyclohydrolase 2, mitochondrial;Isoform of Q9H903, Isoform 1 of Bifunctional methylenetetrahydrofolate dehydrogenase/cyclohydrolase 2, mitochondrial
838	FTL	https://www.uniprot.org/uniprot/?query=(accession:p02792)	25.4643	25.5114	25.9306	25.4986	26.7491	26.7674	26.4531	26.8535	1.10455	8.40772	2.63298	+		0.0023282	FTL	6.5808e-05	P02792	FRIL_HUMAN	Ferritin light chain
1337	MAP3K5	https://www.uniprot.org/uniprot/?query=(accession:q99683)	23.0882	23.593	23.7459	23.1469	24.1782	23.8954	24.3933	25.5169	1.10243	3.04496	1.34347	+		0.0453447	MAP3K5	0.0186874	Q99683	M3K5_HUMAN	Mitogen-activated protein kinase kinase kinase 5
2210	PXDN	https://www.uniprot.org/uniprot/?query=(accession:q92626)	19.5529	19.1677	19.9061	19.5764	20.7223	20.5332	20.461	20.89	1.10083	6.59518	2.52416	+		0.0029912	PXDN	0.000304049	Q92626	PXDN_HUMAN	Peroxidasin homolog
1055	SCLT1	https://www.uniprot.org/uniprot/?query=(accession:q96nl6)	19.0175	20.2508	17.4464	19.3094	20.4317	22.122	18.3574	19.4996	1.09663	1.20163	0.426503			0.374539	SCLT1	0.268531	Q96NL6	SCLT1_HUMAN	Sodium channel and clathrin linker 1
2139	ITGA7	https://www.uniprot.org/uniprot/?query=(accession:q13683)+OR+(accession:q13683-7)+OR+(accession:q13683-9)+OR+(accession:q13683-3)	22.7571	22.8299	23.0109	22.6302	23.9383	23.7667	23.6253	24.276	1.09454	7.28244	2.57649	+		0.00265164	ITGA7;ITGA7;ITGA7;ITGA7	0.000164252	Q13683;Q13683-7;Q13683-9;Q13683-3	ITA7_HUMAN;ITA7_HUMAN;ITA7_HUMAN;ITA7_HUMAN	Integrin alpha-7;Isoform of Q13683, Isoform Alpha-7X2B of Integrin alpha-7;Isoform of Q13683, Isoform Alpha-7X2DB of Integrin alpha-7;Isoform of Q13683, Isoform Alpha-7X1B of Integrin alpha-7
8838	TMBIM6	https://www.uniprot.org/uniprot/?query=(accession:p55061-2)+OR+(accession:p55061)	21.6463	21.2383	21.7769	21.7128	22.5877	22.8756	22.326	22.9465	1.09039	6.26507	2.45893	+		0.00347595	TMBIM6;TMBIM6	0.000415931	P55061-2;P55061	BI1_HUMAN;BI1_HUMAN	Isoform of P55061, Isoform 2 of Bax inhibitor 1;Bax inhibitor 1
8714	GRAMD4	https://www.uniprot.org/uniprot/?query=(accession:q6ic98)	19.0383	19.3149	19.6087	19.4017	20.6506	20.1921	20.0545	20.8172	1.08767	5.40079	2.2619	+		0.00547145	GRAMD4	0.00100352	Q6IC98	GRAM4_HUMAN	GRAM domain-containing protein 4
6246	FMO4	https://www.uniprot.org/uniprot/?query=(accession:p31512)	14.1522	13.3223	14.2714	12.3746	13.7361	14.1847	14.6082	15.9412	1.0874	1.81416	0.724818			0.188444	FMO4	0.112475	P31512	FMO4_HUMAN	Dimethylaniline monooxygenase [N-oxide-forming] 4
4775	B4GALT5	https://www.uniprot.org/uniprot/?query=(accession:o43286)	20.9394	21.1037	21.6405	20.9886	22.2936	22.3575	22.003	22.3544	1.08405	6.40237	2.48967	+		0.0032384	B4GALT5	0.000364578	O43286	B4GT5_HUMAN	Beta-1,4-galactosyltransferase 5
9309	UQCC6	https://www.uniprot.org/uniprot/?query=(accession:q69yu5)	23.5165	22.8517	23.6991	21.2155	24.4661	23.7651	23.7538	23.6288	1.08276	1.96138	0.799436			0.158695	UQCC6	0.0905836	Q69YU5	UQCC6_HUMAN	Ubiquinol-cytochrome c reductase complex assembly factor 6
6885	SULT1C2	https://www.uniprot.org/uniprot/?query=(accession:o00338)	20.4157	20.6827	20.6244	20.2581	21.7398	21.6297	21.2616	21.6788	1.08223	7.97491	2.62691	+		0.00236098	SULT1C2	9.23803e-05	O00338	ST1C2_HUMAN	Sulfotransferase 1C2
4992	USP40	https://www.uniprot.org/uniprot/?query=(accession:q9nve5)+OR+(accession:q9nve5-3)	21.4871	21.4575	21.9719	21.4275	22.7057	22.6932	22.5142	22.753	1.08053	8.29203	2.63297	+		0.00232823	USP40;USP40	7.19487e-05	Q9NVE5;Q9NVE5-3	UBP40_HUMAN;UBP40_HUMAN	Ubiquitin carboxyl-terminal hydrolase 40;Isoform of Q9NVE5, Isoform 3 of Ubiquitin carboxyl-terminal hydrolase 40
4979	TMLHE	https://www.uniprot.org/uniprot/?query=(accession:q9nvh6)+OR+(accession:q9nvh6-8)	23.4752	23.6324	24.1116	23.7095	24.8697	24.958	24.5628	24.8529	1.07865	7.21127	2.57649	+		0.00265164	TMLHE;TMLHE	0.000174688	Q9NVH6;Q9NVH6-8	TMLH_HUMAN;TMLH_HUMAN	Trimethyllysine dioxygenase, mitochondrial;Isoform of Q9NVH6, Isoform 8 of Trimethyllysine dioxygenase, mitochondrial
3635	TNIK	https://www.uniprot.org/uniprot/?query=(accession:q9uke5)	24.2412	24.2076	24.5739	24.1681	25.4922	25.4851	25.1118	25.4073	1.07637	8.89416	2.63298	+		0.0023282	TNIK	4.57248e-05	Q9UKE5	TNIK_HUMAN	TRAF2 and NCK-interacting protein kinase
8295	FTH1	https://www.uniprot.org/uniprot/?query=(accession:p02794)	27.5269	27.5998	28.0355	27.5617	28.8894	28.7708	28.5308	28.8329	1.07498	8.05523	2.62691	+		0.00236098	FTH1	8.66465e-05	P02794	FRIH_HUMAN	Ferritin heavy chain
10207	NAIF1	https://www.uniprot.org/uniprot/?query=(accession:q69yi7)	13.3235	9.46377	10.4192	11.079	12.6912	12.9244	10.4808	12.4669	1.06943	1.16235	0.409314			0.38966	NAIF1	0.283141	Q69YI7	NAIF1_HUMAN	Nuclear apoptosis-inducing factor 1
7513	ITM2B	https://www.uniprot.org/uniprot/?query=(accession:q9y287)	20.7351	20.7104	21.4844	20.7607	21.9381	21.9437	21.9661	22.1178	1.06877	5.97487	2.40058	+		0.0039758	ITM2B	0.000553434	Q9Y287	ITM2B_HUMAN	Integral membrane protein 2B
10362	TSPAN1	https://www.uniprot.org/uniprot/?query=(accession:o60635)	22.2612	22.2059	22.7272	22.1257	23.3899	23.4794	23.11	23.6076	1.06672	6.67578	2.53743	+		0.00290118	TSPAN1	0.000282162	O60635	TSN1_HUMAN	Tetraspanin-1
4779	GLCE	https://www.uniprot.org/uniprot/?query=(accession:o94923)	22.6869	22.427	22.8893	22.4597	23.7751	23.7411	23.4101	23.778	1.0604	8.10758	2.62691	+		0.00236098	GLCE	8.31258e-05	O94923	GLCE_HUMAN	D-glucuronyl C5-epimerase
9032	NLGN2	https://www.uniprot.org/uniprot/?query=(accession:q8nfz4)	19.6669	18.9018	20.344	18.7692	20.3854	20.6644	20.2419	20.6208	1.05767	3.00976	1.32572	+		0.0472372	NLGN2	0.0196398	Q8NFZ4	NLGN2_HUMAN	Neuroligin-2
6123	ZNF69	https://www.uniprot.org/uniprot/?query=(accession:q9uc07)	6.70937	11.6826	12.2425	11.9005	11.5948	10.7454	11.8987	12.5264	1.05759	0.837685	0.271977			0.534593	ZNF69	0.429844	Q9UC07	ZNF69_HUMAN	Zinc finger protein 69
8784	ALG12	https://www.uniprot.org/uniprot/?query=(accession:q9bv10)	22.5311	22.4987	23.0916	22.602	23.8178	23.8282	23.4648	23.811	1.0496	6.84594	2.54931	+		0.00282286	ALG12	0.00024153	Q9BV10	ALG12_HUMAN	Dol-P-Man:Man(7)GlcNAc(2)-PP-Dol alpha-1,6-mannosyltransferase
3141	PPP1R16A	https://www.uniprot.org/uniprot/?query=(accession:q96i34)	17.3689	16.6196	17.6075	17.496	18.3336	18.3313	18.2058	18.4111	1.04744	4.96421	2.12592	+		0.0074831	PPP1R16A	0.00162394	Q96I34	PP16A_HUMAN	Protein phosphatase 1 regulatory subunit 16A
9680	ELL2	https://www.uniprot.org/uniprot/?query=(accession:o00472)	21.5071	20.6394	20.4509	20.4958	20.1502	20.0779	26.4196	20.6258	1.0451	0.72475	0.226707			0.593326	ELL2	0.492086	O00472	ELL2_HUMAN	RNA polymerase II elongation factor ELL2
1822	EHD2	https://www.uniprot.org/uniprot/?query=(accession:q9nzn4)	24.887	24.9139	25.2663	24.8138	26.1104	26.1248	25.7936	26.0261	1.04344	8.79622	2.63298	+		0.0023282	EHD2	4.91347e-05	Q9NZN4	EHD2_HUMAN	EH domain-containing protein 2
3556	BCAR3	https://www.uniprot.org/uniprot/?query=(accession:o75815)	23.7038	23.8971	24.259	23.8271	25.0138	25.0553	24.7474	25.0362	1.04139	7.98519	2.62691	+		0.00236098	BCAR3	9.16233e-05	O75815	BCAR3_HUMAN	Breast cancer anti-estrogen resistance protein 3
9997	BNIP3	https://www.uniprot.org/uniprot/?query=(accession:q12983)	13.1226	14.7975	21.1281	19.9044	20.388	13.2571	19.7929	19.6505	1.03397	0.435597	0.1234			0.752662	BNIP3	0.67623	Q12983	BNIP3_HUMAN	BCL2/adenovirus E1B 19 kDa protein-interacting protein 3
6563	MTERF2	https://www.uniprot.org/uniprot/?query=(accession:q49am1)	11.8564	11.7048	11.6798	11.1563	13.2982	12.5167	11.8332	12.8825	1.0333	3.22099	1.42702	+		0.0374092	MTERF2	0.0146085	Q49AM1	MTEF2_HUMAN	Transcription termination factor 2, mitochondrial
6858	SDCBP2	https://www.uniprot.org/uniprot/?query=(accession:q9h190)	15.0715	15.8812	15.9341	15.42	18.1084	15.9184	16.8114	15.5904	1.03045	1.85865	0.747239			0.178962	SDCBP2	0.105367	Q9H190	SDCB2_HUMAN	Syntenin-2
9538	INTS13	https://www.uniprot.org/uniprot/?query=(accession:h0yh12)	14.3026	14.1766	13.7907	13.3245	15.2841	14.7586	14.448	15.219	1.02881	3.74638	1.66131	+		0.0218119	INTS13	0.00718599	H0YH12	H0YH12_HUMAN	Isoform of Q9NVM9, Integrator complex subunit 13 (Fragment)
8988	COL13A1	https://www.uniprot.org/uniprot/?query=(accession:q5tat6-11)+OR+(accession:q5tat6)+OR+(accession:q5tat6-10)+OR+(accession:q5tat6-2)+OR+(accession:q5tat6-3)+OR+(accession:q5tat6-4)+OR+(accession:q5tat6-5)+OR+(accession:q5tat6-6)+OR+(accession:q5tat6-7)+OR+(accession:q5tat6-8)+OR+(accession:q5tat6-9)	16.0592	15.7732	16.183	16.3431	16.9778	17.3208	16.9043	17.2662	1.02765	6.94249	2.56131	+		0.00274594	COL13A1;COL13A1;COL13A1;COL13A1;COL13A1;COL13A1;COL13A1;COL13A1;COL13A1;COL13A1;COL13A1	0.000221425	Q5TAT6-11;Q5TAT6;Q5TAT6-10;Q5TAT6-2;Q5TAT6-3;Q5TAT6-4;Q5TAT6-5;Q5TAT6-6;Q5TAT6-7;Q5TAT6-8;Q5TAT6-9	CODA1_HUMAN;CODA1_HUMAN;CODA1_HUMAN;CODA1_HUMAN;CODA1_HUMAN;CODA1_HUMAN;CODA1_HUMAN;CODA1_HUMAN;CODA1_HUMAN;CODA1_HUMAN;CODA1_HUMAN	Isoform of Q5TAT6, Isoform 11 of Collagen alpha-1(XIII) chain;Collagen alpha-1(XIII) chain;Isoform of Q5TAT6, Isoform 10 of Collagen alpha-1(XIII) chain;Isoform of Q5TAT6, Isoform 2 of Collagen alpha-1(XIII) chain;Isoform of Q5TAT6, Isoform 3 of Collagen alpha-1(XIII) chain;Isoform of Q5TAT6, Isoform 4 of Collagen alpha-1(XIII) chain;Isoform of Q5TAT6, Isoform 5 of Collagen alpha-1(XIII) chain;Is…
4923	GPR155	https://www.uniprot.org/uniprot/?query=(accession:q7z3f1)	15.5106	14.7273	15.6279	15.643	16.3029	16.3235	16.3832	16.5887	1.02233	4.82404	2.08169	+		0.00828524	GPR155	0.00190594	Q7Z3F1	LYCHS_HUMAN	Lysosomal cholesterol signaling protein
8727	PDE4B	https://www.uniprot.org/uniprot/?query=(accession:q07343)+OR+(accession:q07343-3)+OR+(accession:q07343-2)	12.4505	16.9675	15.9859	17.1178	17.6428	17.4747	13.5868	17.9065	1.02228	0.738351	0.231626			0.586643	PDE4B;PDE4B;PDE4B	0.484286	Q07343;Q07343-3;Q07343-2	PDE4B_HUMAN;PDE4B_HUMAN;PDE4B_HUMAN	3',5'-cyclic-AMP phosphodiesterase 4B;Isoform of Q07343, Isoform PDE4B3 of 3',5'-cyclic-AMP phosphodiesterase 4B;Isoform of Q07343, Isoform PDE4B2 of 3',5'-cyclic-AMP phosphodiesterase 4B
8605	PITPNM2	https://www.uniprot.org/uniprot/?query=(accession:q9bz72)+OR+(accession:q9bz72-2)	20.0125	19.4028	19.9408	19.6961	20.8714	21.0075	20.44	20.8155	1.02054	5.96955	2.40058	+		0.0039758	PITPNM2;PITPNM2	0.000556394	Q9BZ72;Q9BZ72-2	PITM2_HUMAN;PITM2_HUMAN	Membrane-associated phosphatidylinositol transfer protein 2;Isoform of Q9BZ72, Isoform 2 of Membrane-associated phosphatidylinositol transfer protein 2
5778	NEDD4	https://www.uniprot.org/uniprot/?query=(accession:p46934-4)	21.9365	21.6497	22.1186	21.7253	22.9111	22.8696	22.7154	22.9918	1.01446	8.94749	2.63298	+		0.0023282	NEDD4	4.39811e-05	P46934-4	NEDD4_HUMAN	Isoform of P46934, Isoform 4 of E3 ubiquitin-protein ligase NEDD4
5018	KRT80	https://www.uniprot.org/uniprot/?query=(accession:q6kb66)	24.0483	23.7335	24.4087	23.8159	24.9984	25.0776	24.8409	25.1467	1.01433	6.60238	2.52622	+		0.00297701	KRT80	0.00030202	Q6KB66	K2C80_HUMAN	Keratin, type II cytoskeletal 80
8578	SGCE	https://www.uniprot.org/uniprot/?query=(accession:a0a2r8y4p8)+OR+(accession:a0a2r8y5m2)+OR+(accession:a0a2r8y638)+OR+(accession:a0a2r8y6u6)+OR+(accession:a0a2r8yey2)+OR+(accession:a0a2r8yfa5)+OR+(accession:a0a2r8y2r1)+OR+(accession:a0a2r8y5q3)	12.9549	14.7843	14.7289	15.459	15.4032	15.0496	15.3151	16.2115	1.01307	1.85162	0.743553			0.180488	SGCE;SGCE;SGCE;SGCE;SGCE;SGCE;SGCE;SGCE	0.106461	A0A2R8Y4P8;A0A2R8Y5M2;A0A2R8Y638;A0A2R8Y6U6;A0A2R8YEY2;A0A2R8YFA5;A0A2R8Y2R1;A0A2R8Y5Q3	A0A2R8Y4P8_HUMAN;A0A2R8Y5M2_HUMAN;A0A2R8Y638_HUMAN;A0A2R8Y6U6_HUMAN;A0A2R8YEY2_HUMAN;A0A2R8YFA5_HUMAN;A0A2R8Y2R1_HUMAN;A0A2R8Y5Q3_HUMAN	Isoform of O43556, Epsilon-sarcoglycan;Isoform of O43556, Epsilon-sarcoglycan;Isoform of O43556, Epsilon-sarcoglycan;Isoform of O43556, Epsilon-sarcoglycan;Isoform of O43556, Epsilon-sarcoglycan;Isoform of O43556, Epsilon-sarcoglycan;Isoform of O43556, Epsilon-sarcoglycan (Fragment);Isoform of O43556, Epsilon-sarcoglycan (Fragment)
8240	PWWP3A	https://www.uniprot.org/uniprot/?query=(accession:q2tak8-2)	11.3834	12.0075	11.2713	11.3896	13.6909	11.4644	11.8906	13.0566	1.0127	2.02407	0.830173			0.147852	PWWP3A	0.0825823	Q2TAK8-2	PWP3A_HUMAN	Isoform of Q2TAK8, Isoform 2 of PWWP domain-containing DNA repair factor 3A
4485	SLC29A3	https://www.uniprot.org/uniprot/?query=(accession:q9bzd2)	20.5972	18.5463	18.0485	19.6025	19.1278	21.2753	21.6057	18.8323	1.01164	1.19627	0.424368			0.376385	SLC29A3	0.270486	Q9BZD2	S29A3_HUMAN	Equilibrative nucleoside transporter 3
6281	WDFY2	https://www.uniprot.org/uniprot/?query=(accession:q96p53)	18.1367	18.3629	18.5361	17.2981	19.026	18.7387	19.343	19.2681	1.01052	3.55831	1.58008	+		0.0262977	WDFY2	0.00922142	Q96P53	WDFY2_HUMAN	WD repeat and FYVE domain-containing protein 2
9102	BAD	https://www.uniprot.org/uniprot/?query=(accession:q92934)	15.2341	14.4843	15.2558	15.8035	15.9479	15.498	15.2129	18.1597	1.0102	1.51208	0.572421			0.267657	BAD	0.174219	Q92934	BAD_HUMAN	Bcl2-associated agonist of cell death
6557	ZDHHC6	https://www.uniprot.org/uniprot/?query=(accession:q9h6r6)+OR+(accession:q9h6r6-2)	25.0273	24.7871	25.3915	24.8558	26.1377	26.1183	25.7319	26.1088	1.0087	6.49351	2.50739	+		0.00310894	ZDHHC6;ZDHHC6	0.000334427	Q9H6R6;Q9H6R6-2	ZDHC6_HUMAN;ZDHC6_HUMAN	Palmitoyltransferase ZDHHC6;Isoform of Q9H6R6, Isoform 2 of Palmitoyltransferase ZDHHC6
2808	ZNF66	https://www.uniprot.org/uniprot/?query=(accession:q6zn08)	15.4237	15.6968	15.1558	15.0258	13.7209	21.3809	15.1651	15.0628	1.0069	0.632245	0.192156			0.642457	ZNF66	0.54729	Q6ZN08	ZNF66_HUMAN	Putative zinc finger protein 66
2091	SEMA3B	https://www.uniprot.org/uniprot/?query=(accession:a0a0c4dgv8)	21.5118	20.7121	21.4829	21.5842	22.5212	22.4676	22.2294	22.0983	1.00639	4.76008	2.06056	+		0.00869842	SEMA3B	0.0020523	A0A0C4DGV8	A0A0C4DGV8_HUMAN	Isoform of Q13214, Semaphorin 3B
7269	ZC3H12C	https://www.uniprot.org/uniprot/?query=(accession:q9c0d7-2)	19.7263	20.4595	21.3801	21.2356	20.7468	22.2825	22.4586	21.3304	1.00426	1.94946	0.793085			0.161033	ZC3H12C	0.0921891	Q9C0D7-2	ZC12C_HUMAN	Isoform of Q9C0D7, Isoform 2 of Probable ribonuclease ZC3H12C
3020	JCAD	https://www.uniprot.org/uniprot/?query=(accession:q9p266)	23.4248	23.2754	23.7853	23.1784	24.474	24.4727	24.1824	24.5486	1.00344	6.90403	2.55792	+		0.00276747	JCAD	0.000229199	Q9P266	JCAD_HUMAN	Junctional cadherin 5-associated protein
228	TIAM1	https://www.uniprot.org/uniprot/?query=(accession:q13009)	23.587	23.3935	23.7778	23.3877	24.6318	24.6441	24.2847	24.5838	0.999603	8.48907	2.63298			0.0023282	TIAM1	6.18452e-05	Q13009	TIAM1_HUMAN	Rho guanine nucleotide exchange factor TIAM1
6367	PIGB	https://www.uniprot.org/uniprot/?query=(accession:q92521)	20.888	21.3358	20.7459	20.9947	18.9854	27.8776	20.6661	20.4097	0.993599	0.536179	0.156803			0.696943	PIGB	0.608423	Q92521	PIGB_HUMAN	GPI mannosyltransferase 3
910	LPCAT1	https://www.uniprot.org/uniprot/?query=(accession:q8nf37)	24.6792	24.6935	25.0609	24.63	25.8207	25.8305	25.4884	25.8958	0.99297	7.85776	2.62086			0.0023941	LPCAT1	0.000101529	Q8NF37	PCAT1_HUMAN	Lysophosphatidylcholine acyltransferase 1
8441	TMEM44	https://www.uniprot.org/uniprot/?query=(accession:q2t9k0)+OR+(accession:q2t9k0-6)+OR+(accession:q2t9k0-2)+OR+(accession:q2t9k0-7)	18.774	19.0996	19.3438	18.61	20.0312	20.0266	19.7819	19.9505	0.990688	6.10348	2.4276			0.00373595	TMEM44;TMEM44;TMEM44;TMEM44	0.000487041	Q2T9K0;Q2T9K0-6;Q2T9K0-2;Q2T9K0-7	TMM44_HUMAN;TMM44_HUMAN;TMM44_HUMAN;TMM44_HUMAN	Transmembrane protein 44;Isoform of Q2T9K0, Isoform 4 of Transmembrane protein 44;Isoform of Q2T9K0, Isoform 2 of Transmembrane protein 44;Isoform of Q2T9K0, Isoform 5 of Transmembrane protein 44
8982	PPFIBP1	https://www.uniprot.org/uniprot/?query=(accession:q86w92)	20.8631	20.7356	21.3522	21.0558	21.9215	21.9605	21.645	22.4372	0.989357	5.017	2.14382			0.0071809	PPFIBP1	0.00153001	Q86W92	LIPB1_HUMAN	Liprin-beta-1
8051	CPTP	https://www.uniprot.org/uniprot/?query=(accession:q5ta50)	19.0999	20.7601	20.0046	20.0666	20.5676	20.7457	20.5909	21.9821	0.988758	2.22179	0.932692			0.116764	CPTP	0.0616676	Q5TA50	CPTP_HUMAN	Ceramide-1-phosphate transfer protein
9474	EPM2A	https://www.uniprot.org/uniprot/?query=(accession:o95278)	18.0671	18.2212	19.2473	19.0056	19.4338	19.7824	19.5659	19.7013	0.985577	3.5484	1.57625			0.026531	EPM2A	0.00934464	O95278	EPM2A_HUMAN	Isoform of B3EWF7, Laforin
9934	GABRQ	https://www.uniprot.org/uniprot/?query=(accession:q9un88)	12.6594	13.662	13.7834	13.4592	14.7585	14.5282	14.5234	13.6866	0.983205	3.06924	1.35488			0.044169	GABRQ	0.018059	Q9UN88	GBRT_HUMAN	Gamma-aminobutyric acid receptor subunit theta
4104	CHST6	https://www.uniprot.org/uniprot/?query=(accession:q9gzx3)	16.6706	16.1981	16.2037	16.8871	17.254	17.6078	17.2402	17.7885	0.982778	4.82304	2.08143			0.00829025	CHST6	0.00190814	Q9GZX3	CHST6_HUMAN	Carbohydrate sulfotransferase 6
10118	BOP1	https://www.uniprot.org/uniprot/?query=(accession:a0a075b729)	11.9145	10.5029	13.0147	11.5567	13.9344	11.3571	12.0902	13.5114	0.976074	1.32742	0.484306			0.327864	BOP1	0.225975	A0A075B729	A0A075B729_HUMAN	Isoform of Q14137, BOP1 ribosomal biogenesis factor (Fragment)
3579	TRIM39	https://www.uniprot.org/uniprot/?query=(accession:q9hcm9)+OR+(accession:q9hcm9-2)	13.5188	17.4303	17.5092	16.7782	16.4328	17.2446	17.7113	17.7481	0.975065	1.0613	0.364406			0.43211	TRIM39;TRIM39	0.323752	Q9HCM9;Q9HCM9-2	TRI39_HUMAN;TRI39_HUMAN	E3 ubiquitin-protein ligase TRIM39;Isoform of Q9HCM9, Isoform 2 of E3 ubiquitin-protein ligase TRIM39
2645	ABCC2	https://www.uniprot.org/uniprot/?query=(accession:q92887)	22.9974	22.9029	23.3679	23.0552	24.0736	24.1401	23.8669	24.1177	0.968744	8.71471	2.63298			0.0023282	ABCC2	5.21927e-05	Q92887	MRP2_HUMAN	ATP-binding cassette sub-family C member 2
7287	DLG1	https://www.uniprot.org/uniprot/?query=(accession:q12959-5)+OR+(accession:q12959)+OR+(accession:q12959-3)	21.7177	21.3032	21.8677	21.6005	22.568	22.5094	22.6987	22.5825	0.967396	8.19797	2.62785			0.00235585	DLG1;DLG1;DLG1	7.74202e-05	Q12959-5;Q12959;Q12959-3	DLG1_HUMAN;DLG1_HUMAN;DLG1_HUMAN	Isoform of Q12959, Isoform 5 of Disks large homolog 1;Disks large homolog 1;Isoform of Q12959, Isoform 3 of Disks large homolog 1
8443	ERICH5	https://www.uniprot.org/uniprot/?query=(accession:q6p6b1)	22.5477	22.923	23.0431	22.5021	24.0124	23.6978	23.4592	23.6882	0.960407	5.85057	2.3748			0.00421892	ERICH5	0.000627364	Q6P6B1	ERIC5_HUMAN	Glutamate-rich protein 5
10244	CDC42BPA	https://www.uniprot.org/uniprot/?query=(accession:q5vt25-2)	11.953	11.3956	11.6301	12.3132	13.1779	12.2952	12.5465	13.1128	0.960122	3.52435	1.5663			0.0271454	CDC42BPA	0.00965151	Q5VT25-2	MRCKA_HUMAN	Isoform of Q5VT25, Isoform 2 of Serine/threonine-protein kinase MRCK alpha
1344	GEM	https://www.uniprot.org/uniprot/?query=(accession:p55040)	20.8647	20.4912	20.5618	20.3778	21.7006	21.4431	21.4293	21.5606	0.95953	8.41176	2.63298			0.0023282	GEM	6.56045e-05	P55040	GEM_HUMAN	GTP-binding protein GEM
5622	L3MBTL3	https://www.uniprot.org/uniprot/?query=(accession:q96jm7-2)	23.9929	23.964	24.3091	23.9471	25.0412	25.0969	24.7789	25.1235	0.956873	8.7437	2.63298			0.0023282	L3MBTL3	5.10812e-05	Q96JM7-2	LMBL3_HUMAN	Isoform of Q96JM7, Isoform 2 of Lethal(3)malignant brain tumor-like protein 3
4720	CYFIP2	https://www.uniprot.org/uniprot/?query=(accession:q96f07-2)	22.0307	22.0513	22.2467	22.0302	23.0603	23.0716	22.8672	23.1653	0.951372	12.2291	2.63298			0.0023282	CYFIP2	5.5447e-06	Q96F07-2	CYFP2_HUMAN	Isoform of Q96F07, Isoform 2 of Cytoplasmic FMR1-interacting protein 2
10357	ATOX1	https://www.uniprot.org/uniprot/?query=(accession:o00244)	21.561	21.7695	21.9662	21.5379	22.8864	22.7979	22.4283	22.5024	0.945107	6.75578	2.54262			0.00286668	ATOX1	0.000262174	O00244	ATOX1_HUMAN	Copper transport protein ATOX1
2236	CRYBG3	https://www.uniprot.org/uniprot/?query=(accession:q68dq2)	23.2836	23.1697	23.5327	23.2218	24.3136	24.262	24.0876	24.3247	0.945035	10.2879	2.63298			0.0023282	CRYBG3	1.75872e-05	Q68DQ2	CRBG3_HUMAN	Very large A-kinase anchor protein
6068	HLA-B	https://www.uniprot.org/uniprot/?query=(accession:a0a1w2pp67)+OR+(accession:a0a1w2pqe2)+OR+(accession:a0a1w2pqz3)	13.2796	12.2676	12.1743	15.6303	14.1164	13.4542	14.6954	14.8542	0.942117	1.17748	0.415728			0.383947	HLA-B;HLA-B;HLA-B	0.277436	A0A1W2PP67;A0A1W2PQE2;A0A1W2PQZ3	A0A1W2PP67_HUMAN;A0A1W2PQE2_HUMAN;A0A1W2PQZ3_HUMAN	Isoform of P01889, HLA class I histocompatibility antigen, B alpha chain;Isoform of P01889, HLA class I histocompatibility antigen, B alpha chain;Isoform of P01889, HLA class I histocompatibility antigen, B alpha chain
8873	ELK3	https://www.uniprot.org/uniprot/?query=(accession:p41970)	16.2506	12.4784	16.254	15.1249	15.5111	16.3074	15.7654	16.2916	0.941895	1.11614	0.38896			0.408357	ELK3	0.30116	P41970	ELK3_HUMAN	ETS domain-containing protein Elk-3
2960	PLA2G15	https://www.uniprot.org/uniprot/?query=(accession:q8ncc3)	21.307	21.5429	21.5634	21.6678	22.3735	22.4638	22.217	22.7895	0.940637	7.05047	2.56781			0.00270513	PLA2G15	0.000201137	Q8NCC3	PAG15_HUMAN	Lysosomal phospholipase A and acyltransferase
5508	TAF10	https://www.uniprot.org/uniprot/?query=(accession:q12962)	11.9722	11.4056	11.082	12.1929	12.0871	13.2012	12.7606	12.3624	0.939643	2.88043	1.26382			0.0544729	TAF10	0.0236051	Q12962	TAF10_HUMAN	Transcription initiation factor TFIID subunit 10
3245	TAX1BP1	https://www.uniprot.org/uniprot/?query=(accession:q86vp1-2)	22.2822	22.1977	22.5039	22.1342	23.2859	23.3351	23.0043	23.2425	0.937458	9.14104	2.63298			0.0023282	TAX1BP1	3.82564e-05	Q86VP1-2	TAXB1_HUMAN	Isoform of Q86VP1, Isoform 2 of Tax1-binding protein 1
7643	IFNAR2	https://www.uniprot.org/uniprot/?query=(accession:p48551)	16.6045	16.3107	12.9688	15.6954	15.7394	17.0838	16.999	15.4864	0.932327	1.08454	0.37497			0.421726	IFNAR2	0.314016	P48551	INAR2_HUMAN	Interferon alpha/beta receptor 2
3901	ABLIM1	https://www.uniprot.org/uniprot/?query=(accession:o14639-6)	24.4298	23.7286	24.3197	24.3124	25.3061	25.3972	24.8127	25.0032	0.93216	4.81304	2.07712			0.00837307	ABLIM1	0.00193028	O14639-6	ABLM1_HUMAN	Isoform of O14639, Isoform 6 of Actin-binding LIM protein 1
5251	ARSA	https://www.uniprot.org/uniprot/?query=(accession:p15289)	21.4336	21.3882	21.1757	21.1432	22.3768	22.1424	22.124	22.217	0.929844	10.532	2.63298			0.0023282	ARSA	1.50547e-05	P15289	ARSA_HUMAN	Arylsulfatase A
7353	GPC4	https://www.uniprot.org/uniprot/?query=(accession:o75487)	22.518	22.5443	22.7906	22.4346	23.6444	23.5541	23.2071	23.5989	0.929257	7.89057	2.62455			0.00237385	GPC4	9.8867e-05	O75487	GPC4_HUMAN	Glypican-4
1673	SFMBT1	https://www.uniprot.org/uniprot/?query=(accession:q9uhj3)	23.2341	23.4471	23.6598	23.3455	24.3786	24.3998	24.2174	24.4072	0.929121	9.75386	2.63298			0.0023282	SFMBT1	2.50045e-05	Q9UHJ3	SMBT1_HUMAN	Scm-like with four MBT domains protein 1
9279	DYNLT3	https://www.uniprot.org/uniprot/?query=(accession:p51808)	22.1504	22.3157	22.3827	22.2623	23.2213	23.1812	23.0313	23.3783	0.925259	11.2607	2.63298			0.0023282	DYNLT3	9.64182e-06	P51808	DYLT3_HUMAN	Dynein light chain Tctex-type 3
8618	THAP3	https://www.uniprot.org/uniprot/?query=(accession:q8wtv1)	17.6325	16.8205	13.6938	18.0012	11.806	16.7247	24.3038	17.0121	0.924598	0.362762	0.0989136			0.796318	THAP3	0.727476	Q8WTV1	THAP3_HUMAN	THAP domain-containing protein 3
3174	SYTL4	https://www.uniprot.org/uniprot/?query=(accession:q96c24)	25.3088	25.0469	25.2657	24.9826	26.0258	26.262	25.9142	26.0948	0.923187	9.05858	2.63298			0.0023282	SYTL4	4.05854e-05	Q96C24	SYTL4_HUMAN	Synaptotagmin-like protein 4
7851	WBP1L	https://www.uniprot.org/uniprot/?query=(accession:q9nx94)+OR+(accession:q9nx94-2)	18.0915	17.5391	17.1979	18.412	19.1021	18.4598	18.2521	19.1146	0.922018	2.83545	1.24164			0.0573266	WBP1L;WBP1L	0.0251755	Q9NX94;Q9NX94-2	WBP1L_HUMAN;WBP1L_HUMAN	WW domain binding protein 1-like;Isoform of Q9NX94, Isoform 2 of WW domain binding protein 1-like
7330	S100A10	https://www.uniprot.org/uniprot/?query=(accession:p60903)	25.1482	25.2627	25.6566	25.1835	26.4157	26.3189	26.1431	26.0576	0.921101	6.91288	2.55837			0.0027646	S100A10	0.000227382	P60903	S10AA_HUMAN	Protein S100-A10
3662	IKBIP	https://www.uniprot.org/uniprot/?query=(accession:q70uq0-4)	25.6687	25.4457	25.9328	25.5546	26.7055	26.7076	26.3239	26.5409	0.919022	7.1036	2.57071			0.00268715	IKBIP	0.000191931	Q70UQ0-4	IKIP_HUMAN	Isoform of Q70UQ0, Isoform 4 of Inhibitor of nuclear factor kappa-B kinase-interacting protein
7850	VCF1	https://www.uniprot.org/uniprot/?query=(accession:q969w3-2)	21.6736	21.2988	20.7888	21.4074	20.8579	20.5121	20.9408	26.53	0.918081	0.681996	0.210534			0.615837	VCF1	0.517138	Q969W3-2	VCF1_HUMAN	Isoform of Q969W3, Isoform 2 of Protein VCF1
7434	IFT25	https://www.uniprot.org/uniprot/?query=(accession:q9y547)	23.7732	23.9469	24.3449	23.928	24.9395	24.9568	24.6723	25.0957	0.917804	6.52902	2.51263			0.00307167	IFT25	0.000323445	Q9Y547	IFT25_HUMAN	Intraflagellar transport protein 25 homolog
9007	RGPD6	https://www.uniprot.org/uniprot/?query=(accession:h7bz48)	15.4046	16.3864	16.7322	16.2312	17.2241	16.9964	17.1023	17.0998	0.917045	3.465	1.53849			0.0289406	RGPD6	0.0104561	H7BZ48	H7BZ48_HUMAN	Isoform of O14715, RANBP2 like and GRIP domain containing 6 (Fragment)
5286	PI4K2A	https://www.uniprot.org/uniprot/?query=(accession:q9btu6)	27.9689	27.8857	28.3091	27.8357	28.9552	29.0143	28.673	29.0214	0.916103	7.26877	2.57649			0.00265164	PI4K2A	0.0001662	Q9BTU6	P4K2A_HUMAN	Phosphatidylinositol 4-kinase type 2-alpha
2250	MTUS1	https://www.uniprot.org/uniprot/?query=(accession:q9uld2)	24.358	24.3744	24.6974	24.3087	25.403	25.431	25.1005	25.4678	0.915977	7.98042	2.62691			0.00236098	MTUS1	9.19735e-05	Q9ULD2	MTUS1_HUMAN	Microtubule-associated tumor suppressor 1
6271	NKIRAS2	https://www.uniprot.org/uniprot/?query=(accession:q9nyr9)+OR+(accession:q9nyr9-2)	23.773	23.8445	24.1691	23.8935	24.9119	24.9036	24.6362	24.8892	0.915217	8.91055	2.63298			0.0023282	NKIRAS2;NKIRAS2	4.51807e-05	Q9NYR9;Q9NYR9-2	KBRS2_HUMAN;KBRS2_HUMAN	NF-kappa-B inhibitor-interacting Ras-like protein 2;Isoform of Q9NYR9, Isoform 2 of NF-kappa-B inhibitor-interacting Ras-like protein 2
1507	TMEM59	https://www.uniprot.org/uniprot/?query=(accession:q9bxs4)	19.7136	19.4781	20.1953	19.7581	20.7315	20.6246	20.4559	20.9914	0.914582	5.25681	2.21968			0.00603003	TMEM59	0.00117281	Q9BXS4	TMM59_HUMAN	Transmembrane protein 59
8698	MCOLN3	https://www.uniprot.org/uniprot/?query=(accession:q8tdd5)+OR+(accession:q8tdd5-2)	19.2493	18.4934	19.7057	19.2584	21.247	20.0907	19.4697	19.5496	0.912574	2.04963	0.842958			0.143563	MCOLN3;MCOLN3	0.0795242	Q8TDD5;Q8TDD5-2	MCLN3_HUMAN;MCLN3_HUMAN	Mucolipin-3;Isoform of Q8TDD5, Isoform 2 of Mucolipin-3
3353	CARMIL2	https://www.uniprot.org/uniprot/?query=(accession:q6f5e8)	25.5739	25.4755	25.7316	25.4568	26.5132	26.5712	26.3072	26.493	0.911658	11.2989	2.63298			0.0023282	CARMIL2	9.42627e-06	Q6F5E8	CARL2_HUMAN	Capping protein, Arp2/3 and myosin-I linker protein 2
6095	TJAP1	https://www.uniprot.org/uniprot/?query=(accession:q5jtd0-2)	21.8658	21.001	21.8167	21.8669	22.7113	22.7329	22.3623	22.3842	0.910083	4.16593	1.83259			0.0147032	TJAP1	0.00419902	Q5JTD0-2	TJAP1_HUMAN	Isoform of Q5JTD0, Isoform 2 of Tight junction-associated protein 1
8118	OAZ2	https://www.uniprot.org/uniprot/?query=(accession:o95190)	13.5822	12.9034	11.2394	14.1775	14.4648	14.6706	13.621	12.7799	0.908412	1.27812	0.460953			0.345977	OAZ2	0.241907	O95190	OAZ2_HUMAN	Ornithine decarboxylase antizyme 2
3406	SLX4	https://www.uniprot.org/uniprot/?query=(accession:q8iy92)	25.3027	21.0294	12.3019	14.1717	13.5745	20.4268	21.1334	21.3039	0.908274	0.276957	0.0730012			0.845276	SLX4	0.789803	Q8IY92	SLX4_HUMAN	Structure-specific endonuclease subunit SLX4
5670	PRKACB	https://www.uniprot.org/uniprot/?query=(accession:p22694-2)	23.0109	23.0043	23.2752	22.9651	23.9397	24.1369	23.7975	24.0099	0.907146	9.5834	2.63298			0.0023282	PRKACB	2.80768e-05	P22694-2	KAPCB_HUMAN	Isoform of P22694, Isoform 2 of cAMP-dependent protein kinase catalytic subunit beta
10148	DNPEP	https://www.uniprot.org/uniprot/?query=(accession:c9jbe1)	14.5207	12.3484	13.3842	15.2342	13.0496	15.0845	14.4336	16.5382	0.904585	1.01477	0.344753			0.452113	DNPEP	0.34396	C9JBE1	C9JBE1_HUMAN	Isoform of Q9ULA0, Aspartyl aminopeptidase (Fragment)
6667	LIFR	https://www.uniprot.org/uniprot/?query=(accession:p42702)	21.8821	20.1962	20.4926	13.9029	19.9755	20.1006	19.9423	20.06	0.901104	0.547931	0.161335			0.689708	LIFR	0.600747	P42702	LIFR_HUMAN	Leukemia inhibitory factor receptor
282	DST	https://www.uniprot.org/uniprot/?query=(accession:a0a7p0t890)	26.2737	26.3064	26.6424	26.2789	27.3337	27.3374	27.0701	27.3617	0.90039	8.50067	2.63298			0.0023282	DST	6.13023e-05	A0A7P0T890	A0A7P0T890_HUMAN	Isoform of Q03001, Dystonin
6643	C6orf89	https://www.uniprot.org/uniprot/?query=(accession:q6uwu4)+OR+(accession:q6uwu4-2)	19.4404	19.1515	19.8376	19.4585	20.4316	20.458	20.1985	20.4002	0.900097	6.32199	2.47316			0.00336387	C6orf89;C6orf89	0.000393718	Q6UWU4;Q6UWU4-2	CF089_HUMAN;CF089_HUMAN	Bombesin receptor-activated protein C6orf89;Isoform of Q6UWU4, Isoform 2 of Bombesin receptor-activated protein C6orf89
8787	FAM199X	https://www.uniprot.org/uniprot/?query=(accession:q6pev8)+OR+(accession:q6pev8-2)	16.4921	16.9273	17.3394	12.7296	17.1461	16.2623	16.5324	17.142	0.898629	0.895203	0.295193			0.506765	FAM199X;FAM199X	0.400377	Q6PEV8;Q6PEV8-2	F199X_HUMAN;F199X_HUMAN	Protein FAM199X;Isoform of Q6PEV8, Isoform 2 of Protein FAM199X
2160	LANCL3	https://www.uniprot.org/uniprot/?query=(accession:q6zv70)	20.6669	20.5215	20.8121	20.5016	21.5578	21.7087	21.3811	21.4389	0.896084	9.29363	2.63298			0.0023282	LANCL3	3.43348e-05	Q6ZV70	LANC3_HUMAN	LanC-like protein 3
5197	TRIM7	https://www.uniprot.org/uniprot/?query=(accession:q9c029)	21.5192	19.1898	18.7112	18.6138	20.559	20.9788	19.9781	20.08	0.89051	1.33618	0.487973			0.325108	TRIM7	0.223241	Q9C029	TRIM7_HUMAN	E3 ubiquitin-protein ligase TRIM7
2831	ARHGAP18	https://www.uniprot.org/uniprot/?query=(accession:q8n392)	27.9875	27.9951	28.3427	28.024	29.0085	29.0507	28.7637	29.0873	0.890171	8.42408	2.63298			0.0023282	ARHGAP18	6.49884e-05	Q8N392	RHG18_HUMAN	Rho GTPase-activating protein 18
1781	OPTN	https://www.uniprot.org/uniprot/?query=(accession:q96cv9)	22.4523	22.1837	22.7254	22.4945	23.3907	23.5356	23.2483	23.2308	0.887334	7.19263	2.57649			0.00265164	OPTN	0.000177545	Q96CV9	OPTN_HUMAN	Optineurin
8680	ODC1	https://www.uniprot.org/uniprot/?query=(accession:p11926)	22.1777	22.2119	22.1375	21.6753	22.6196	23.1487	22.9554	23.0273	0.887173	5.61947	2.32062			0.00477943	ODC1	0.000796067	P11926	DCOR_HUMAN	Ornithine decarboxylase
4381	INPP4B	https://www.uniprot.org/uniprot/?query=(accession:o15327)	22.2368	22.2339	22.5548	22.2111	23.2766	23.1868	23.0179	23.3034	0.887056	9.02521	2.63298			0.0023282	INPP4B	4.15732e-05	O15327	INP4B_HUMAN	Inositol polyphosphate 4-phosphatase type II
5193	SEC31A	https://www.uniprot.org/uniprot/?query=(accession:d6rex3)	25.4677	25.4255	25.756	25.4229	26.475	26.4511	26.1762	26.5148	0.886224	8.48452	2.63298			0.0023282	SEC31A	6.20595e-05	D6REX3	D6REX3_HUMAN	Isoform of O94979, Protein transport protein Sec31A
8488	KCNN4	https://www.uniprot.org/uniprot/?query=(accession:o15554)	25.18	25.2292	25.4473	25.1475	26.0978	26.1643	25.9995	26.2805	0.884545	10.4081	2.63298			0.0023282	KCNN4	1.62841e-05	O15554	KCNN4_HUMAN	Intermediate conductance calcium-activated potassium channel protein 4
9363	CGRRF1	https://www.uniprot.org/uniprot/?query=(accession:q99675)	19.9087	18.9396	18.8739	19.9462	19.9019	21.1578	19.7677	20.3704	0.882346	2.21122	0.927399			0.118195	CGRRF1	0.0626378	Q99675	CGRF1_HUMAN	Cell growth regulator with RING finger domain protein 1
9083	P3H2	https://www.uniprot.org/uniprot/?query=(accession:q8ivl5)+OR+(accession:q8ivl5-2)	21.9013	22.343	21.896	22.4187	23.0148	22.9286	22.7236	23.4182	0.881552	4.69146	2.0382			0.00915804	P3H2;P3H2	0.00222331	Q8IVL5;Q8IVL5-2	P3H2_HUMAN;P3H2_HUMAN	Prolyl 3-hydroxylase 2;Isoform of Q8IVL5, Isoform 2 of Prolyl 3-hydroxylase 2
5149	PTP4A1	https://www.uniprot.org/uniprot/?query=(accession:q93096)	23.3999	23.214	23.6639	23.3629	24.3183	24.4231	24.1045	24.3194	0.881158	8.15376	2.62691			0.00236098	PTP4A1	8.01539e-05	Q93096	TP4A1_HUMAN	Protein tyrosine phosphatase type IVA 1
8452	TIMP1	https://www.uniprot.org/uniprot/?query=(accession:p01033)	19.4909	20.0689	19.9215	19.4253	20.7166	20.5344	20.4852	20.6948	0.881068	5.60758	2.31785			0.00481003	TIMP1	0.000806023	P01033	TIMP1_HUMAN	Metalloproteinase inhibitor 1
10157	ZDHHC20	https://www.uniprot.org/uniprot/?query=(accession:q5w0z9-3)	18.355	18.1882	19.0824	18.3796	19.6099	19.1919	19.4249	19.2938	0.878819	4.34158	1.90536			0.0124349	ZDHHC20	0.00337962	Q5W0Z9-3	ZDH20_HUMAN	Isoform of Q5W0Z9, Isoform 3 of Palmitoyltransferase ZDHHC20
10154	HNRNPD	https://www.uniprot.org/uniprot/?query=(accession:a0a994j4r1)	9.36847	10.9593	12.0526	11.0751	11.7881	11.9003	11.7805	11.4956	0.877273	1.68554	0.658889			0.219337	HNRNPD	0.135697	A0A994J4R1	A0A994J4R1_HUMAN	Isoform of Q14103, Heterogeneous nuclear ribonucleoprotein D (Fragment)
5975	HAGHL	https://www.uniprot.org/uniprot/?query=(accession:q6pii5-2)	16.1556	16.0651	24.5205	14.6789	23.069	22.4211	15.6172	13.8218	0.877264	0.291628	0.0775048			0.836556	HAGHL	0.779014	Q6PII5-2	HAGHL_HUMAN	Isoform of Q6PII5, Isoform 2 of Hydroxyacylglutathione hydrolase-like protein
6232	LAPTM4A	https://www.uniprot.org/uniprot/?query=(accession:q15012)	20.5309	20.7141	21.0708	20.7224	21.5501	21.8973	21.4557	21.641	0.876508	6.3687	2.48148			0.00330005	LAPTM4A	0.000376479	Q15012	LAP4A_HUMAN	Lysosomal-associated transmembrane protein 4A
97	PRKAG2	https://www.uniprot.org/uniprot/?query=(accession:q9ugj0)+OR+(accession:q9ugj0-3)	21.1059	21.1592	21.5042	21.1379	22.1511	22.0787	21.8935	22.2785	0.873662	7.57796	2.5999			0.00251247	PRKAG2;PRKAG2	0.000127818	Q9UGJ0;Q9UGJ0-3	AAKG2_HUMAN;AAKG2_HUMAN	5'-AMP-activated protein kinase subunit gamma-2;Isoform of Q9UGJ0, Isoform C of 5'-AMP-activated protein kinase subunit gamma-2
8407	STC2	https://www.uniprot.org/uniprot/?query=(accession:o76061)	19.6091	18.5609	19.0304	19.2383	20.041	20.1289	19.8687	19.8946	0.873603	4.14176	1.82262			0.0150445	STC2	0.00432791	O76061	STC2_HUMAN	Stanniocalcin-2
1613	LAMA5	https://www.uniprot.org/uniprot/?query=(accession:o15230)	24.1061	24.1321	24.4327	24.046	25.096	25.1578	24.8406	25.1144	0.872945	8.27444	2.63297			0.00232823	LAMA5	7.29378e-05	O15230	LAMA5_HUMAN	Laminin subunit alpha-5
3001	WLS	https://www.uniprot.org/uniprot/?query=(accession:q5t9l3)+OR+(accession:q5t9l3-2)	22.4968	22.3974	22.8313	22.419	23.4656	23.4641	23.1556	23.5433	0.871005	7.03596	2.56614			0.00271555	WLS;WLS	0.000203738	Q5T9L3;Q5T9L3-2	WLS_HUMAN;WLS_HUMAN	Protein wntless homolog;Isoform of Q5T9L3, Isoform 2 of Protein wntless homolog
3476	AFG1L	https://www.uniprot.org/uniprot/?query=(accession:q8wv93)	18.5238	18.7959	18.8717	18.9106	19.7925	19.6226	19.5322	19.6282	0.868393	8.97601	2.63298			0.0023282	AFG1L	4.30798e-05	Q8WV93	AFG1L_HUMAN	AFG1-like ATPase
7935	CRIM1	https://www.uniprot.org/uniprot/?query=(accession:q9nzv1)	15.7158	15.7983	15.7575	16.3692	16.6608	16.0612	17.0969	17.283	0.865267	2.99075	1.3166			0.0482391	CRIM1	0.0201754	Q9NZV1	CRIM1_HUMAN	Cysteine-rich motor neuron 1 protein
7012	TOM1L2	https://www.uniprot.org/uniprot/?query=(accession:q6zvm7)	20.5119	20.4768	20.7312	20.2482	21.4448	21.5171	21.1969	21.2552	0.861467	7.37532	2.58079			0.0026255	TOM1L2	0.000151671	Q6ZVM7	TM1L2_HUMAN	TOM1-like protein 2
8796	STX1A	https://www.uniprot.org/uniprot/?query=(accession:q16623)	17.5809	17.8038	17.9187	16.9828	18.597	18.6184	17.9125	18.6024	0.861013	3.42329	1.51911			0.0302612	STX1A	0.0110646	Q16623	STX1A_HUMAN	Syntaxin-1A
3341	MRC2	https://www.uniprot.org/uniprot/?query=(accession:q9ubg0)	21.3261	21.2286	21.0165	21.0042	21.5253	21.8236	21.5293	23.1391	0.860451	2.36452	1.00682			0.0984418	MRC2	0.0499641	Q9UBG0	MRC2_HUMAN	C-type mannose receptor 2
5747	QTRT1	https://www.uniprot.org/uniprot/?query=(accession:k7esp6)	14.4617	14.502	14.5423	13.5661	15.2259	15.2572	15.0358	14.9907	0.859364	3.79576	1.68079			0.0208551	QTRT1	0.00673643	K7ESP6	K7ESP6_HUMAN	Isoform of Q9BXR0, Queuine tRNA-ribosyltransferase catalytic subunit 1 (Fragment)
1053	GCH1	https://www.uniprot.org/uniprot/?query=(accession:p30793)	23.4464	23.1597	24.0641	23.1821	24.4198	24.3213	24.0919	24.4531	0.858459	4.09187	1.80318			0.0157335	GCH1	0.00460786	P30793	GCH1_HUMAN	GTP cyclohydrolase 1
5449	RNF168	https://www.uniprot.org/uniprot/?query=(accession:q8iyw5)	16.9299	16.4515	16.6634	17.5572	16.4181	16.6675	19.8574	18.0857	0.856661	1.12044	0.390799			0.406631	RNF168	0.299446	Q8IYW5	RN168_HUMAN	E3 ubiquitin-protein ligase RNF168
5779	CYP24A1	https://www.uniprot.org/uniprot/?query=(accession:q07973)	22.3867	22.28	22.6648	22.1915	23.2558	23.386	23.0071	23.2989	0.856193	6.98515	2.56149			0.00274481	CYP24A1	0.000213146	Q07973	CP24A_HUMAN	1,25-dihydroxyvitamin D(3) 24-hydroxylase, mitochondrial
9015	ATRX	https://www.uniprot.org/uniprot/?query=(accession:p46100-6)	13.3512	14.6397	15.0556	14.8842	15.5768	15.4194	14.9895	15.3695	0.856127	2.275	0.959544			0.109763	ATRX	0.05701	P46100-6	ATRX_HUMAN	Isoform of P46100, Isoform 6 of Transcriptional regulator ATRX
7442	PRDM11	https://www.uniprot.org/uniprot/?query=(accession:h3bsz2)	18.6853	19.1685	19.1367	12.1224	18.2143	18.3217	18.5494	17.4466	0.85479	0.531321	0.155121			0.699647	PRDM11	0.611613	H3BSZ2	H3BSZ2_HUMAN	Isoform of Q9NQV5, PR/SET domain 11
1418	CYP4F11	https://www.uniprot.org/uniprot/?query=(accession:q9hbi6)	22.7185	22.8674	23.0835	22.6805	23.7856	23.7301	23.5821	23.6659	0.853445	8.93444	2.63298			0.0023282	CYP4F11	4.44008e-05	Q9HBI6	CP4FB_HUMAN	Cytochrome P450 4F11
7961	SNCG	https://www.uniprot.org/uniprot/?query=(accession:o76070)	28.9571	28.9315	29.1686	28.9469	29.9351	29.921	29.5769	29.9625	0.847839	8.42412	2.63298			0.0023282	SNCG	6.49867e-05	O76070	SYUG_HUMAN	Gamma-synuclein
1479	ANO1	https://www.uniprot.org/uniprot/?query=(accession:q5xxa6-5)	23.4265	23.3189	23.6224	23.3713	24.3344	24.3757	24.0425	24.3704	0.845971	8.64828	2.63298			0.0023282	ANO1	5.4845e-05	Q5XXA6-5	ANO1_HUMAN	Isoform of Q5XXA6, Isoform 5 of Anoctamin-1
5307	HSH2D	https://www.uniprot.org/uniprot/?query=(accession:q96jz2)	20.7995	20.5935	20.9936	20.4429	21.6328	21.5574	21.3261	21.6964	0.845815	6.25295	2.45795			0.00348374	HSH2D	0.000420839	Q96JZ2	HSH2D_HUMAN	Hematopoietic SH2 domain-containing protein
10177	DLG3	https://www.uniprot.org/uniprot/?query=(accession:q92796-2)	12.0541	11.6318	11.6791	11.4286	12.5998	12.8744	12.3157	12.381	0.844328	4.9996	2.13812			0.00727583	DLG3	0.00156029	Q92796-2	DLG3_HUMAN	Isoform of Q92796, Isoform 2 of Disks large homolog 3
3099	NAGK	https://www.uniprot.org/uniprot/?query=(accession:q9uj70-2)	23.6592	23.7755	23.9127	23.7098	24.6564	24.6801	24.3986	24.6853	0.840793	10.0461	2.63298			0.0023282	NAGK	2.0582e-05	Q9UJ70-2	NAGK_HUMAN	Isoform of Q9UJ70, Isoform 2 of N-acetyl-D-glucosamine kinase
9066	SLC25A35	https://www.uniprot.org/uniprot/?query=(accession:q3kqz1)	17.8121	18.4379	18.716	18.6463	19.2012	19.5451	19.0013	19.2115	0.836687	3.84206	1.7008			0.0199159	SLC25A35	0.00634252	Q3KQZ1	S2535_HUMAN	Solute carrier family 25 member 35
3558	KIFC3	https://www.uniprot.org/uniprot/?query=(accession:q9bvg8)+OR+(accession:q9bvg8-2)+OR+(accession:q9bvg8-6)	23.0805	23.0083	23.1657	23.0347	24.0422	23.806	23.8035	23.9834	0.836485	12.3763	2.63298			0.0023282	KIFC3;KIFC3;KIFC3	5.1156e-06	Q9BVG8;Q9BVG8-2;Q9BVG8-6	KIFC3_HUMAN;KIFC3_HUMAN;KIFC3_HUMAN	Kinesin-like protein KIFC3;Isoform of Q9BVG8, Isoform 2 of Kinesin-like protein KIFC3;Isoform of Q9BVG8, Isoform 5 of Kinesin-like protein KIFC3
6016	TARS3	https://www.uniprot.org/uniprot/?query=(accession:a2rtx5)	24.2557	24.4025	24.7694	24.5431	25.4296	25.3966	25.0685	25.4209	0.836252	6.40234	2.48967			0.0032384	TARS3	0.000364587	A2RTX5	SYTC2_HUMAN	Threonine--tRNA ligase 2, cytoplasmic
8200	RAB30	https://www.uniprot.org/uniprot/?query=(accession:q15771)	14.8627	13.5376	15.0256	15.2758	15.1547	16.3492	15.2907	15.2488	0.83546	1.8813	0.758622			0.174332	RAB30	0.101919	Q15771	RAB30_HUMAN	Ras-related protein Rab-30
9663	ZNF594	https://www.uniprot.org/uniprot/?query=(accession:q96jf6)	16.7131	16.1401	16.455	12.2336	16.1312	16.3881	16.3905	15.9725	0.83515	0.849713	0.276938			0.528521	ZNF594	0.423557	Q96JF6	ZN594_HUMAN	Zinc finger protein 594
4248	GRK5	https://www.uniprot.org/uniprot/?query=(accession:p34947)	21.9961	22.1238	22.4486	21.8376	23.1293	22.8501	22.7479	23.0052	0.831593	5.7683	2.35753			0.00439006	GRK5	0.000682358	P34947	GRK5_HUMAN	G protein-coupled receptor kinase 5
8489	TINAGL1	https://www.uniprot.org/uniprot/?query=(accession:q9gzm7)+OR+(accession:q9gzm7-3)	20.1689	21.4737	21.0873	21.1151	22.0713	21.7275	21.2567	22.1139	0.831066	2.62311	1.13571			0.0731622	TINAGL1;TINAGL1	0.0342165	Q9GZM7;Q9GZM7-3	TINAL_HUMAN;TINAL_HUMAN	Tubulointerstitial nephritis antigen-like;Isoform of Q9GZM7, Isoform 3 of Tubulointerstitial nephritis antigen-like
2858	ZNF490	https://www.uniprot.org/uniprot/?query=(accession:q9ulm2)	22.2727	22.3352	22.885	20.2621	24.1146	23.7451	22.6944	20.5134	0.828104	0.901169	0.297627			0.503933	ZNF490	0.397407	Q9ULM2	ZN490_HUMAN	Zinc finger protein 490
671	KIAA1671	https://www.uniprot.org/uniprot/?query=(accession:q9by89)	25.479	25.4695	25.7439	25.3941	26.4193	26.4187	26.1378	26.4109	0.825083	8.46539	2.63298			0.0023282	KIAA1671	6.29702e-05	Q9BY89	K1671_HUMAN	Uncharacterized protein KIAA1671
6738	DKK1	https://www.uniprot.org/uniprot/?query=(accession:o94907)	20.2779	20.0959	20.5779	20.3934	21.2125	21.3432	20.941	21.1424	0.823516	6.69412	2.53832			0.00289519	DKK1	0.000277433	O94907	DKK1_HUMAN	Dickkopf-related protein 1
346	LAMB3	https://www.uniprot.org/uniprot/?query=(accession:q13751)	23.2303	23.0674	23.4404	23.1003	24.0451	24.1492	23.8539	24.0587	0.817117	8.27225	2.63297			0.00232823	LAMB3	7.3062e-05	Q13751	LAMB3_HUMAN	Laminin subunit beta-3
2728	STX6	https://www.uniprot.org/uniprot/?query=(accession:o43752)	22.1491	22.1022	22.5366	22.0075	23.13	23.1477	22.7527	23.0333	0.817096	5.91833	2.39029			0.00407112	STX6	0.000585779	O43752	STX6_HUMAN	Syntaxin-6
7913	TMED5	https://www.uniprot.org/uniprot/?query=(accession:q9y3a6)	26.7255	26.7884	27.101	26.7378	27.6605	27.7097	27.4431	27.8029	0.815877	7.43426	2.58963			0.00257258	TMED5	0.000144252	Q9Y3A6	TMED5_HUMAN	Transmembrane emp24 domain-containing protein 5
8163	RAB31	https://www.uniprot.org/uniprot/?query=(accession:q13636)	22.875	22.7131	23.1171	22.815	23.7405	23.7824	23.4678	23.7818	0.81305	7.5658	2.5999			0.00251247	RAB31	0.000129123	Q13636	RAB31_HUMAN	Ras-related protein Rab-31
7222	IKBIP	https://www.uniprot.org/uniprot/?query=(accession:q70uq0)	23.9889	23.9137	24.3542	23.931	24.9316	24.8867	24.6868	24.9319	0.812309	7.2763	2.57649			0.00265164	IKBIP	0.000165124	Q70UQ0	IKIP_HUMAN	Inhibitor of nuclear factor kappa-B kinase-interacting protein
8948	C15orf40	https://www.uniprot.org/uniprot/?query=(accession:q8wur7)	17.2933	12.7565	16.8855	17.3505	16.9606	17.0027	16.8142	16.7556	0.811842	0.789385	0.25214			0.559577	C15orf40	0.455757	Q8WUR7	CO040_HUMAN	UPF0235 protein C15orf40
2590	ZNF721	https://www.uniprot.org/uniprot/?query=(accession:q8tf20)+OR+(accession:q8tf20-2)	19.7705	20.4849	19.0177	19.9155	19.9113	20.2932	19.6678	22.5557	0.809833	1.20208	0.426649			0.374413	ZNF721;ZNF721	0.268367	Q8TF20;Q8TF20-2	ZN721_HUMAN;ZN721_HUMAN	Zinc finger protein 721;Isoform of Q8TF20, Isoform 2 of Zinc finger protein 721
2747	COL12A1	https://www.uniprot.org/uniprot/?query=(accession:q99715)	21.5325	21.7573	22.0479	21.7958	22.6901	22.5382	22.4115	22.7134	0.804931	6.76858	2.54262			0.00286668	COL12A1	0.000259124	Q99715	COCA1_HUMAN	Collagen alpha-1(XII) chain
4883	OSBPL8	https://www.uniprot.org/uniprot/?query=(accession:q9bzf1)	24.6757	24.6333	24.9562	24.6278	25.5687	25.5728	25.3684	25.5998	0.804164	8.96759	2.63298			0.0023282	OSBPL8	4.33438e-05	Q9BZF1	OSBL8_HUMAN	Oxysterol-binding protein-related protein 8
8825	SERINC3	https://www.uniprot.org/uniprot/?query=(accession:q13530)+OR+(accession:q13530-2)	21.0365	21.1257	21.3641	21.0678	21.9614	21.8715	21.8219	22.1498	0.802605	8.22661	2.62904			0.00234942	SERINC3;SERINC3	7.57063e-05	Q13530;Q13530-2	SERC3_HUMAN;SERC3_HUMAN	Serine incorporator 3;Isoform of Q13530, Isoform 2 of Serine incorporator 3
2121	HMGN3	https://www.uniprot.org/uniprot/?query=(accession:a0a087wze9)+OR+(accession:a0a994j3w4)+OR+(accession:a0a9l9pxc9)+OR+(accession:a0a9l9py81)	22.4379	22.0395	21.931	15.2567	19.6013	22.496	22.2147	20.5612	0.802001	0.467152	0.133226			0.735824	HMGN3;HMGN3;HMGN3;HMGN3	0.654566	A0A087WZE9;A0A994J3W4;A0A9L9PXC9;A0A9L9PY81	A0A087WZE9_HUMAN;A0A994J3W4_HUMAN;A0A9L9PXC9_HUMAN;A0A9L9PY81_HUMAN	Isoform of Q15651, High mobility group nucleosome-binding domain-containing protein 3;Isoform of Q15651, High mobility group nucleosome-binding domain-containing protein 3;Isoform of Q15651, High mobility group nucleosome-binding domain-containing protein 3;Isoform of Q15651, High mobility group nucleosome-binding domain-containing protein 3
9124	PHF1	https://www.uniprot.org/uniprot/?query=(accession:o43189-2)	14.2379	14.5788	14.8864	14.6269	15.0045	16.0015	15.1284	15.3994	0.800956	3.33472	1.47997			0.0331152	PHF1	0.0124872	O43189-2	PHF1_HUMAN	Isoform of O43189, Isoform 1 of PHD finger protein 1
8793	TGFA	https://www.uniprot.org/uniprot/?query=(accession:p01135)+OR+(accession:p01135-2)	19.881	19.4499	19.7126	19.4966	20.7112	20.4202	20.3048	20.3061	0.800569	6.18626	2.44231			0.00361148	TGFA;TGFA	0.000449045	P01135;P01135-2	TGFA_HUMAN;TGFA_HUMAN	Protransforming growth factor alpha;Isoform of P01135, Isoform 2 of Protransforming growth factor alpha
4563	LRRC1	https://www.uniprot.org/uniprot/?query=(accession:q9btt6)	24.3939	24.2973	24.6899	24.375	25.313	25.3241	25.2089	25.112	0.800507	8.52518	2.63298			0.0023282	LRRC1	6.01727e-05	Q9BTT6	LRRC1_HUMAN	Leucine-rich repeat-containing protein 1
6417	MTMR10	https://www.uniprot.org/uniprot/?query=(accession:q9nxd2)	20.8598	20.9861	21.0899	21.0168	21.8669	21.8289	21.6246	21.8233	0.797756	11.4364	2.63298			0.0023282	MTMR10	8.69392e-06	Q9NXD2	MTMRA_HUMAN	Myotubularin-related protein 10
3477	MALT1	https://www.uniprot.org/uniprot/?query=(accession:q9udy8)	24.5681	24.5877	24.8973	24.5894	25.509	25.4932	25.2696	25.5299	0.789854	8.39954	2.63298			0.0023282	MALT1	6.62223e-05	Q9UDY8	MALT1_HUMAN	Mucosa-associated lymphoid tissue lymphoma translocation protein 1
7016	ABLIM3	https://www.uniprot.org/uniprot/?query=(accession:o94929)+OR+(accession:o94929-2)+OR+(accession:o94929-3)	18.1985	17.9796	18.1565	17.9426	19.0036	18.7458	18.614	19.0583	0.786154	6.81547	2.54705			0.0028376	ABLIM3;ABLIM3;ABLIM3	0.000248295	O94929;O94929-2;O94929-3	ABLM3_HUMAN;ABLM3_HUMAN;ABLM3_HUMAN	Actin-binding LIM protein 3;Isoform of O94929, Isoform 2 of Actin-binding LIM protein 3;Isoform of O94929, Isoform 3 of Actin-binding LIM protein 3
8910	ESYT2	https://www.uniprot.org/uniprot/?query=(accession:a0fgr8-2)	15.8628	15.2965	15.401	12.9262	15.4563	15.5045	15.805	15.8644	0.785915	1.2708	0.458116			0.348244	ESYT2	0.244352	A0FGR8-2	ESYT2_HUMAN	Isoform of A0FGR8, Isoform 2 of Extended synaptotagmin-2
8703	CMC2	https://www.uniprot.org/uniprot/?query=(accession:q9nrp2)	12.5069	21.4084	21.2322	21.5526	19.1466	20.6617	20.7063	19.3287	0.78579	0.375299	0.10339			0.788152	CMC2	0.718538	Q9NRP2	COXM2_HUMAN	COX assembly mitochondrial protein 2 homolog
5210	GLRX	https://www.uniprot.org/uniprot/?query=(accession:p35754)	21.0837	21.235	21.024	20.3518	21.8444	21.8918	21.5355	21.5578	0.783772	3.89005	1.72154			0.0189872	GLRX	0.00596056	P35754	GLRX1_HUMAN	Glutaredoxin-1
7085	GALNT4	https://www.uniprot.org/uniprot/?query=(accession:q8n4a0)	23.4048	23.7339	23.7963	23.4415	24.3843	24.5604	24.0851	24.479	0.783089	5.82283	2.37059			0.00426004	GALNT4	0.000645333	Q8N4A0	GALT4_HUMAN	Polypeptide N-acetylgalactosaminyltransferase 4
6032	FAM193A	https://www.uniprot.org/uniprot/?query=(accession:a0a1b0gvl4)	20.8512	20.7543	20.5424	20.8949	21.5141	21.5925	21.6356	21.4307	0.782564	9.12567	2.63298			0.0023282	FAM193A	3.8679e-05	A0A1B0GVL4	A0A1B0GVL4_HUMAN	Isoform of P78312, Family with sequence similarity 193 member A
6670	SPICE1	https://www.uniprot.org/uniprot/?query=(accession:q8n0z3)	19.5711	19.7407	20.0594	19.4994	20.4517	20.5234	20.5183	20.5072	0.782462	6.64415	2.53323			0.00292932	SPICE1	0.000290533	Q8N0Z3	SPICE_HUMAN	Spindle and centriole-associated protein 1
8684	E9PBE3	https://www.uniprot.org/uniprot/?query=(accession:e9pbe3)	14.897	15.8887	15.2397	15.5814	16.367	16.2327	16.1814	15.9526	0.781716	3.64551	1.61896			0.0240458		0.00820907	E9PBE3	E9PBE3_HUMAN	readthrough, Uncharacterized protein
7891	SGMS1	https://www.uniprot.org/uniprot/?query=(accession:q86vz5)	24.0602	23.7172	24.114	23.4815	24.6716	24.6558	24.6136	24.5586	0.781678	5.53603	2.29825			0.00503212	SGMS1	0.000868976	Q86VZ5	SMS1_HUMAN	Phosphatidylcholine:ceramide cholinephosphotransferase 1
5963	CERK	https://www.uniprot.org/uniprot/?query=(accession:q8tct0)	22.823	23.0595	23.224	23.0178	24.0364	23.7042	23.6542	23.856	0.78163	6.99514	2.56149			0.00274481	CERK	0.000211258	Q8TCT0	CERK1_HUMAN	Ceramide kinase
351	SFI1	https://www.uniprot.org/uniprot/?query=(accession:a8k8p3-2)+OR+(accession:a8k8p3-9)	17.482	19.5005	18.9566	19.2217	20.2157	19.1061	18.8018	20.1587	0.780353	1.46016	0.547107			0.283722	SFI1;SFI1	0.187571	A8K8P3-2;A8K8P3-9	SFI1_HUMAN;SFI1_HUMAN	Isoform of A8K8P3, Isoform 2 of Protein SFI1 homolog;Isoform of A8K8P3, Isoform 9 of Protein SFI1 homolog
1065	OSBP2	https://www.uniprot.org/uniprot/?query=(accession:q969r2)+OR+(accession:q969r2-2)	23.4345	23.5663	23.9067	23.4271	24.4337	24.4554	24.0306	24.5334	0.779614	5.24913	2.21783			0.00605574	OSBP2;OSBP2	0.0011827	Q969R2;Q969R2-2	OSBP2_HUMAN;OSBP2_HUMAN	Oxysterol-binding protein 2;Isoform of Q969R2, Isoform 2 of Oxysterol-binding protein 2
2894	IL4R	https://www.uniprot.org/uniprot/?query=(accession:p24394)+OR+(accession:p24394-3)	16.1935	16.4134	12.366	15.4618	17.2674	16.6831	12.7367	16.8585	0.777768	0.595168	0.178917			0.662344	IL4R;IL4R	0.57044	P24394;P24394-3	IL4RA_HUMAN;IL4RA_HUMAN	Interleukin-4 receptor subunit alpha;Isoform of P24394, Isoform 3 of Interleukin-4 receptor subunit alpha
5299	CCN1	https://www.uniprot.org/uniprot/?query=(accession:o00622)	23.1854	23.3454	23.5035	23.0484	24.1701	24.1634	23.8741	23.9858	0.777666	6.7954	2.54589			0.00284519	CCN1	0.000252867	O00622	CCN1_HUMAN	CCN family member 1
8491	FNTB	https://www.uniprot.org/uniprot/?query=(accession:p49356)	24.1509	24.094	24.3071	24.0348	24.9844	25.0214	24.6098	25.0819	0.777647	6.81404	2.54705			0.0028376	FNTB	0.000248616	P49356	FNTB_HUMAN	Protein farnesyltransferase subunit beta
6301	CD55	https://www.uniprot.org/uniprot/?query=(accession:p08174-5)	23.2375	23.2119	23.5747	23.1791	24.1242	24.1317	23.8894	24.1571	0.774765	7.40886	2.58393			0.0026066	CD55	0.000147398	P08174-5	DAF_HUMAN	Isoform of P08174, Isoform 5 of Complement decay-accelerating factor
1088	MBOAT7	https://www.uniprot.org/uniprot/?query=(accession:q96n66)	25.8847	25.8684	26.2031	25.8266	26.7636	26.8149	26.5538	26.7404	0.772483	7.90776	2.62691			0.00236098	MBOAT7	9.75047e-05	Q96N66	MBOA7_HUMAN	Lysophospholipid acyltransferase 7
7673	MPI	https://www.uniprot.org/uniprot/?query=(accession:p34949)	23.8438	23.8092	24.0427	23.824	24.7579	24.697	24.4806	24.6727	0.772159	9.99251	2.63298			0.0023282	MPI	2.13223e-05	P34949	MPI_HUMAN	Mannose-6-phosphate isomerase
5836	PDPR	https://www.uniprot.org/uniprot/?query=(accession:q8ncn5)	24.7702	24.7791	25.0608	24.7086	25.6301	25.6373	25.4238	25.6874	0.764965	8.27569	2.63297			0.00232823	PDPR	7.28668e-05	Q8NCN5	PDPR_HUMAN	Pyruvate dehydrogenase phosphatase regulatory subunit, mitochondrial
5866	WSB1	https://www.uniprot.org/uniprot/?query=(accession:q9y6i7)	16.2168	16.0884	14.2118	15.9193	16.6183	16.5336	14.8988	17.4439	0.764569	1.16298	0.409504			0.38949	WSB1	0.282902	Q9Y6I7	WSB1_HUMAN	WD repeat and SOCS box-containing protein 1
7059	STARD5	https://www.uniprot.org/uniprot/?query=(accession:q9nsy2)	21.2344	20.5807	21.2104	20.1825	21.7573	21.7074	21.4409	21.3561	0.763403	3.00006	1.32158			0.047689	STARD5	0.0199113	Q9NSY2	STAR5_HUMAN	StAR-related lipid transfer protein 5
9248	H1-0	https://www.uniprot.org/uniprot/?query=(accession:p07305)	28.784	28.8022	29.0708	28.7184	29.6827	29.7079	29.4312	29.6065	0.763214	8.11211	2.62691			0.00236098	H1-0	8.28286e-05	P07305	H10_HUMAN	Histone H1.0
4198	TMTC3	https://www.uniprot.org/uniprot/?query=(accession:q6zxv5)+OR+(accession:q6zxv5-2)	25.1458	25.0116	25.5064	25.0767	25.9913	25.9563	25.7425	26.0888	0.759596	6.12906	2.43271			0.00369227	TMTC3;TMTC3	0.000474932	Q6ZXV5;Q6ZXV5-2	TMTC3_HUMAN;TMTC3_HUMAN	Protein O-mannosyl-transferase TMTC3;Isoform of Q6ZXV5, Isoform 2 of Protein O-mannosyl-transferase TMTC3
4762	NME4	https://www.uniprot.org/uniprot/?query=(accession:o00746)	16.0946	15.9158	16.1922	15.8173	16.7459	16.946	16.7798	16.5854	0.759297	7.18444	2.57649			0.00265164	NME4	0.000178815	O00746	NDKM_HUMAN	Nucleoside diphosphate kinase, mitochondrial
7931	ANXA6	https://www.uniprot.org/uniprot/?query=(accession:p08133-2)	20.9362	20.912	21.2441	21.3077	21.6697	22.0968	21.5003	22.1701	0.759231	4.24404	1.86569			0.0136242	ANXA6	0.00381043	P08133-2	ANXA6_HUMAN	Isoform of P08133, Isoform 2 of Annexin A6
3046	SLC5A3	https://www.uniprot.org/uniprot/?query=(accession:p53794)	23.274	23.2293	23.5411	23.1291	23.9968	24.1108	23.9386	24.1633	0.759012	7.90326	2.62691			0.00236098	SLC5A3	9.78595e-05	P53794	SC5A3_HUMAN	Sodium/myo-inositol cotransporter
9272	KCT2	https://www.uniprot.org/uniprot/?query=(accession:q8nc54)	22.7511	22.7767	23.2969	22.9643	23.8225	23.6858	23.5935	23.7187	0.757871	6.02769	2.41239			0.00386906	KCT2	0.000525014	Q8NC54	KCT2_HUMAN	Keratinocyte-associated transmembrane protein 2
8937	TRIOBP	https://www.uniprot.org/uniprot/?query=(accession:f6tr96)	19.7124	18.6583	19.0311	18.6833	19.4286	19.8943	20.0829	19.7077	0.757087	2.88998	1.26845			0.0538947	TRIOBP	0.0232854	F6TR96	F6TR96_HUMAN	Isoform of Q9H2D6, TRIO and F-actin binding protein (Fragment)
6228	SERINC5	https://www.uniprot.org/uniprot/?query=(accession:q86ve9)+OR+(accession:q86ve9-2)+OR+(accession:q86ve9-3)+OR+(accession:q86ve9-4)	24.3368	24.2901	24.3019	24.3596	25.1724	25.2225	24.7415	25.1796	0.756921	7.06071	2.56781			0.00270513	SERINC5;SERINC5;SERINC5;SERINC5	0.000199324	Q86VE9;Q86VE9-2;Q86VE9-3;Q86VE9-4	SERC5_HUMAN;SERC5_HUMAN;SERC5_HUMAN;SERC5_HUMAN	Serine incorporator 5;Isoform of Q86VE9, Isoform 2 of Serine incorporator 5;Isoform of Q86VE9, Isoform 3 of Serine incorporator 5;Isoform of Q86VE9, Isoform 4 of Serine incorporator 5
7615	ANK1	https://www.uniprot.org/uniprot/?query=(accession:p16157-10)	20.0173	20.2399	20.1863	19.8254	20.7825	20.8709	20.8086	20.8337	0.756697	8.39241	2.63298			0.0023282	ANK1	6.65855e-05	P16157-10	ANK1_HUMAN	Isoform of P16157, Isoform Er9 of Ankyrin-1
7962	RALGPS2	https://www.uniprot.org/uniprot/?query=(accession:q86x27)	20.9952	21.2234	21.271	21.012	22.0665	21.8989	21.5712	21.9849	0.75495	6.21522	2.44841			0.00356114	RALGPS2	0.000436544	Q86X27	RGPS2_HUMAN	Ras-specific guanine nucleotide-releasing factor RalGPS2
6969	RRM2B	https://www.uniprot.org/uniprot/?query=(accession:q7lg56-6)	23.8512	23.888	24.0958	23.7633	24.7648	24.7495	24.4401	24.6473	0.750872	7.75551	2.62021			0.00239767	RRM2B	0.000110355	Q7LG56-6	RIR2B_HUMAN	Isoform of Q7LG56, Isoform 6 of Ribonucleoside-diphosphate reductase subunit M2 B
9960	EVA1C	https://www.uniprot.org/uniprot/?query=(accession:p58658-3)+OR+(accession:p58658)	14.7872	14.7938	13.0198	17.2364	15.0058	16.2579	15.3626	16.206	0.748753	0.878989	0.288251			0.514931	EVA1C;EVA1C	0.40853	P58658-3;P58658	EVA1C_HUMAN;EVA1C_HUMAN	Isoform of P58658, Isoform 3 of Protein eva-1 homolog C;Protein eva-1 homolog C
7567	FAM171B	https://www.uniprot.org/uniprot/?query=(accession:q6p995)	17.1409	17.369	16.0639	12.5425	17.2989	16.5995	16.0304	16.1798	0.748075	0.702121	0.217719			0.605733	FAM171B	0.505246	Q6P995	F171B_HUMAN	Protein FAM171B
9702	FSCN2	https://www.uniprot.org/uniprot/?query=(accession:o14926)+OR+(accession:o14926-2)	13.3716	12.6439	13.1721	12.7094	13.841	13.7484	13.9585	13.3337	0.746121	3.5985	1.59718			0.0252822	FSCN2;FSCN2	0.00873897	O14926;O14926-2	FSCN2_HUMAN;FSCN2_HUMAN	Fascin-2;Isoform of O14926, Isoform 2 of Fascin-2
8302	DEPTOR	https://www.uniprot.org/uniprot/?query=(accession:q8tb45)	15.1109	14.2037	13.6356	17.835	14.1391	15.0195	18.5804	16.0302	0.746016	0.60284	0.181499			0.658417	DEPTOR	0.565603	Q8TB45	DPTOR_HUMAN	DEP domain-containing mTOR-interacting protein
2637	CPNE7	https://www.uniprot.org/uniprot/?query=(accession:q9ubl6)+OR+(accession:q9ubl6-2)	23.5246	23.525	23.8152	23.5116	24.4079	24.381	24.2014	24.3668	0.745172	8.99311	2.63298			0.0023282	CPNE7;CPNE7	4.25494e-05	Q9UBL6;Q9UBL6-2	CPNE7_HUMAN;CPNE7_HUMAN	Copine-7;Isoform of Q9UBL6, Isoform 2 of Copine-7
7175	HMGA2	https://www.uniprot.org/uniprot/?query=(accession:f5h2a4)	25.077	25.125	25.2967	25.0433	25.9394	25.9545	25.6769	25.9504	0.744791	8.90625	2.63298			0.0023282	HMGA2	4.53229e-05	F5H2A4	F5H2A4_HUMAN	Isoform of P52926, High mobility group AT-hook 2
3425	JARID2	https://www.uniprot.org/uniprot/?query=(accession:q92833)	19.4293	19.6503	19.7004	19.2883	20.1417	20.2886	20.2202	20.396	0.744544	7.17395	2.57649			0.00265164	JARID2	0.000180459	Q92833	JARD2_HUMAN	Protein Jumonji
5511	AXIN2	https://www.uniprot.org/uniprot/?query=(accession:q9y2t1)	14.8781	16.6751	12.8968	24.4479	19.3918	20.0334	11.6471	20.8033	0.744431	0.24351	0.063375			0.864221	AXIN2	0.814584	Q9Y2T1	AXIN2_HUMAN	Axin-2
7597	CALCOCO2	https://www.uniprot.org/uniprot/?query=(accession:q13137-4)+OR+(accession:q13137)+OR+(accession:q13137-3)	22.6548	22.4729	22.8843	22.432	23.4582	23.3966	23.2375	23.3281	0.744128	6.97922	2.56149			0.00274481	CALCOCO2;CALCOCO2;CALCOCO2	0.000214276	Q13137-4;Q13137;Q13137-3	CACO2_HUMAN;CACO2_HUMAN;CACO2_HUMAN	Isoform of Q13137, Isoform 4 of Calcium-binding and coiled-coil domain-containing protein 2;Calcium-binding and coiled-coil domain-containing protein 2;Isoform of Q13137, Isoform 3 of Calcium-binding and coiled-coil domain-containing protein 2
6222	FOLR1	https://www.uniprot.org/uniprot/?query=(accession:p15328)	22.2468	21.9701	22.5709	21.6674	22.949	22.9892	22.7907	22.699	0.74318	3.90932	1.73012			0.0186156	FOLR1	0.00581432	P15328	FOLR1_HUMAN	Folate receptor alpha
10338	PRORP	https://www.uniprot.org/uniprot/?query=(accession:o15091-2)	10.5524	11.1621	10.1711	12.538	11.978	13.7122	11.0776	10.6243	0.742123	0.93546	0.311633			0.48794	PRORP	0.380654	O15091-2	MRPP3_HUMAN	Isoform of O15091, Isoform 2 of Mitochondrial ribonuclease P catalytic subunit
5140	CRLF3	https://www.uniprot.org/uniprot/?query=(accession:q8iui8)	24.2689	24.2795	24.4851	24.2283	25.0911	25.1381	24.8558	25.1429	0.741517	8.77305	2.63298			0.0023282	CRLF3	4.99828e-05	Q8IUI8	CRLF3_HUMAN	Cytokine receptor-like factor 3
6386	TSPAN5	https://www.uniprot.org/uniprot/?query=(accession:p62079)	21.5073	21.4369	21.9445	21.7808	22.5568	22.6732	22.1069	22.2972	0.741125	4.57072	1.9943			0.0101321	TSPAN5	0.00256378	P62079	TSN5_HUMAN	Tetraspanin-5
9854	SEC16A	https://www.uniprot.org/uniprot/?query=(accession:a0a8i5kpg1)	16.0641	16.211	16.5428	16.4221	17.0221	17.3459	16.7946	17.0358	0.739589	5.09387	2.16938			0.00677048	SEC16A	0.00140381	A0A8I5KPG1	A0A8I5KPG1_HUMAN	Isoform of O15027, Protein transport protein sec16
1318	LRP11	https://www.uniprot.org/uniprot/?query=(accession:q86vz4)	20.4426	20.9634	20.4165	21.0538	21.742	21.5687	21.1237	21.39	0.737068	3.70847	1.64569			0.0226107	LRP11	0.00755326	Q86VZ4	LRP11_HUMAN	Low-density lipoprotein receptor-related protein 11
9022	FKBP14	https://www.uniprot.org/uniprot/?query=(accession:q9nwm8)	13.4248	11.8501	13.2667	14.6781	14.2645	13.9376	15.1617	12.8029	0.736766	1.05222	0.360566			0.435947	FKBP14	0.327616	Q9NWM8	FKB14_HUMAN	Peptidyl-prolyl cis-trans isomerase FKBP14
1261	MANBAL	https://www.uniprot.org/uniprot/?query=(accession:q9nqg1)	20.9657	21.0798	21.2945	21.0702	21.9622	21.6412	21.8122	21.9412	0.736643	7.72824	2.61897			0.00240456	MANBAL	0.000112853	Q9NQG1	MANBL_HUMAN	Protein MANBAL
10134	MASTL	https://www.uniprot.org/uniprot/?query=(accession:q96gx5-3)	10.7231	10.9216	11.4297	13.7562	12.5738	12.2331	13.2419	11.7267	0.736166	1.03597	0.353414			0.443186	MASTL	0.334631	Q96GX5-3	GWL_HUMAN	Isoform of Q96GX5, Isoform 3 of Serine/threonine-protein kinase greatwall
1195	CCDC14	https://www.uniprot.org/uniprot/?query=(accession:q49a88)+OR+(accession:q49a88-6)+OR+(accession:q49a88-2)+OR+(accession:q49a88-3)	16.8523	17.6926	18.2351	12.0521	17.9406	12.7557	19.9737	17.1057	0.735851	0.382992	0.105998			0.783434	CCDC14;CCDC14;CCDC14;CCDC14	0.713077	Q49A88;Q49A88-6;Q49A88-2;Q49A88-3	CCD14_HUMAN;CCD14_HUMAN;CCD14_HUMAN;CCD14_HUMAN	Coiled-coil domain-containing protein 14;Isoform of Q49A88, Isoform 6 of Coiled-coil domain-containing protein 14;Isoform of Q49A88, Isoform 2 of Coiled-coil domain-containing protein 14;Isoform of Q49A88, Isoform 3 of Coiled-coil domain-containing protein 14
4590	LRRC8B	https://www.uniprot.org/uniprot/?query=(accession:q6p9f7)	21.9605	21.6347	21.6962	21.9869	23.3009	22.4793	22.2658	22.1693	0.734245	2.90336	1.27445			0.0531555	LRRC8B	0.0228447	Q6P9F7	LRC8B_HUMAN	Volume-regulated anion channel subunit LRRC8B
9660	PAQR5	https://www.uniprot.org/uniprot/?query=(accession:q9nxk6)	15.037	15.5282	16.3788	16.1107	16.6598	16.1481	16.1925	16.9802	0.731493	2.19173	0.917161			0.121015	PAQR5	0.0644665	Q9NXK6	PAQR5_HUMAN	Membrane progestin receptor gamma
400	RAB11FIP5	https://www.uniprot.org/uniprot/?query=(accession:a0a1b0gtl5)	22.8091	22.7652	23.0796	22.7597	23.581	23.6403	23.4163	23.7005	0.731145	7.92526	2.62691			0.00236098	RAB11FIP5	9.6139e-05	A0A1B0GTL5	A0A1B0GTL5_HUMAN	Isoform of Q9BXF6, RAB11 family interacting protein 5
483	STK39	https://www.uniprot.org/uniprot/?query=(accession:a0a8v8tkt5)	25.8936	25.9451	26.1106	25.9298	26.7584	26.7561	26.5104	26.7759	0.730429	9.61934	2.63298			0.0023282	STK39	2.7395e-05	A0A8V8TKT5	A0A8V8TKT5_HUMAN	Isoform of Q9UEW8, non-specific serine/threonine protein kinase
5314	FRMD5	https://www.uniprot.org/uniprot/?query=(accession:q7z6j6)	23.3041	23.377	23.6694	23.336	24.1907	24.1421	23.9713	24.296	0.728381	7.1811	2.57649			0.00265164	FRMD5	0.000179337	Q7Z6J6	FRMD5_HUMAN	FERM domain-containing protein 5
662	EHBP1	https://www.uniprot.org/uniprot/?query=(accession:q8ndi1-3)+OR+(accession:q8ndi1-2)	23.1577	23.1673	23.2519	23.029	23.9387	23.9459	23.6619	23.9726	0.728293	8.89187	2.63298			0.0023282	EHBP1;EHBP1	4.58013e-05	Q8NDI1-3;Q8NDI1-2	EHBP1_HUMAN;EHBP1_HUMAN	Isoform of Q8NDI1, Isoform 3 of EH domain-binding protein 1;Isoform of Q8NDI1, Isoform 2 of EH domain-binding protein 1
3621	LRP8	https://www.uniprot.org/uniprot/?query=(accession:q14114)	22.1337	22.1329	22.2464	22.0114	22.8916	22.9514	22.7085	22.881	0.727032	10.6708	2.63298			0.0023282	LRP8	1.38006e-05	Q14114	LRP8_HUMAN	Low-density lipoprotein receptor-related protein 8
1143	PHF21A	https://www.uniprot.org/uniprot/?query=(accession:q96bd5-2)+OR+(accession:q96bd5-3)	22.2644	21.8595	22.2319	22.3989	23.1029	23.0762	22.9131	22.5701	0.726921	4.63296	2.01667			0.00962339	PHF21A;PHF21A	0.00238158	Q96BD5-2;Q96BD5-3	PF21A_HUMAN;PF21A_HUMAN	Isoform of Q96BD5, Isoform 2 of PHD finger protein 21A;Isoform of Q96BD5, Isoform 3 of PHD finger protein 21A
2297	SH3BP4	https://www.uniprot.org/uniprot/?query=(accession:q9p0v3)	25.1505	25.1023	25.3685	25.0798	25.941	25.9046	25.8034	25.9566	0.726157	10.1786	2.63298			0.0023282	SH3BP4	1.88755e-05	Q9P0V3	SH3B4_HUMAN	SH3 domain-binding protein 4
1717	CES2	https://www.uniprot.org/uniprot/?query=(accession:o00748)+OR+(accession:o00748-4)	17.1049	17.0697	17.4705	16.8904	17.9804	17.7499	17.6611	18.0454	0.725308	5.10595	2.17336			0.00670873	CES2;CES2	0.00138504	O00748;O00748-4	EST2_HUMAN;EST2_HUMAN	Cocaine esterase;Isoform of O00748, Isoform 3 of Cocaine esterase
3573	ELFN2	https://www.uniprot.org/uniprot/?query=(accession:q5r3f8)	23.6184	23.5491	23.8609	23.6001	24.369	24.5813	24.1567	24.412	0.722611	6.88891	2.55482			0.00278731	ELFN2	0.000232338	Q5R3F8	PPR29_HUMAN	Protein phosphatase 1 regulatory subunit 29
9246	SYNCRIP	https://www.uniprot.org/uniprot/?query=(accession:o60506-5)	23.9163	23.8556	24.1384	24.2638	24.779	24.9473	24.5269	24.8102	0.722349	5.96049	2.40058			0.0039758	SYNCRIP	0.000561469	O60506-5	HNRPQ_HUMAN	Isoform of O60506, Isoform 5 of Heterogeneous nuclear ribonucleoprotein Q
9764	MACROD1	https://www.uniprot.org/uniprot/?query=(accession:a0a6q8ph91)	20.8187	20.9347	21.0459	21.1995	21.9021	21.5625	21.7523	21.665	0.720789	7.06801	2.56781			0.00270513	MACROD1	0.000198043	A0A6Q8PH91	A0A6Q8PH91_HUMAN	Isoform of Q9BQ69, Mono-ADP ribosylhydrolase 1
391	CCP110	https://www.uniprot.org/uniprot/?query=(accession:o43303)	22.8654	22.7633	23.0637	22.7823	23.7269	23.5846	23.4396	23.6054	0.720471	8.40639	2.63298			0.0023282	CCP110	6.58752e-05	O43303	CP110_HUMAN	Centriolar coiled-coil protein of 110 kDa
4396	TPRG1L	https://www.uniprot.org/uniprot/?query=(accession:q5t0d9)	23.5895	23.4703	23.7455	23.3771	24.2442	24.3665	24.1262	24.3223	0.719211	7.97624	2.62691			0.00236098	TPRG1L	9.22822e-05	Q5T0D9	TPRGL_HUMAN	Tumor protein p63-regulated gene 1-like protein
10457	ARFGAP3	https://www.uniprot.org/uniprot/?query=(accession:h0y6a0)	17.4184	16.8302	17.3444	17.2396	17.9147	18.1677	17.63	17.9957	0.718843	4.47117	1.95904			0.0109892	ARFGAP3	0.002888	H0Y6A0	H0Y6A0_HUMAN	Isoform of Q9NP61, ADP ribosylation factor GTPase activating protein 3 (Fragment)
3701	ACACA	https://www.uniprot.org/uniprot/?query=(accession:q13085)+OR+(accession:q13085-4)	25.2084	25.2441	25.4841	25.2152	26.0606	26.0459	25.8428	26.0719	0.717338	8.84083	2.63298			0.0023282	ACACA;ACACA	4.75472e-05	Q13085;Q13085-4	ACACA_HUMAN;ACACA_HUMAN	Acetyl-CoA carboxylase 1;Isoform of Q13085, Isoform 4 of Acetyl-CoA carboxylase 1
7738	OSBPL8	https://www.uniprot.org/uniprot/?query=(accession:f8w060)	12.404	12.8539	13.6405	13.0812	13.3311	13.6818	14.0892	13.7447	0.716782	2.57349	1.11067			0.0775054	OSBPL8	0.0367813	F8W060	F8W060_HUMAN	Isoform of Q9BZF1, Oxysterol binding protein like 8 (Fragment)
8960	MAP3K15	https://www.uniprot.org/uniprot/?query=(accession:q6zn16)	16.8672	14.5612	15.19	15.157	16.8583	15.1684	16.4292	16.1827	0.715826	1.26333	0.454881			0.350848	MAP3K15	0.246871	Q6ZN16	M3K15_HUMAN	Mitogen-activated protein kinase kinase kinase 15
9062	SUPT3H	https://www.uniprot.org/uniprot/?query=(accession:o75486)+OR+(accession:o75486-4)	19.2431	18.522	19.7244	19.4491	19.9657	20.0243	19.7469	20.0608	0.714764	2.8893	1.26813			0.0539343	SUPT3H;SUPT3H	0.0233078	O75486;O75486-4	SUPT3_HUMAN;SUPT3_HUMAN	Transcription initiation protein SPT3 homolog;Isoform of O75486, Isoform 2 of Transcription initiation protein SPT3 homolog
10391	FAHD2B	https://www.uniprot.org/uniprot/?query=(accession:q6p2i3)	20.5815	19.8085	19.827	20.0114	21.2344	20.8613	19.6784	21.3083	0.713493	1.84261	0.739042			0.182372	FAHD2B	0.107879	Q6P2I3	FAH2B_HUMAN	Fumarylacetoacetate hydrolase domain-containing protein 2B
3642	PCK2	https://www.uniprot.org/uniprot/?query=(accession:q16822)	25.4661	25.4652	25.7454	25.4016	26.2817	26.257	26.064	26.3288	0.713282	7.83659	2.62086			0.0023941	PCK2	0.000103288	Q16822	PCKGM_HUMAN	Phosphoenolpyruvate carboxykinase [GTP], mitochondrial
583	ITPKA	https://www.uniprot.org/uniprot/?query=(accession:p23677)	22.8418	22.8864	23.1835	23.0135	23.7057	23.7388	23.5456	23.7858	0.712645	8.13076	2.62691			0.00236098	ITPKA	8.16185e-05	P23677	IP3KA_HUMAN	Inositol-trisphosphate 3-kinase A
10421	TEAD1	https://www.uniprot.org/uniprot/?query=(accession:p28347-2)	20.2997	20.5334	20.464	19.4848	21.0678	20.984	20.8237	20.7491	0.710692	3.03118	1.33617			0.0461134	TEAD1	0.0190543	P28347-2	TEAD1_HUMAN	Isoform of P28347, Isoform 2 of Transcriptional enhancer factor TEF-1
4020	FAM110C	https://www.uniprot.org/uniprot/?query=(accession:q1w6h9)	21.4301	20.9312	21.2566	20.9631	22.1333	21.8741	21.7194	21.6909	0.709185	4.84444	2.0889			0.00814897	FAM110C	0.00186173	Q1W6H9	F110C_HUMAN	Protein FAM110C
4388	UNC13D	https://www.uniprot.org/uniprot/?query=(accession:q70j99)	23.4846	23.4357	23.7698	23.4506	24.2412	24.2812	24.1069	24.3465	0.708794	7.99939	2.62691			0.00236098	UNC13D	9.05885e-05	Q70J99	UN13D_HUMAN	Protein unc-13 homolog D
5191	SHFL	https://www.uniprot.org/uniprot/?query=(accession:q9nul5)	26.1096	26.2154	26.4944	26.0179	26.9742	26.9734	26.7283	26.9924	0.707783	6.23975	2.4552			0.00350593	SHFL	0.000426261	Q9NUL5	SHFL_HUMAN	Shiftless antiviral inhibitor of ribosomal frameshifting protein
478	PALLD	https://www.uniprot.org/uniprot/?query=(accession:q8wx93)	25.6439	25.701	25.9795	25.6507	26.5159	26.4964	26.2996	26.4887	0.706371	7.92586	2.62691			0.00236098	PALLD	9.60921e-05	Q8WX93	PALLD_HUMAN	Palladin
1100	SYNPO	https://www.uniprot.org/uniprot/?query=(accession:q8n3v7-2)	22.6682	22.4386	22.5138	22.4863	23.2207	23.301	23.1982	23.1955	0.702158	12.8875	2.65921			0.00219175	SYNPO	3.89337e-06	Q8N3V7-2	SYNPO_HUMAN	Isoform of Q8N3V7, Isoform 2 of Synaptopodin
821	TTC39B	https://www.uniprot.org/uniprot/?query=(accession:q5vtq0)+OR+(accession:q5vtq0-2)+OR+(accession:q5vtq0-4)	23.1398	23.1762	23.5744	23.4165	23.9751	24.0288	23.9674	24.1418	0.701541	6.75592	2.54262			0.00286668	TTC39B;TTC39B;TTC39B	0.00026214	Q5VTQ0;Q5VTQ0-2;Q5VTQ0-4	TT39B_HUMAN;TT39B_HUMAN;TT39B_HUMAN	Tetratricopeptide repeat protein 39B;Isoform of Q5VTQ0, Isoform 2 of Tetratricopeptide repeat protein 39B;Isoform of Q5VTQ0, Isoform 4 of Tetratricopeptide repeat protein 39B
6451	TDG	https://www.uniprot.org/uniprot/?query=(accession:q13569)	21.1939	19.9571	19.9707	20.4305	20.1908	20.8629	21.5848	21.719	0.701323	1.65525	0.643687			0.22715	TDG	0.141793	Q13569	TDG_HUMAN	G/T mismatch-specific thymine DNA glycosylase
5445	RUNX1	https://www.uniprot.org/uniprot/?query=(accession:q01196)+OR+(accession:q01196-2)	24.1969	24.3722	24.3944	24.1212	24.9648	25.1119	24.7873	25.0196	0.699707	7.75389	2.62021			0.00239767	RUNX1;RUNX1	0.000110501	Q01196;Q01196-2	RUNX1_HUMAN;RUNX1_HUMAN	Runt-related transcription factor 1;Isoform of Q01196, Isoform AML-1A of Runt-related transcription factor 1
5782	FABP6	https://www.uniprot.org/uniprot/?query=(accession:p51161-2)	21.7127	21.8355	22.0223	21.5767	22.4845	22.5427	22.2708	22.6383	0.697308	6.07132	2.42			0.00380189	FABP6	0.000502767	P51161-2	FABP6_HUMAN	Isoform of P51161, Isoform 2 of Gastrotropin
6469	SLC1A3	https://www.uniprot.org/uniprot/?query=(accession:p43003)+OR+(accession:p43003-2)	21.7993	21.7253	22.0585	21.8145	22.4435	22.6081	22.4524	22.6769	0.695805	7.93411	2.62691			0.00236098	SLC1A3;SLC1A3	9.54565e-05	P43003;P43003-2	EAA1_HUMAN;EAA1_HUMAN	Excitatory amino acid transporter 1;Isoform of P43003, Isoform 2 of Excitatory amino acid transporter 1
1577	ECE1	https://www.uniprot.org/uniprot/?query=(accession:p42892)+OR+(accession:p42892-3)+OR+(accession:p42892-4)+OR+(accession:p42892-2)	24.0321	24.0109	24.3071	24.0189	24.866	24.8634	24.6478	24.7746	0.69571	8.31793	2.63297			0.00232823	ECE1;ECE1;ECE1;ECE1	7.05194e-05	P42892;P42892-3;P42892-4;P42892-2	ECE1_HUMAN;ECE1_HUMAN;ECE1_HUMAN;ECE1_HUMAN	Endothelin-converting enzyme 1;Isoform of P42892, Isoform C of Endothelin-converting enzyme 1;Isoform of P42892, Isoform D of Endothelin-converting enzyme 1;Isoform of P42892, Isoform A of Endothelin-converting enzyme 1
9791	FAM53C	https://www.uniprot.org/uniprot/?query=(accession:q9nyf3)	15.2102	15.0576	13.7086	14.3631	15.621	15.3338	14.749	15.4156	0.694985	1.91003	0.77278			0.168741	FAM53C	0.0977008	Q9NYF3	FA53C_HUMAN	Protein FAM53C
9190	NR4A3	https://www.uniprot.org/uniprot/?query=(accession:q92570)+OR+(accession:q92570-3)	17.5753	16.7822	16.5435	17.8867	17.8629	17.8564	17.6506	18.1946	0.694204	2.21693	0.930254			0.117421	NR4A3;NR4A3	0.0621116	Q92570;Q92570-3	NR4A3_HUMAN;NR4A3_HUMAN	Nuclear receptor subfamily 4 group A member 3;Isoform of Q92570, Isoform 3 of Nuclear receptor subfamily 4 group A member 3
2970	PDLIM7	https://www.uniprot.org/uniprot/?query=(accession:q9nr12)	25.1193	24.6504	25.1028	25.1031	25.8545	25.8918	25.4489	25.5557	0.693883	4.69523	2.03958			0.00912888	PDLIM7	0.00221353	Q9NR12	PDLI7_HUMAN	PDZ and LIM domain protein 7
6384	TMEM184A	https://www.uniprot.org/uniprot/?query=(accession:q6zmb5)	21.7415	21.6126	21.8453	21.6305	22.482	22.5013	22.0981	22.5227	0.693573	6.43268	2.4942			0.00320479	TMEM184A	0.000354225	Q6ZMB5	T184A_HUMAN	Transmembrane protein 184A
9192	ZDHHC24	https://www.uniprot.org/uniprot/?query=(accession:q6ux98)	11.3114	11.5641	10.691	13.0735	11.0907	13.3926	12.7724	12.1502	0.691485	1.06015	0.364096			0.432418	ZDHHC24	0.324239	Q6UX98	ZDH24_HUMAN	Probable palmitoyltransferase ZDHHC24
5762	CERT1	https://www.uniprot.org/uniprot/?query=(accession:q9y5p4)+OR+(accession:q9y5p4-2)+OR+(accession:q9y5p4-3)	23.2149	23.2878	23.5032	23.3333	24.0616	24.1004	23.8382	24.0973	0.689566	8.29774	2.63297			0.00232823	CERT1;CERT1;CERT1	7.16308e-05	Q9Y5P4;Q9Y5P4-2;Q9Y5P4-3	CERT_HUMAN;CERT_HUMAN;CERT_HUMAN	Ceramide transfer protein;Isoform of Q9Y5P4, Isoform 2 of Ceramide transfer protein;Isoform of Q9Y5P4, Isoform 3 of Ceramide transfer protein
5964	BDH1	https://www.uniprot.org/uniprot/?query=(accession:q02338)	24.0577	24.0689	24.2599	23.9633	24.8437	24.8311	24.6439	24.7868	0.688926	9.33905	2.63298			0.0023282	BDH1	3.32568e-05	Q02338	BDH_HUMAN	D-beta-hydroxybutyrate dehydrogenase, mitochondrial
7746	SLC25A40	https://www.uniprot.org/uniprot/?query=(accession:q8tbp6)	23.0021	22.887	23.2728	22.9536	23.812	23.7099	23.5381	23.81	0.688624	6.87872	2.55255			0.00280189	SLC25A40	0.000234481	Q8TBP6	S2540_HUMAN	Mitochondrial glutathione transporter SLC25A40
1863	SLC20A1	https://www.uniprot.org/uniprot/?query=(accession:q8wum9)	26.2261	26.1692	26.4727	26.2193	26.9731	27.0206	26.7489	27.0983	0.6884	7.20379	2.57649			0.00265164	SLC20A1	0.000175829	Q8WUM9	S20A1_HUMAN	Sodium-dependent phosphate transporter 1
1951	CEP55	https://www.uniprot.org/uniprot/?query=(accession:q53ez4)	23.2831	22.3823	23.1845	23.2787	23.9685	24.0515	23.5254	23.336	0.688199	2.67031	1.15959			0.0692482	CEP55	0.0319486	Q53EZ4	CEP55_HUMAN	Centrosomal protein of 55 kDa
7999	MFAP3L	https://www.uniprot.org/uniprot/?query=(accession:o75121)	12.139	18.3681	14.4319	14.4303	14.243	15.593	17.0682	15.2151	0.687532	0.523178	0.152212			0.70435	MFAP3L	0.616978	O75121	MFA3L_HUMAN	Microfibrillar-associated protein 3-like
231	PACSIN2	https://www.uniprot.org/uniprot/?query=(accession:q9unf0)	27.9734	27.9791	28.2388	27.9671	28.7603	28.8139	28.5684	28.7619	0.686533	8.44154	2.63298			0.0023282	PACSIN2	6.41265e-05	Q9UNF0	PACN2_HUMAN	Protein kinase C and casein kinase substrate in neurons protein 2
1182	CNTNAP3B	https://www.uniprot.org/uniprot/?query=(accession:q96nu0)	20.5712	20.697	20.5079	20.7138	21.2907	21.4151	21.0972	21.4329	0.686525	7.88771	2.62455			0.00237385	CNTNAP3B	9.90958e-05	Q96NU0	CNT3B_HUMAN	Contactin-associated protein-like 3B
5576	FAM185A	https://www.uniprot.org/uniprot/?query=(accession:q8n0u4)	22.3838	22.2089	22.4607	21.9911	22.9166	23.1097	22.8847	22.8789	0.686342	6.21151	2.44818			0.00356302	FAM185A	0.000438125	Q8N0U4	F185A_HUMAN	Protein FAM185A
1892	CMTR1	https://www.uniprot.org/uniprot/?query=(accession:q8n1g2)	24.962	25.0062	25.161	24.9377	25.7384	25.7501	25.5196	25.793	0.683554	9.04534	2.63298			0.0023282	CMTR1	4.09743e-05	Q8N1G2	CMTR1_HUMAN	Cap-specific mRNA (nucleoside-2'-O-)-methyltransferase 1
2522	MYH15	https://www.uniprot.org/uniprot/?query=(accession:q9y2k3)	22.2876	21.4564	21.8263	21.1781	22.703	22.4727	22.2298	22.0728	0.682481	2.65466	1.15167			0.0705225	MYH15	0.0326827	Q9Y2K3	MYH15_HUMAN	Myosin-15
6684	CTNNAL1	https://www.uniprot.org/uniprot/?query=(accession:q9ubt7)+OR+(accession:q9ubt7-2)	22.9267	23.1124	23.1274	22.8346	23.8182	23.6487	23.4831	23.7794	0.682095	6.95032	2.56131			0.00274594	CTNNAL1;CTNNAL1	0.000219877	Q9UBT7;Q9UBT7-2	CTNL1_HUMAN;CTNL1_HUMAN	Alpha-catulin;Isoform of Q9UBT7, Isoform 2 of Alpha-catulin
2646	NT5E	https://www.uniprot.org/uniprot/?query=(accession:p21589)	25.046	25.0203	25.3131	25.0721	25.8353	25.8483	25.6531	25.8383	0.680896	8.69526	2.63298			0.0023282	NT5E	5.29539e-05	P21589	5NTD_HUMAN	5'-nucleotidase
2283	SLK	https://www.uniprot.org/uniprot/?query=(accession:q9h2g2)	26.0129	26.0667	26.2276	26.005	26.7864	26.8079	26.5917	26.8465	0.680098	9.26129	2.63298			0.0023282	SLK	3.51263e-05	Q9H2G2	SLK_HUMAN	STE20-like serine/threonine-protein kinase
5551	CEP89	https://www.uniprot.org/uniprot/?query=(accession:q96st8)	19.4689	19.3714	18.9019	19.5917	20.3153	19.7246	20.1687	19.8438	0.679642	3.58143	1.59043			0.0256784	CEP89	0.00894044	Q96ST8	CEP89_HUMAN	Centrosomal protein of 89 kDa
2151	NHS	https://www.uniprot.org/uniprot/?query=(accession:q6t4r5)+OR+(accession:q6t4r5-2)	20.7886	20.7973	20.7657	20.6736	21.5969	21.531	21.1966	21.4134	0.678204	7.75888	2.62021			0.00239767	NHS;NHS	0.000110051	Q6T4R5;Q6T4R5-2	NHS_HUMAN;NHS_HUMAN	Actin remodeling regulator NHS;Isoform of Q6T4R5, Isoform 2 of Actin remodeling regulator NHS
7943	DEGS1	https://www.uniprot.org/uniprot/?query=(accession:o15121)	20.1148	20.3615	20.504	20.3126	21.1264	20.9476	20.8089	21.1215	0.677827	6.50022	2.50838			0.00310184	DEGS1	0.00033232	O15121	DEGS1_HUMAN	Sphingolipid delta(4)-desaturase DES1
1271	AKAP11	https://www.uniprot.org/uniprot/?query=(accession:q9uka4)	23.8618	23.9365	24.1216	23.9529	24.728	24.7177	24.4664	24.6665	0.676442	8.66859	2.63298			0.0023282	AKAP11	5.40183e-05	Q9UKA4	AKA11_HUMAN	A-kinase anchor protein 11
1399	DDHD1	https://www.uniprot.org/uniprot/?query=(accession:q8nel9)	24.3208	24.373	24.6409	24.3832	25.1156	25.1593	24.8924	25.2547	0.676047	6.83264	2.54906			0.00282448	DDHD1	0.000244456	Q8NEL9	DDHD1_HUMAN	Phospholipase DDHD1
1933	TMEM51	https://www.uniprot.org/uniprot/?query=(accession:q9nw97)	19.3124	19.0309	19.3264	19.4045	20.0362	20.1488	19.796	19.797	0.67595	5.98371	2.40209			0.00396193	TMEM51	0.000548563	Q9NW97	TMM51_HUMAN	Transmembrane protein 51
4936	SMIM13	https://www.uniprot.org/uniprot/?query=(accession:p0dj93)	20.0427	19.4926	19.7955	20.0347	20.5012	20.1019	19.9056	21.56	0.675749	1.86487	0.750527			0.177612	SMIM13	0.104409	P0DJ93	SIM13_HUMAN	Small integral membrane protein 13
2978	BCAM	https://www.uniprot.org/uniprot/?query=(accession:p50895)	23.0779	23.2165	23.4149	23.06	23.9373	23.9192	23.7134	23.8978	0.674577	7.36343	2.58079			0.0026255	BCAM	0.00015322	P50895	BCAM_HUMAN	Basal cell adhesion molecule
2228	CUL7	https://www.uniprot.org/uniprot/?query=(accession:q14999-2)	22.1278	21.8887	22.4339	22.1381	22.8372	22.9452	22.6986	22.7976	0.672503	5.8477	2.37474			0.00421951	CUL7	0.000629199	Q14999-2	CUL7_HUMAN	Isoform of Q14999, Isoform 2 of Cullin-7
21	RANBP6	https://www.uniprot.org/uniprot/?query=(accession:o60518)	23.2342	23.1167	23.2844	23.1123	23.8928	23.8791	23.7122	23.9486	0.671254	10.4285	2.63298			0.0023282	RANBP6	1.60741e-05	O60518	RNBP6_HUMAN	Ran-binding protein 6
10079	RGS20	https://www.uniprot.org/uniprot/?query=(accession:o76081-6)	11.4113	11.9084	9.78091	12.4821	11.6132	11.0292	12.3796	13.2385	0.669475	0.960581	0.320992			0.477538	RGS20	0.368722	O76081-6	RGS20_HUMAN	Isoform of O76081, Isoform 5 of Regulator of G-protein signaling 20
6727	UGCG	https://www.uniprot.org/uniprot/?query=(accession:q16739)	19.903	19.8855	20.1456	20.1169	20.8002	20.8509	20.4737	20.5972	0.667753	6.36044	2.47934			0.00331636	UGCG	0.000379463	Q16739	CEGT_HUMAN	Ceramide glucosyltransferase
9444	TRIP12	https://www.uniprot.org/uniprot/?query=(accession:q14669-3)	17.4307	17.1011	16.9561	16.9753	17.9222	17.8074	17.6976	17.7059	0.667472	5.84862	2.37474			0.00421951	TRIP12	0.000628613	Q14669-3	TRIPC_HUMAN	Isoform of Q14669, Isoform 3 of E3 ubiquitin-protein ligase TRIP12
1768	SORT1	https://www.uniprot.org/uniprot/?query=(accession:q99523)	22.5422	22.4979	22.8244	22.5287	23.3526	23.3578	23.1673	23.1848	0.667338	7.66814	2.60775			0.00246744	SORT1	0.000118587	Q99523	SORT_HUMAN	Sortilin
6859	CDKN1A	https://www.uniprot.org/uniprot/?query=(accession:p38936)	22.906	22.3335	22.9326	22.6382	23.5164	23.4308	23.2785	23.2524	0.666919	4.6633	2.02782			0.00937955	CDKN1A	0.00229801	P38936	CDN1A_HUMAN	Cyclin-dependent kinase inhibitor 1
9038	CYB5D2	https://www.uniprot.org/uniprot/?query=(accession:q8wuj1)	18.3108	18.3266	18.4219	18.4768	18.65	19.0122	18.8686	19.672	0.666663	3.20976	1.42167			0.0378727	CYB5D2	0.0148381	Q8WUJ1	NEUFC_HUMAN	Neuferricin
10145	PARP9	https://www.uniprot.org/uniprot/?query=(accession:q8ixq6-2)	21.6727	21.9164	22.0647	21.6253	22.3583	22.655	22.5954	22.3362	0.666435	5.40931	2.26339			0.00545262	PARP9	0.000994386	Q8IXQ6-2	PARP9_HUMAN	Isoform of Q8IXQ6, Isoform 2 of Protein mono-ADP-ribosyltransferase PARP9
4090	RUSC1	https://www.uniprot.org/uniprot/?query=(accession:q9bvn2)	24.6717	24.6648	24.8334	24.7129	25.3943	25.4152	25.2389	25.499	0.666161	10.3249	2.63298			0.0023282	RUSC1	1.71736e-05	Q9BVN2	RUSC1_HUMAN	AP-4 complex accessory subunit RUSC1
6127	AMZ2	https://www.uniprot.org/uniprot/?query=(accession:q86w34)	21.388	21.5304	21.8062	21.5813	22.2902	22.186	22.2013	22.2908	0.665599	7.70315	2.61395			0.0024325	AMZ2	0.000115208	Q86W34	AMZ2_HUMAN	Archaemetzincin-2
6794	FLNA	https://www.uniprot.org/uniprot/?query=(accession:h0y5f3)	16.3222	16.6885	16.1987	16.1776	17.1242	17.1543	17.0189	16.7465	0.664231	4.73357	2.0528			0.00885522	FLNA	0.00211658	H0Y5F3	H0Y5F3_HUMAN	Isoform of P21333, Filamin A (Fragment)
1849	SIPA1L3	https://www.uniprot.org/uniprot/?query=(accession:o60292)	25.7107	25.6612	25.9132	25.5651	26.4018	26.4285	26.2258	26.4491	0.663763	7.83204	2.62086			0.0023941	SIPA1L3	0.000103672	O60292	SI1L3_HUMAN	Signal-induced proliferation-associated 1-like protein 3
6692	FICD	https://www.uniprot.org/uniprot/?query=(accession:q9bva6)	14.9604	12.9345	12.6075	13.0955	13.478	14.1181	14.0458	14.6066	0.662626	1.23761	0.442994			0.360584	FICD	0.255714	Q9BVA6	FICD_HUMAN	Protein adenylyltransferase FICD
9152	PPP1R2	https://www.uniprot.org/uniprot/?query=(accession:p41236)	23.163	22.9206	23.0821	23.2305	23.8997	23.8508	23.6835	23.6121	0.66252	7.35635	2.58079			0.0026255	PPP1R2	0.00015415	P41236	IPP2_HUMAN	Protein phosphatase inhibitor 2
3254	CALCOCO1	https://www.uniprot.org/uniprot/?query=(accession:q9p1z2)+OR+(accession:q9p1z2-2)+OR+(accession:q9p1z2-3)	22.6797	22.4452	22.7253	22.3381	23.2838	23.3618	23.1308	23.0548	0.660739	6.05491	2.41827			0.00381706	CALCOCO1;CALCOCO1;CALCOCO1	0.00051101	Q9P1Z2;Q9P1Z2-2;Q9P1Z2-3	CACO1_HUMAN;CACO1_HUMAN;CACO1_HUMAN	Calcium-binding and coiled-coil domain-containing protein 1;Isoform of Q9P1Z2, Isoform 2 of Calcium-binding and coiled-coil domain-containing protein 1;Isoform of Q9P1Z2, Isoform 3 of Calcium-binding and coiled-coil domain-containing protein 1
4255	VWA5B2	https://www.uniprot.org/uniprot/?query=(accession:q8n398)	24.0236	24.0141	24.0612	23.7293	24.6742	24.6293	24.4005	24.7648	0.660151	6.44058	2.49629			0.00318942	VWA5B2	0.000351582	Q8N398	VW5B2_HUMAN	von Willebrand factor A domain-containing protein 5B2
7623	RAB11FIP4	https://www.uniprot.org/uniprot/?query=(accession:q86ys3)	11.2723	13.6599	12.7555	12.0298	13.5897	13.0074	12.5869	13.172	0.659576	1.29431	0.468369			0.340119	RAB11FIP4	0.23657	Q86YS3	RFIP4_HUMAN	Rab11 family-interacting protein 4
4232	DLG3	https://www.uniprot.org/uniprot/?query=(accession:q92796)	21.9835	22.1232	22.1871	21.954	22.7598	22.6534	22.7242	22.7412	0.657724	11.1896	2.63298			0.0023282	DLG3	1.00588e-05	Q92796	DLG3_HUMAN	Disks large homolog 3
8792	MAP1LC3B2	https://www.uniprot.org/uniprot/?query=(accession:a6nce7)+OR+(accession:q9gzq8)	22.8182	22.9935	23.2081	22.9917	23.7837	23.7185	23.4057	23.7315	0.656991	5.97154	2.40058			0.0039758	MAP1LC3B2;MAP1LC3B	0.000555284	A6NCE7;Q9GZQ8	MP3B2_HUMAN;MLP3B_HUMAN	Microtubule-associated proteins 1A/1B light chain 3 beta 2;Microtubule-associated proteins 1A/1B light chain 3B
6676	ARL4C	https://www.uniprot.org/uniprot/?query=(accession:p56559)+OR+(accession:p56559-2)	17.9153	17.9492	17.6929	17.7179	18.5612	18.367	18.3645	18.6102	0.656874	7.5303	2.59625			0.00253367	ARL4C;ARL4C	0.000133022	P56559;P56559-2	ARL4C_HUMAN;ARL4C_HUMAN	ADP-ribosylation factor-like protein 4C;Isoform of P56559, Isoform 2 of ADP-ribosylation factor-like protein 4C
7344	CYP27B1	https://www.uniprot.org/uniprot/?query=(accession:o15528)	21.4686	21.1496	21.6164	21.0094	21.9642	22.0019	21.8019	22.1014	0.656376	4.59205	2.00241			0.00994468	CYP27B1	0.00249966	O15528	CP27B_HUMAN	25-hydroxyvitamin D-1 alpha hydroxylase, mitochondrial
317	LTBP4	https://www.uniprot.org/uniprot/?query=(accession:q8n2s1)+OR+(accession:q8n2s1-3)	25.163	25.1843	25.379	24.9998	25.9411	25.9289	25.6746	25.8009	0.654851	6.96158	2.56131			0.00274594	LTBP4;LTBP4	0.000217676	Q8N2S1;Q8N2S1-3	LTBP4_HUMAN;LTBP4_HUMAN	Latent-transforming growth factor beta-binding protein 4;Isoform of Q8N2S1, Isoform 3 of Latent-transforming growth factor beta-binding protein 4
7309	GALNT10	https://www.uniprot.org/uniprot/?query=(accession:q86sr1)	22.0631	21.9485	22.1928	22.1245	22.7729	22.7763	22.5967	22.801	0.654525	9.71897	2.63298			0.0023282	GALNT10	2.56009e-05	Q86SR1	GLT10_HUMAN	Polypeptide N-acetylgalactosaminyltransferase 10
5828	SDF4	https://www.uniprot.org/uniprot/?query=(accession:q9brk5)	24.2473	23.932	24.3619	24.0939	24.9215	25.0288	24.6623	24.6352	0.653192	5.18894	2.19848			0.0063317	SDF4	0.00126346	Q9BRK5	CAB45_HUMAN	45 kDa calcium-binding protein
1696	CD109	https://www.uniprot.org/uniprot/?query=(accession:q6yhk3)	24.0845	24.1441	24.2706	24.0263	24.8787	24.7485	24.5613	24.9392	0.650568	6.99118	2.56149			0.00274481	CD109	0.000212005	Q6YHK3	CD109_HUMAN	CD109 antigen
6276	RAB3B	https://www.uniprot.org/uniprot/?query=(accession:p20337)	23.4676	23.3542	23.7025	23.2904	24.182	24.2442	23.8845	24.0909	0.646748	5.74875	2.35402			0.00442572	RAB3B	0.0006962	P20337	RAB3B_HUMAN	Ras-related protein Rab-3B
9714	AMH	https://www.uniprot.org/uniprot/?query=(accession:p03971)	16.321	17.7134	16.0222	12.9865	15.9301	15.7527	17.0722	16.8737	0.646397	0.665809	0.2042			0.624884	AMH	0.526832	P03971	MIS_HUMAN	Muellerian-inhibiting factor
3783	ANXA6	https://www.uniprot.org/uniprot/?query=(accession:a0a0s2z377)	27.3641	27.3653	27.5851	27.3406	28.0816	28.11	27.9205	28.1205	0.644402	9.09719	2.63298			0.0023282	ANXA6	3.94755e-05	A0A0S2Z377	A0A0S2Z377_HUMAN	Isoform of P08133, Annexin (Fragment)
9593	SLC41A2	https://www.uniprot.org/uniprot/?query=(accession:q96jw4)	12.1598	12.549	12.2114	11.1473	11.5577	12.7946	12.7925	13.4994	0.64417	1.37923	0.508343			0.310211	SLC41A2	0.210226	Q96JW4	S41A2_HUMAN	Solute carrier family 41 member 2
1407	LGALS1	https://www.uniprot.org/uniprot/?query=(accession:p09382)	26.4594	26.5249	26.8001	26.4419	27.3289	27.2369	27.0837	27.1502	0.643399	6.90767	2.55837			0.0027646	LGALS1	0.00022845	P09382	LEG1_HUMAN	Galectin-1
2410	ZNF292	https://www.uniprot.org/uniprot/?query=(accession:o60281)	22.6129	22.7481	22.9773	22.6837	23.424	23.4562	23.2236	23.488	0.64243	6.88475	2.55389			0.00279328	ZNF292	0.00023321	O60281	ZN292_HUMAN	Zinc finger protein 292
3082	SQSTM1	https://www.uniprot.org/uniprot/?query=(accession:q13501)	23.6549	23.3604	23.6367	23.6257	24.4668	24.4448	23.9655	23.9703	0.642406	4.37823	1.92065			0.0120046	SQSTM1	0.00323187	Q13501	SQSTM_HUMAN	Sequestosome-1
7345	ITCH	https://www.uniprot.org/uniprot/?query=(accession:q96j02)+OR+(accession:q96j02-2)	25.307	25.3582	25.5004	25.1906	26.093	26.0156	25.8195	25.9887	0.640177	7.81548	2.62086			0.0023941	ITCH;ITCH	0.000105078	Q96J02;Q96J02-2	ITCH_HUMAN;ITCH_HUMAN	E3 ubiquitin-protein ligase Itchy homolog;Isoform of Q96J02, Isoform 2 of E3 ubiquitin-protein ligase Itchy homolog
8172	ZBTB2	https://www.uniprot.org/uniprot/?query=(accession:q8n680)	21.5225	21.4537	21.206	21.5232	22.0756	22.2503	21.832	22.1043	0.639184	5.92937	2.39312			0.00404461	ZBTB2	0.000579302	Q8N680	ZBTB2_HUMAN	Zinc finger and BTB domain-containing protein 2
3687	TPST1	https://www.uniprot.org/uniprot/?query=(accession:o60507)	21.9084	22.1488	22.3942	22.1848	22.7847	22.9181	22.6088	22.8781	0.638378	5.62654	2.32183			0.0047662	TPST1	0.000790211	O60507	TPST1_HUMAN	Protein-tyrosine sulfotransferase 1
6840	PPP2R5B	https://www.uniprot.org/uniprot/?query=(accession:q15173)	22.7402	23.2092	23.195	22.7222	23.5628	23.4116	23.784	23.6616	0.638325	4.35464	1.91071			0.0122827	PPP2R5B	0.00332614	Q15173	2A5B_HUMAN	Serine/threonine-protein phosphatase 2A 56 kDa regulatory subunit beta isoform
8557	B4GALT1	https://www.uniprot.org/uniprot/?query=(accession:p15291)	22.0772	21.9222	22.4216	22.035	22.8208	22.8972	22.4676	22.8229	0.638089	4.72654	2.04981			0.00891645	B4GALT1	0.00213401	P15291	B4GT1_HUMAN	Beta-1,4-galactosyltransferase 1
8138	ZNF655	https://www.uniprot.org/uniprot/?query=(accession:q8n720-2)	16.1646	12.3296	16.1938	16.2746	16.4251	15.7178	15.9961	15.371	0.636839	0.690996	0.213508			0.611635	ZNF655	0.511798	Q8N720-2	ZN655_HUMAN	Isoform of Q8N720, Isoform 2 of Zinc finger protein 655
869	ABCF1	https://www.uniprot.org/uniprot/?query=(accession:q5stz8)	25.731	25.7824	25.9462	25.7798	26.4679	26.4943	26.2807	26.5432	0.636663	8.96071	2.63298			0.0023282	ABCF1	4.35608e-05	Q5STZ8	Q5STZ8_HUMAN	Isoform of Q8NE71, ATP binding cassette subfamily F member 1
3682	STX2	https://www.uniprot.org/uniprot/?query=(accession:p32856-3)+OR+(accession:p32856)+OR+(accession:p32856-2)	21.7783	21.5132	21.8812	21.699	22.5014	22.4675	22.0888	22.3603	0.636557	5.582	2.3118			0.00487757	STX2;STX2;STX2	0.00082793	P32856-3;P32856;P32856-2	STX2_HUMAN;STX2_HUMAN;STX2_HUMAN	Isoform of P32856, Isoform 2 of Syntaxin-2;Syntaxin-2;Isoform of P32856, Isoform 1 of Syntaxin-2
5724	SYDE1	https://www.uniprot.org/uniprot/?query=(accession:q6zw31)+OR+(accession:q6zw31-2)	17.8058	18.3241	18.0102	17.4644	18.4984	18.2508	18.5408	18.8603	0.636443	3.11995	1.38			0.0416872	SYDE1;SYDE1	0.016818	Q6ZW31;Q6ZW31-2	SYDE1_HUMAN;SYDE1_HUMAN	Rho GTPase-activating protein SYDE1;Isoform of Q6ZW31, Isoform 2 of Rho GTPase-activating protein SYDE1
6423	SLC1A4	https://www.uniprot.org/uniprot/?query=(accession:p43007)	22.3266	22.4701	22.7247	22.5383	23.0692	23.1914	22.9789	23.3558	0.633894	5.81422	2.36847			0.00428089	SLC1A4	0.000651027	P43007	SATT_HUMAN	Neutral amino acid transporter A
4467	TPCN1	https://www.uniprot.org/uniprot/?query=(accession:q9ulq1-3)	20.681	20.634	20.6891	20.5127	21.285	21.2775	21.1014	21.3879	0.633772	9.167	2.63298			0.0023282	TPCN1	3.75549e-05	Q9ULQ1-3	TPC1_HUMAN	Isoform of Q9ULQ1, Isoform 3 of Two pore channel protein 1
533	CYP2U1	https://www.uniprot.org/uniprot/?query=(accession:q7z449)	18.6186	18.7284	18.9638	18.5998	19.3379	19.3991	19.2433	19.4626	0.633074	6.99266	2.56149			0.00274481	CYP2U1	0.000211725	Q7Z449	CP2U1_HUMAN	Cytochrome P450 2U1
1576	MIB2	https://www.uniprot.org/uniprot/?query=(accession:q96ax9)+OR+(accession:q96ax9-5)	24.9826	24.7594	24.9722	24.9275	25.6612	25.6088	25.3563	25.5459	0.632623	7.89345	2.62455			0.00237385	MIB2;MIB2	9.86372e-05	Q96AX9;Q96AX9-5	MIB2_HUMAN;MIB2_HUMAN	E3 ubiquitin-protein ligase MIB2;Isoform of Q96AX9, Isoform 5 of E3 ubiquitin-protein ligase MIB2
1063	PARP9	https://www.uniprot.org/uniprot/?query=(accession:q8ixq6)	25.6823	25.6782	25.833	25.6062	26.391	26.4002	26.1896	26.3456	0.631695	9.60698	2.63298			0.0023282	PARP9	2.76275e-05	Q8IXQ6	PARP9_HUMAN	Protein mono-ADP-ribosyltransferase PARP9
2159	IRF2BPL	https://www.uniprot.org/uniprot/?query=(accession:q9h1b7)	26.1716	25.5174	26.2059	26.057	26.7955	26.9444	26.3166	26.4221	0.631651	3.1069	1.37332			0.0423327	IRF2BPL	0.0171286	Q9H1B7	I2BPL_HUMAN	Probable E3 ubiquitin-protein ligase IRF2BPL
10204	ITGB4	https://www.uniprot.org/uniprot/?query=(accession:p16144-4)	17.7769	11.8998	17.9382	18.2797	18.5066	17.8274	13.1598	18.9271	0.631549	0.336413	0.0908551			0.811232	ITGB4	0.746408	P16144-4	ITB4_HUMAN	Isoform of P16144, Isoform Beta-4D of Integrin beta-4
9057	TK2	https://www.uniprot.org/uniprot/?query=(accession:o00142)	21.9675	21.99	22.112	21.9471	22.6992	22.7172	22.4322	22.6901	0.630531	8.55199	2.63298			0.0023282	TK2	5.89643e-05	O00142	KITM_HUMAN	Thymidine kinase 2, mitochondrial
9493	RNF139	https://www.uniprot.org/uniprot/?query=(accession:q8wu17)	21.5964	21.5757	21.9673	21.6534	22.4816	22.3746	22.2177	22.2389	0.629988	6.08201	2.42265			0.0037788	RNF139	0.000497476	Q8WU17	RN139_HUMAN	E3 ubiquitin-protein ligase RNF139
7181	ELOVL5	https://www.uniprot.org/uniprot/?query=(accession:q9nyp7)+OR+(accession:q9nyp7-2)	23.449	23.4784	23.8942	23.8364	24.0773	23.4942	23.2981	26.306	0.629394	0.970588	0.325587			0.472513	ELOVL5;ELOVL5	0.364049	Q9NYP7;Q9NYP7-2	ELOV5_HUMAN;ELOV5_HUMAN	Very long chain fatty acid elongase 5;Isoform of Q9NYP7, Isoform 2 of Very long chain fatty acid elongase 5
7188	NDUFAF7	https://www.uniprot.org/uniprot/?query=(accession:q7l592)	23.435	23.3173	23.562	23.4082	24.1574	24.0819	23.9161	24.0752	0.62703	9.1213	2.63298			0.0023282	NDUFAF7	3.88e-05	Q7L592	NDUF7_HUMAN	Protein arginine methyltransferase NDUFAF7, mitochondrial
8511	CTHRC1	https://www.uniprot.org/uniprot/?query=(accession:q96cg8)+OR+(accession:q96cg8-3)	20.359	21.6712	21.0947	20.3408	21.612	21.8265	21.1417	21.3881	0.625623	1.91371	0.774239			0.168175	CTHRC1;CTHRC1	0.0971739	Q96CG8;Q96CG8-3	CTHR1_HUMAN;CTHR1_HUMAN	Collagen triple helix repeat-containing protein 1;Isoform of Q96CG8, Isoform 3 of Collagen triple helix repeat-containing protein 1
547	BCL3	https://www.uniprot.org/uniprot/?query=(accession:p20749)	18.0533	17.798	18.1536	18.221	19.0652	18.4873	18.582	18.5836	0.623041	4.17303	1.83511			0.0146181	BCL3	0.00416198	P20749	BCL3_HUMAN	B-cell lymphoma 3 protein
125	NDFIP2	https://www.uniprot.org/uniprot/?query=(accession:q9nv92)	21.2391	21.3068	21.529	21.389	22.0058	21.946	21.8219	22.1772	0.621739	6.80871	2.54705			0.0028376	NDFIP2	0.000249824	Q9NV92	NFIP2_HUMAN	NEDD4 family-interacting protein 2
10099	DRAM2	https://www.uniprot.org/uniprot/?query=(accession:q6ux65)	19.5898	19.7267	20.1133	19.7842	20.5614	20.5645	20.0735	20.4981	0.620877	4.11213	1.81136			0.0154397	DRAM2	0.00449187	Q6UX65	DRAM2_HUMAN	DNA damage-regulated autophagy modulator protein 2
8696	PURB	https://www.uniprot.org/uniprot/?query=(accession:q96qr8)	25.152	25.1584	25.3756	25.1226	25.8722	25.8596	25.6996	25.8464	0.617331	9.0622	2.63298			0.0023282	PURB	4.04798e-05	Q96QR8	PURB_HUMAN	Transcriptional regulator protein Pur-beta
7800	PLAU	https://www.uniprot.org/uniprot/?query=(accession:p00749)+OR+(accession:p00749-2)	22.7422	22.7372	22.9344	22.7392	23.4097	23.4537	23.2375	23.5213	0.6173	8.31857	2.63297			0.00232823	PLAU;PLAU	7.04847e-05	P00749;P00749-2	UROK_HUMAN;UROK_HUMAN	Urokinase-type plasminogen activator;Isoform of P00749, Isoform 2 of Urokinase-type plasminogen activator
4528	HACL1	https://www.uniprot.org/uniprot/?query=(accession:q9uj83)+OR+(accession:q9uj83-2)	23.0782	23.0811	23.248	23.0043	23.7679	23.7197	23.5745	23.8186	0.617249	8.74867	2.63298			0.0023282	HACL1;HACL1	5.08932e-05	Q9UJ83;Q9UJ83-2	HACL1_HUMAN;HACL1_HUMAN	2-hydroxyacyl-CoA lyase 1;Isoform of Q9UJ83, Isoform 2 of 2-hydroxyacyl-CoA lyase 1
6215	ITGB8	https://www.uniprot.org/uniprot/?query=(accession:p26012)	13.7459	14.1462	14.2863	14.2225	14.6734	13.8328	15.9172	14.4397	0.61551	1.46244	0.54812			0.283061	ITGB8	0.186966	P26012	ITB8_HUMAN	Integrin beta-8
8597	WAC	https://www.uniprot.org/uniprot/?query=(accession:q9bta9-5)	15.1471	14.2196	14.0646	14.4012	15.2607	15.0489	14.9252	15.0525	0.613724	2.64884	1.14902			0.0709553	WAC	0.0329603	Q9BTA9-5	WAC_HUMAN	Isoform of Q9BTA9, Isoform 4 of WW domain-containing adapter protein with coiled-coil
2791	ZNF251	https://www.uniprot.org/uniprot/?query=(accession:q9brh9)	11.2237	14.8127	15.6167	13.3913	12.0647	16.2468	16.0145	13.1696	0.612807	0.467246	0.133226			0.735824	ZNF251	0.654502	Q9BRH9	ZN251_HUMAN	Zinc finger protein 251
3005	GSN	https://www.uniprot.org/uniprot/?query=(accession:p06396-2)	26.201	26.2316	26.4103	26.2024	26.9028	26.9449	26.7062	26.9409	0.612363	8.46301	2.63298			0.0023282	GSN	6.30844e-05	P06396-2	GELS_HUMAN	Isoform of P06396, Isoform 2 of Gelsolin
4452	LIPT1	https://www.uniprot.org/uniprot/?query=(accession:q9y234)	20.12	20.0666	19.5335	20.0851	19.5313	25.3061	18.6276	18.7893	0.612284	0.413786	0.115669			0.76618	LIPT1	0.6914	Q9Y234	LIPT_HUMAN	Lipoyl amidotransferase LIPT1, mitochondrial
2409	MAPK7	https://www.uniprot.org/uniprot/?query=(accession:q13164)	20.8336	21.0044	21.1493	21.0241	21.6864	21.6523	21.4858	21.6359	0.612252	8.16214	2.62691			0.00236098	MAPK7	7.96275e-05	Q13164	MK07_HUMAN	Mitogen-activated protein kinase 7
1064	MFSD14B	https://www.uniprot.org/uniprot/?query=(accession:q5sr56)	12.9742	13.0188	12.9216	12.8044	13.9558	13.3798	13.6645	13.1663	0.611861	3.69613	1.64016			0.0229005	MFSD14B	0.00767719	Q5SR56	MF14B_HUMAN	Hippocampus abundant transcript-like protein 1
6870	MDK	https://www.uniprot.org/uniprot/?query=(accession:e9plm6)	20.7999	21.0996	20.8207	20.8545	21.5894	21.4389	21.3378	21.6553	0.611659	6.48177	2.50496			0.00312634	MDK	0.00033815	E9PLM6	E9PLM6_HUMAN	Isoform of P21741, Midkine
5011	SHB	https://www.uniprot.org/uniprot/?query=(accession:q15464)	23.3522	23.2288	23.3915	23.1697	23.8724	24.0406	23.7896	23.8843	0.611144	8.65195	2.63298			0.0023282	SHB	5.46945e-05	Q15464	SHB_HUMAN	SH2 domain-containing adapter protein B
6993	POGLUT3	https://www.uniprot.org/uniprot/?query=(accession:q7z4h8)	25.014	25.0526	25.2658	25.0181	25.7386	25.7235	25.5414	25.7912	0.611097	7.92048	2.62691			0.00236098	POGLUT3	9.65098e-05	Q7Z4H8	PLGT3_HUMAN	Protein O-glucosyltransferase 3
6978	SERBP1	https://www.uniprot.org/uniprot/?query=(accession:q8nc51-4)	18.3649	12.4376	17.9139	18.1542	18.3236	18.6854	13.4001	18.9055	0.610987	0.339936	0.0918889			0.809303	SERBP1	0.743865	Q8NC51-4	SERB1_HUMAN	Isoform of Q8NC51, Isoform 4 of SERPINE1 mRNA-binding protein 1
8183	DUS4L-BCAP29	https://www.uniprot.org/uniprot/?query=(accession:a0a669kb27)	21.433	21.4837	21.5785	21.2436	22.0965	22.0212	21.9454	22.1197	0.610971	7.93904	2.62691			0.00236098	DUS4L-BCAP29	9.50789e-05	A0A669KB27	A0A669KB27_HUMAN	Isoform of O95620, DUS4L-BCAP29 readthrough
4663	MAGEA3	https://www.uniprot.org/uniprot/?query=(accession:p43357)	20.028	19.782	19.8192	19.5728	20.548	20.3934	20.2557	20.4485	0.610879	5.83505	2.37287			0.00423769	MAGEA3	0.000637347	P43357	MAGA3_HUMAN	Melanoma-associated antigen 3
3708	TAB2	https://www.uniprot.org/uniprot/?query=(accession:q9nyj8)	21.7593	20.9931	21.5682	21.6799	22.3143	22.4883	21.7976	21.8348	0.608619	2.67792	1.16336			0.0686494	TAB2	0.0315978	Q9NYJ8	TAB2_HUMAN	TGF-beta-activated kinase 1 and MAP3K7-binding protein 2
9214	CCDC102A	https://www.uniprot.org/uniprot/?query=(accession:q96a19)	19.7558	19.2183	18.9496	19.1492	20.709	19.8073	19.309	19.6771	0.607359	1.90804	0.772024			0.169035	CCDC102A	0.0979877	Q96A19	C102A_HUMAN	Coiled-coil domain-containing protein 102A
9687	CYP4F3	https://www.uniprot.org/uniprot/?query=(accession:q08477-2)	22.0027	21.736	21.5463	22.0801	22.0186	22.4622	23.1382	22.1695	0.605879	2.35928	1.00432			0.0990112	CYP4F3	0.0503508	Q08477-2	CP4F3_HUMAN	Isoform of Q08477, Isoform CYP4F3B of Cytochrome P450 4F3
5232	STARD4	https://www.uniprot.org/uniprot/?query=(accession:q96dr4)	20.8188	21.8291	21.6775	21.2956	22.6697	21.6966	21.9301	21.7456	0.60528	2.04819	0.84249			0.143718	STARD4	0.0796931	Q96DR4	STAR4_HUMAN	StAR-related lipid transfer protein 4
7804	PTBP2	https://www.uniprot.org/uniprot/?query=(accession:q9uka9)+OR+(accession:q9uka9-2)+OR+(accession:q9uka9-5)	21.0061	23.0886	22.8636	22.305	23.6967	22.7759	23.3297	21.8809	0.605012	1.0691	0.368046			0.428504	PTBP2;PTBP2;PTBP2	0.320458	Q9UKA9;Q9UKA9-2;Q9UKA9-5	PTBP2_HUMAN;PTBP2_HUMAN;PTBP2_HUMAN	Polypyrimidine tract-binding protein 2;Isoform of Q9UKA9, Isoform 2 of Polypyrimidine tract-binding protein 2;Isoform of Q9UKA9, Isoform 5 of Polypyrimidine tract-binding protein 2
5630	PLAT	https://www.uniprot.org/uniprot/?query=(accession:p00750)+OR+(accession:p00750-3)	13.2641	14.8049	14.95	12.9934	14.5624	14.4998	14.3439	15.0254	0.604815	1.23397	0.44136			0.361943	PLAT;PLAT	0.256986	P00750;P00750-3	TPA_HUMAN;TPA_HUMAN	Tissue-type plasminogen activator;Isoform of P00750, Isoform 3 of Tissue-type plasminogen activator
489	IQGAP2	https://www.uniprot.org/uniprot/?query=(accession:q13576)	25.6915	25.7954	25.9542	25.838	26.4783	26.4505	26.408	26.3568	0.603643	10.252	2.63298			0.0023282	IQGAP2	1.79987e-05	Q13576	IQGA2_HUMAN	Ras GTPase-activating-like protein IQGAP2
4908	SH3KBP1	https://www.uniprot.org/uniprot/?query=(accession:q96b97)	24.5614	24.4533	24.6879	24.536	25.2033	25.2601	24.98	25.2072	0.603011	8.00445	2.62691			0.00236098	SH3KBP1	9.02235e-05	Q96B97	SH3K1_HUMAN	SH3 domain-containing kinase-binding protein 1
3633	WWC3	https://www.uniprot.org/uniprot/?query=(accession:q9ule0)	18.7608	19.2135	19.1773	18.6108	19.9551	19.4148	19.4609	19.3427	0.602775	3.16201	1.39802			0.0399922	WWC3	0.0158577	Q9ULE0	WWC3_HUMAN	Protein WWC3
4905	AMOTL1	https://www.uniprot.org/uniprot/?query=(accession:q8iy63-2)+OR+(accession:q8iy63)	21.7916	21.1548	21.8046	21.7826	22.2228	22.4593	22.0948	22.1572	0.600132	3.61428	1.60426			0.0248736	AMOTL1;AMOTL1	0.00855712	Q8IY63-2;Q8IY63	AMOL1_HUMAN;AMOL1_HUMAN	Isoform of Q8IY63, Isoform 2 of Angiomotin-like protein 1;Angiomotin-like protein 1
1626	ACSM3	https://www.uniprot.org/uniprot/?query=(accession:q53fz2)	23.3147	23.3902	23.5821	23.1571	24.0025	23.9148	23.8351	24.0903	0.599678	6.11971	2.43025			0.00371318	ACSM3	0.000479319	Q53FZ2	ACSM3_HUMAN	Acyl-coenzyme A synthetase ACSM3, mitochondrial
9998	BLZF1	https://www.uniprot.org/uniprot/?query=(accession:q9h2g9)	15.7584	13.6572	15.833	12.8801	15.6073	16.0669	15.6137	13.2394	0.599657	0.658915	0.202254			0.627691	BLZF1	0.530994	Q9H2G9	GO45_HUMAN	Golgin-45
3842	WDTC1	https://www.uniprot.org/uniprot/?query=(accession:q8n5d0)+OR+(accession:q8n5d0-4)	24.2017	24.0701	24.3912	24.2395	24.8311	24.8258	24.6787	24.965	0.59949	7.16467	2.57649			0.00265164	WDTC1;WDTC1	0.000181927	Q8N5D0;Q8N5D0-4	WDTC1_HUMAN;WDTC1_HUMAN	WD and tetratricopeptide repeats protein 1;Isoform of Q8N5D0, Isoform 4 of WD and tetratricopeptide repeats protein 1
253	DGLUCY	https://www.uniprot.org/uniprot/?query=(accession:q7z3d6-2)	23.6865	23.688	23.9417	23.629	24.3563	24.4295	24.2016	24.3542	0.599092	7.44486	2.58963			0.00257258	DGLUCY	0.000142961	Q7Z3D6-2	GLUCM_HUMAN	Isoform of Q7Z3D6, Isoform 2 of D-glutamate cyclase, mitochondrial
6283	TNFRSF10B	https://www.uniprot.org/uniprot/?query=(accession:o14763)+OR+(accession:o14763-2)	21.4254	21.3946	21.6106	21.2767	22.0888	22.101	21.7507	22.1605	0.59845	5.5074	2.29008			0.00512772	TNFRSF10B;TNFRSF10B	0.000895693	O14763;O14763-2	TR10B_HUMAN;TR10B_HUMAN	Tumor necrosis factor receptor superfamily member 10B;Isoform of O14763, Isoform Short of Tumor necrosis factor receptor superfamily member 10B
665	RAB24	https://www.uniprot.org/uniprot/?query=(accession:q969q5)	22.1121	21.7673	21.9229	22.0914	22.5971	22.7774	22.2429	22.6685	0.598069	4.53911	1.983			0.0103992	RAB24	0.00266215	Q969Q5	RAB24_HUMAN	Ras-related protein Rab-24
10164	FEZ2	https://www.uniprot.org/uniprot/?query=(accession:q9uhy8)	14.8655	16.0284	13.5204	12.675	14.8326	15.08	14.647	14.9212	0.597903	0.867729	0.283994			0.520003	FEZ2	0.414263	Q9UHY8	FEZ2_HUMAN	Fasciculation and elongation protein zeta-2
1918	TGOLN2	https://www.uniprot.org/uniprot/?query=(accession:o43493-7)+OR+(accession:o43493)+OR+(accession:o43493-3)+OR+(accession:o43493-5)	22.3068	22.1544	22.5261	22.4594	23.087	23.1176	22.6776	22.9551	0.597632	4.9061	2.10703			0.00781578	TGOLN2;TGOLN2;TGOLN2;TGOLN2	0.00173481	O43493-7;O43493;O43493-3;O43493-5	TGON2_HUMAN;TGON2_HUMAN;TGON2_HUMAN;TGON2_HUMAN	Isoform of O43493, Isoform 7 of Trans-Golgi network integral membrane protein 2;Trans-Golgi network integral membrane protein 2;Isoform of O43493, Isoform TGN48 of Trans-Golgi network integral membrane protein 2;Isoform of O43493, Isoform 5 of Trans-Golgi network integral membrane protein 2
2418	DPY19L1	https://www.uniprot.org/uniprot/?query=(accession:a0a1b0gw05)	24.1813	24.1223	24.411	24.1179	24.8446	24.7824	24.6637	24.9307	0.59725	7.07323	2.56781			0.00270513	DPY19L1	0.000197133	A0A1B0GW05	A0A1B0GW05_HUMAN	Isoform of Q2PZI1, Dpy-19 like C-mannosyltransferase 1
4055	MACF1	https://www.uniprot.org/uniprot/?query=(accession:q9upn3)	22.3991	21.9775	22.5687	22.3682	22.9101	23.0158	22.7842	22.9919	0.597169	4.71405	2.04595			0.0089961	MACF1	0.00216535	Q9UPN3	MACF1_HUMAN	Microtubule-actin cross-linking factor 1, isoforms 1/2/3/4/5
7061	PHYKPL	https://www.uniprot.org/uniprot/?query=(accession:q8iuz5)	21.024	21.4059	21.4211	20.8549	21.8292	22.0152	21.4754	21.7728	0.596665	3.55755	1.57998			0.0263036	PHYKPL	0.00923079	Q8IUZ5	AT2L2_HUMAN	5-phosphohydroxy-L-lysine phospho-lyase
4406	EXD2	https://www.uniprot.org/uniprot/?query=(accession:q9nvh0)	23.7526	23.7629	24.0061	23.7242	24.4686	24.4313	24.225	24.4943	0.593379	6.98631	2.56149			0.00274481	EXD2	0.000212926	Q9NVH0	EXD2_HUMAN	Exonuclease 3'-5' domain-containing protein 2
5450	FAM200C	https://www.uniprot.org/uniprot/?query=(accession:q8iz13)	22.2624	22.4932	22.389	21.841	22.8554	22.848	22.8105	22.8408	0.592305	4.41956	1.93813			0.0115311	FAM200C	0.00307366	Q8IZ13	F200C_HUMAN	Protein FAM200C
3680	AP1S2	https://www.uniprot.org/uniprot/?query=(accession:h7bzg6)	21.3337	21.525	21.8854	21.4776	22.157	22.2043	22.0476	22.1796	0.591693	5.16387	2.19074			0.00644549	AP1S2	0.00129889	H7BZG6	H7BZG6_HUMAN	Isoform of P56377, AP complex subunit sigma
5547	PKM	https://www.uniprot.org/uniprot/?query=(accession:a0a804f729)	26.5877	26.6521	26.7631	26.5876	27.2839	27.25	27.2004	27.2192	0.590756	12.9264	2.65921			0.00219175	PKM	3.81482e-06	A0A804F729	A0A804F729_HUMAN	Isoform of P14618, Pyruvate kinase
6800	RAB26	https://www.uniprot.org/uniprot/?query=(accession:q9ulw5)	20.0671	20.3532	20.3259	20.2685	20.8382	20.9908	20.6202	20.9272	0.590459	6.05067	2.41727			0.00382587	RAB26	0.000513159	Q9ULW5	RAB26_HUMAN	Ras-related protein Rab-26
2231	XXYLT1	https://www.uniprot.org/uniprot/?query=(accession:q8nbi6)	23.9283	23.903	24.2002	23.9869	24.6152	24.6592	24.4432	24.6625	0.59041	7.30584	2.57649			0.00265164	XXYLT1	0.000160974	Q8NBI6	XXLT1_HUMAN	Xyloside xylosyltransferase 1
500	AKAP13	https://www.uniprot.org/uniprot/?query=(accession:q12802)	24.553	24.573	24.7754	24.5947	25.242	25.2482	25.0558	25.3083	0.589557	8.22472	2.62904			0.00234942	AKAP13	7.58177e-05	Q12802	AKP13_HUMAN	A-kinase anchor protein 13
2875	PSD3	https://www.uniprot.org/uniprot/?query=(accession:q9nyi0)+OR+(accession:q9nyi0-2)	22.6622	22.6744	23.0122	22.7477	23.4005	23.4388	23.2736	23.3401	0.589087	6.96661	2.56131			0.00274594	PSD3;PSD3	0.000216701	Q9NYI0;Q9NYI0-2	PSD3_HUMAN;PSD3_HUMAN	PH and SEC7 domain-containing protein 3;Isoform of Q9NYI0, Isoform 2 of PH and SEC7 domain-containing protein 3
947	MYO1E	https://www.uniprot.org/uniprot/?query=(accession:q12965)	25.6479	25.6799	25.8579	25.6478	26.348	26.3308	26.1666	26.343	0.588724	9.1475	2.63298			0.0023282	MYO1E	3.80805e-05	Q12965	MYO1E_HUMAN	Unconventional myosin-Ie
6614	THAP9	https://www.uniprot.org/uniprot/?query=(accession:q9h5l6)	18.9342	19.809	18.992	18.8698	17.9937	18.6495	20.4336	21.8824	0.588577	0.700405	0.217214			0.606438	THAP9	0.506253	Q9H5L6	THAP9_HUMAN	DNA transposase THAP9
4252	SLC25A29	https://www.uniprot.org/uniprot/?query=(accession:q8n8r3)	22.9887	23.0702	23.1641	22.897	23.6592	23.6797	23.409	23.725	0.58825	6.81823	2.54705			0.0028376	SLC25A29	0.000247672	Q8N8R3	S2529_HUMAN	Mitochondrial basic amino acids transporter
9522	GRAMD2B	https://www.uniprot.org/uniprot/?query=(accession:q96hh9)+OR+(accession:q96hh9-3)+OR+(accession:q96hh9-4)	15.6265	15.9149	15.2016	15.1636	14.4375	18.4477	15.7168	15.6529	0.587092	0.732282	0.229317			0.589771	GRAMD2B;GRAMD2B;GRAMD2B	0.487756	Q96HH9;Q96HH9-3;Q96HH9-4	GRM2B_HUMAN;GRM2B_HUMAN;GRM2B_HUMAN	GRAM domain-containing protein 2B;Isoform of Q96HH9, Isoform 3 of GRAM domain-containing protein 2B;Isoform of Q96HH9, Isoform 4 of GRAM domain-containing protein 2B
829	FAAH2	https://www.uniprot.org/uniprot/?query=(accession:q6gmr7)	19.1709	18.9648	19.564	19.5971	20.0931	19.8157	19.5937	20.1388	0.586136	3.15384	1.39415			0.0403503	FAAH2	0.0160398	Q6GMR7	FAAH2_HUMAN	Fatty-acid amide hydrolase 2
1617	INSR	https://www.uniprot.org/uniprot/?query=(accession:p06213)+OR+(accession:p06213-2)	26.1297	26.0302	26.2338	26.0005	26.7357	26.7678	26.4622	26.7693	0.585175	6.77944	2.54362			0.00286009	INSR;INSR	0.00025657	P06213;P06213-2	INSR_HUMAN;INSR_HUMAN	Insulin receptor;Isoform of P06213, Isoform Short of Insulin receptor
8047	FOSB	https://www.uniprot.org/uniprot/?query=(accession:p53539)+OR+(accession:p53539-10)+OR+(accession:p53539-3)	15.9047	15.229	15.6703	15.9567	17.5537	15.8619	15.6676	16.0128	0.583813	1.36126	0.499851			0.316336	FOSB;FOSB;FOSB	0.215575	P53539;P53539-10;P53539-3	FOSB_HUMAN;FOSB_HUMAN;FOSB_HUMAN	Protein FosB;Isoform of P53539, Isoform 10 of Protein FosB;Isoform of P53539, Isoform 3 of Protein FosB
4652	C1orf74	https://www.uniprot.org/uniprot/?query=(accession:q96lt6)	12.823	15.005	15.1928	14.8569	14.849	15.3324	15.0891	14.9409	0.583459	1.11925	0.390393			0.407012	C1orf74	0.299919	Q96LT6	CA074_HUMAN	UPF0739 protein C1orf74
6880	LYST	https://www.uniprot.org/uniprot/?query=(accession:q99698)	17.9799	18.629	18.6414	18.1853	18.3195	19.1351	18.275	20.0383	0.583089	1.40835	0.522156			0.3005	LYST	0.201806	Q99698	LYST_HUMAN	Lysosomal-trafficking regulator
8802	NBR1	https://www.uniprot.org/uniprot/?query=(accession:q14596)+OR+(accession:q14596-2)	21.7802	21.5468	21.8353	21.6665	22.3194	22.236	22.2777	22.3133	0.579382	8.98691	2.63298			0.0023282	NBR1;NBR1	4.27406e-05	Q14596;Q14596-2	NBR1_HUMAN;NBR1_HUMAN	Next to BRCA1 gene 1 protein;Isoform of Q14596, Isoform 2 of Next to BRCA1 gene 1 protein
1721	SERPINB7	https://www.uniprot.org/uniprot/?query=(accession:o75635-2)+OR+(accession:o75635)	22.6755	23.2093	22.7851	23.0837	25.4701	22.7221	22.6318	23.2456	0.57901	0.92474	0.307791			0.492277	SERPINB7;SERPINB7	0.385834	O75635-2;O75635	SPB7_HUMAN;SPB7_HUMAN	Isoform of O75635, Isoform 2 of Serpin B7;Serpin B7
6351	AQP3	https://www.uniprot.org/uniprot/?query=(accession:q92482-2)+OR+(accession:q92482)	18.1301	18.2366	18.6436	16.966	18.6986	18.5661	18.6955	18.3257	0.577427	1.68158	0.65708			0.220252	AQP3;AQP3	0.136481	Q92482-2;Q92482	AQP3_HUMAN;AQP3_HUMAN	Isoform of Q92482, Isoform 2 of Aquaporin-3;Aquaporin-3
8168	SESN1	https://www.uniprot.org/uniprot/?query=(accession:q9y6p5-2)	16.8052	16.7538	16.1841	16.9731	17.4227	17.152	17.1356	17.3154	0.57736	3.35853	1.49098			0.0322868	SESN1	0.0120863	Q9Y6P5-2	SESN1_HUMAN	Isoform of Q9Y6P5, Isoform T1 of Sestrin-1
2229	PDLIM5	https://www.uniprot.org/uniprot/?query=(accession:q96hc4)	25.2515	24.8883	25.2794	25.3071	25.9121	25.9133	25.5718	25.6365	0.576854	4.62358	2.01364			0.0096908	PDLIM5	0.00240812	Q96HC4	PDLI5_HUMAN	PDZ and LIM domain protein 5
4498	PTGS2	https://www.uniprot.org/uniprot/?query=(accession:p35354)	19.2623	15.02	14.7938	18.7258	18.1091	15.906	17.2338	18.8568	0.575988	0.462936	0.131852			0.738155	PTGS2	0.657441	P35354	PGH2_HUMAN	Prostaglandin G/H synthase 2
2764	SZT2	https://www.uniprot.org/uniprot/?query=(accession:q5t011)	19.7338	19.8074	19.9861	19.7832	20.4311	20.2887	20.2586	20.6316	0.574875	6.01627	2.4106			0.00388506	SZT2	0.000531019	Q5T011	SZT2_HUMAN	KICSTOR complex protein SZT2
5226	SH3BP5L	https://www.uniprot.org/uniprot/?query=(accession:q7l8j4)	24.3335	23.7392	24.2234	24.4779	24.7646	24.8021	24.628	24.8731	0.573454	3.65905	1.62395			0.0237713	SH3BP5L	0.00806303	Q7L8J4	3BP5L_HUMAN	SH3 domain-binding protein 5-like
8340	PIMREG	https://www.uniprot.org/uniprot/?query=(accession:q9bsj6)+OR+(accession:q9bsj6-2)	21.162	21.2172	21.1621	21.1796	21.7704	21.8729	21.5775	21.7925	0.573097	9.25027	2.63298			0.0023282	PIMREG;PIMREG	3.54009e-05	Q9BSJ6;Q9BSJ6-2	PIMRE_HUMAN;PIMRE_HUMAN	Protein PIMREG;Isoform of Q9BSJ6, Isoform 2 of Protein PIMREG
1657	KIAA0319L	https://www.uniprot.org/uniprot/?query=(accession:q8iza0)	24.7475	24.8108	24.9842	24.7417	25.4739	25.417	25.1772	25.5052	0.572272	6.47713	2.50465			0.00312863	KIAA0319L	0.000339632	Q8IZA0	K319L_HUMAN	Dyslexia-associated protein KIAA0319-like protein
4401	ETV6	https://www.uniprot.org/uniprot/?query=(accession:p41212)	16.5763	15.6386	13.4477	14.8262	16.8393	13.243	16.5355	16.1589	0.571978	0.582393	0.174327			0.66938	ETV6	0.578548	P41212	ETV6_HUMAN	Transcription factor ETV6
3449	GLI2	https://www.uniprot.org/uniprot/?query=(accession:p10070)	23.2292	23.3237	23.8286	23.3676	24.0117	24.0856	23.8775	24.0619	0.571922	4.3268	1.89939			0.012607	GLI2	0.00344132	P10070	GLI2_HUMAN	Zinc finger protein GLI2
9780	SLC25A37	https://www.uniprot.org/uniprot/?query=(accession:q9nyz2)	21.9049	22.0295	21.9765	21.7877	22.6414	22.5349	22.347	22.4594	0.571047	7.38892	2.58079			0.0026255	SLC25A37	0.000149921	Q9NYZ2	MFRN1_HUMAN	Mitoferrin-1
3598	NFATC2	https://www.uniprot.org/uniprot/?query=(accession:q13469)+OR+(accession:q13469-4)+OR+(accession:q13469-2)+OR+(accession:q13469-3)	24.1389	24.1352	24.3737	24.2746	24.8491	24.9147	24.6229	24.8197	0.571019	7.05115	2.56781			0.00270513	NFATC2;NFATC2;NFATC2;NFATC2	0.000201016	Q13469;Q13469-4;Q13469-2;Q13469-3	NFAC2_HUMAN;NFAC2_HUMAN;NFAC2_HUMAN;NFAC2_HUMAN	Nuclear factor of activated T-cells, cytoplasmic 2;Isoform of Q13469, Isoform 4 of Nuclear factor of activated T-cells, cytoplasmic 2;Isoform of Q13469, Isoform 2 of Nuclear factor of activated T-cells, cytoplasmic 2;Isoform of Q13469, Isoform 3 of Nuclear factor of activated T-cells, cytoplasmic 2
5167	HLA-C	https://www.uniprot.org/uniprot/?query=(accession:a0a0g2jh50)+OR+(accession:q5rip0)	25.7332	25.6712	25.9812	25.6189	26.4447	26.2635	26.2502	26.3293	0.570835	6.57796	2.52219			0.00300476	HLA-C;HLA-C	0.000308969	A0A0G2JH50;Q5RIP0	A0A0G2JH50_HUMAN;Q5RIP0_HUMAN	Isoform of P10321, HLA class I histocompatibility antigen, C alpha chain;Isoform of P10321, HLA class I histocompatibility antigen C alpha chain
6300	DOCK4	https://www.uniprot.org/uniprot/?query=(accession:q8n1i0)	17.2324	17.5874	17.3164	17.3471	18.0048	17.9098	17.9363	17.9157	0.570829	7.55518	2.59873			0.00251926	DOCK4	0.000130277	Q8N1I0	DOCK4_HUMAN	Dedicator of cytokinesis protein 4
2504	KRT10	https://www.uniprot.org/uniprot/?query=(accession:a0a1b0gvi3)	22.8473	22.213	22.7475	22.3994	24.4986	22.5379	22.225	23.2254	0.56995	1.17114	0.413205			0.386184	KRT10	0.279815	A0A1B0GVI3	A0A1B0GVI3_HUMAN	Isoform of P13645, Keratin, type I cytoskeletal 10
3677	BNIP2	https://www.uniprot.org/uniprot/?query=(accession:q12982)+OR+(accession:q12982-2)	22.8063	22.8837	22.9329	22.7903	23.413	23.4746	23.3273	23.475	0.56917	11.7715	2.63298			0.0023282	BNIP2;BNIP2	7.16421e-06	Q12982;Q12982-2	BNIP2_HUMAN;BNIP2_HUMAN	BCL2/adenovirus E1B 19 kDa protein-interacting protein 2;Isoform of Q12982, Isoform 2 of BCL2/adenovirus E1B 19 kDa protein-interacting protein 2
2565	SUPT20H	https://www.uniprot.org/uniprot/?query=(accession:q8nem7)+OR+(accession:q8nem7-2)+OR+(accession:q8nem7-3)	24.7842	24.8079	25.1369	24.5264	25.5121	25.4646	25.1076	25.4468	0.568921	3.91601	1.73195			0.0185375	SUPT20H;SUPT20H;SUPT20H	0.00576451	Q8NEM7;Q8NEM7-2;Q8NEM7-3	SP20H_HUMAN;SP20H_HUMAN;SP20H_HUMAN	Transcription factor SPT20 homolog;Isoform of Q8NEM7, Isoform 2 of Transcription factor SPT20 homolog;Isoform of Q8NEM7, Isoform 3 of Transcription factor SPT20 homolog
1036	CCDC50	https://www.uniprot.org/uniprot/?query=(accession:q8ivm0-2)	22.8878	22.8861	23.0567	22.8605	23.5446	23.5702	23.3543	23.4956	0.568407	8.91737	2.63298			0.0023282	CCDC50	4.49566e-05	Q8IVM0-2	CCD50_HUMAN	Isoform of Q8IVM0, Isoform 2 of Coiled-coil domain-containing protein 50
5068	ASS1	https://www.uniprot.org/uniprot/?query=(accession:p00966)	25.5536	25.6053	25.7682	25.5692	26.2293	26.2511	26.0809	26.2062	0.567776	9.39075	2.63298			0.0023282	ASS1	3.20762e-05	P00966	ASSY_HUMAN	Argininosuccinate synthase
1464	ZSWIM8	https://www.uniprot.org/uniprot/?query=(accession:a7e2v4)+OR+(accession:a7e2v4-3)+OR+(accession:a7e2v4-4)+OR+(accession:a7e2v4-5)	24.2263	24.2037	24.4192	24.2637	24.8708	24.8705	24.7029	24.9354	0.566678	8.46926	2.63298			0.0023282	ZSWIM8;ZSWIM8;ZSWIM8;ZSWIM8	6.27849e-05	A7E2V4;A7E2V4-3;A7E2V4-4;A7E2V4-5	ZSWM8_HUMAN;ZSWM8_HUMAN;ZSWM8_HUMAN;ZSWM8_HUMAN	Zinc finger SWIM domain-containing protein 8;Isoform of A7E2V4, Isoform 3 of Zinc finger SWIM domain-containing protein 8;Isoform of A7E2V4, Isoform 4 of Zinc finger SWIM domain-containing protein 8;Isoform of A7E2V4, Isoform 5 of Zinc finger SWIM domain-containing protein 8
4026	FAHD2A	https://www.uniprot.org/uniprot/?query=(accession:q96gk7)	23.4798	23.479	23.7482	23.4551	24.2443	24.1644	23.9461	24.0727	0.566378	6.34086	2.47663			0.00333708	FAHD2A	0.000386648	Q96GK7	FAH2A_HUMAN	Fumarylacetoacetate hydrolase domain-containing protein 2A
5277	BCAP29	https://www.uniprot.org/uniprot/?query=(accession:h7c5e2)	23.1982	23.0751	23.2724	23.0864	23.6684	23.733	23.7005	23.7914	0.565342	10.6242	2.63298			0.0023282	BCAP29	1.42087e-05	H7C5E2	H7C5E2_HUMAN	Isoform of Q9UHQ4, B-cell receptor-associated protein (Fragment)
8720	TCF7L2	https://www.uniprot.org/uniprot/?query=(accession:q9nqb0)+OR+(accession:q9nqb0-2)+OR+(accession:q9nqb0-4)+OR+(accession:q9nqb0-5)	12.6691	12.9401	12.0519	12.0858	12.8427	12.9695	12.9316	13.2604	0.564355	2.55945	1.10377			0.0787456	TCF7L2;TCF7L2;TCF7L2;TCF7L2	0.0375427	Q9NQB0;Q9NQB0-2;Q9NQB0-4;Q9NQB0-5	TF7L2_HUMAN;TF7L2_HUMAN;TF7L2_HUMAN;TF7L2_HUMAN	Transcription factor 7-like 2;Isoform of Q9NQB0, Isoform 2 of Transcription factor 7-like 2;Isoform of Q9NQB0, Isoform 4 of Transcription factor 7-like 2;Isoform of Q9NQB0, Isoform 5 of Transcription factor 7-like 2
8136	TMEM170A	https://www.uniprot.org/uniprot/?query=(accession:q8wve7-2)+OR+(accession:q8wve7)	15.1797	13.9813	14.352	14.7398	15.1147	14.998	14.9299	15.4622	0.56303	2.14337	0.891558			0.128363	TMEM170A;TMEM170A	0.0692407	Q8WVE7-2;Q8WVE7	T170A_HUMAN;T170A_HUMAN	Isoform of Q8WVE7, Isoform 2 of Transmembrane protein 170A;Transmembrane protein 170A
3513	RASA4	https://www.uniprot.org/uniprot/?query=(accession:o43374)+OR+(accession:o43374-2)	21.6844	21.1461	21.661	21.5945	22.0154	21.9405	22.47	21.9076	0.561862	3.31621	1.47109			0.0337992	RASA4;RASA4	0.0128086	O43374;O43374-2	RASL2_HUMAN;RASL2_HUMAN	Ras GTPase-activating protein 4;Isoform of O43374, Isoform 2 of Ras GTPase-activating protein 4
5234	THBS1	https://www.uniprot.org/uniprot/?query=(accession:p07996)	22.4243	22.7332	22.674	22.3326	23.1471	23.0463	23.1018	23.1148	0.561501	6.02679	2.41232			0.00386973	THBS1	0.000525486	P07996	TSP1_HUMAN	Thrombospondin-1
2946	RBBP8	https://www.uniprot.org/uniprot/?query=(accession:i6l8a6)	22.5502	22.2576	22.4456	22.6211	22.7011	23.3626	23.1223	22.9309	0.560564	3.72835	1.65435			0.0221643	RBBP8	0.00735822	I6L8A6	I6L8A6_HUMAN	Isoform of Q99708, DNA endonuclease RBBP8
6679	SOCS2	https://www.uniprot.org/uniprot/?query=(accession:o14508)	17.3264	16.8516	16.482	17.4487	17.9245	17.5694	17.116	17.7411	0.56054	2.14211	0.890925			0.128551	SOCS2	0.069369	O14508	SOCS2_HUMAN	Suppressor of cytokine signaling 2
7325	ZNF197	https://www.uniprot.org/uniprot/?query=(accession:o14709)	17.8732	16.5375	18.4078	18.1647	18.592	17.9324	17.2759	19.4232	0.560067	0.975001	0.3274			0.470543	ZNF197	0.362002	O14709	ZN197_HUMAN	Zinc finger protein 197
5412	RPAP2	https://www.uniprot.org/uniprot/?query=(accession:q8ixw5)	23.3153	23.4025	23.4921	23.409	24.0449	24.0267	23.8723	23.9112	0.559029	10.2088	2.63298			0.0023282	RPAP2	1.85092e-05	Q8IXW5	RPAP2_HUMAN	Putative RNA polymerase II subunit B1 CTD phosphatase RPAP2
8015	ANGEL1	https://www.uniprot.org/uniprot/?query=(accession:q9unk9)	23.5166	23.6106	23.9444	23.6402	24.2437	24.3257	24.0847	24.2933	0.558901	5.55295	2.3043			0.0049625	ANGEL1	0.00085361	Q9UNK9	ANGE1_HUMAN	Protein angel homolog 1
5123	SLC12A8	https://www.uniprot.org/uniprot/?query=(accession:a0av02)+OR+(accession:a0av02-2)+OR+(accession:a0av02-3)+OR+(accession:a0av02-4)	23.1143	23.4238	23.4844	23.3991	23.9829	23.956	23.7096	24.0062	0.558277	5.53009	2.29668			0.00505036	SLC12A8;SLC12A8;SLC12A8;SLC12A8	0.00087445	A0AV02;A0AV02-2;A0AV02-3;A0AV02-4	S12A8_HUMAN;S12A8_HUMAN;S12A8_HUMAN;S12A8_HUMAN	Solute carrier family 12 member 8;Isoform of A0AV02, Isoform 2 of Solute carrier family 12 member 8;Isoform of A0AV02, Isoform 3 of Solute carrier family 12 member 8;Isoform of A0AV02, Isoform 4 of Solute carrier family 12 member 8
2045	LCP1	https://www.uniprot.org/uniprot/?query=(accession:p13796)	20.747	20.7267	21.052	20.4086	21.4036	21.3326	21.2517	21.1769	0.557605	4.25351	1.86985			0.0134942	LCP1	0.00376606	P13796	PLSL_HUMAN	Plastin-2
7015	PLD1	https://www.uniprot.org/uniprot/?query=(accession:q13393-2)	20.3282	19.9165	19.6143	18.6983	19.8518	20.3126	19.9509	20.6714	0.557385	1.53002	0.581331			0.262222	PLD1	0.169812	Q13393-2	PLD1_HUMAN	Isoform of Q13393, Isoform PLD1B of Phospholipase D1
1472	ENO2	https://www.uniprot.org/uniprot/?query=(accession:p09104)	25.2666	25.22	25.4009	25.2142	25.9737	25.929	25.6925	25.7354	0.557206	7.12793	2.57302			0.00267287	ENO2	0.000187873	P09104	ENOG_HUMAN	Gamma-enolase
1427	TADA2B	https://www.uniprot.org/uniprot/?query=(accession:q86tj2)	21.18	21.0188	21.4381	21.3257	21.8301	21.685	21.7272	21.946	0.55642	5.4789	2.28486			0.0051897	TADA2B	0.000923193	Q86TJ2	TAD2B_HUMAN	Transcriptional adapter 2-beta
9814	SLC25A43	https://www.uniprot.org/uniprot/?query=(accession:q8wut9)+OR+(accession:q8wut9-2)	12.8438	12.6608	13.615	12.7457	13.6456	13.649	13.4613	13.3333	0.555975	2.57552	1.11153			0.0773524	SLC25A43;SLC25A43	0.0366724	Q8WUT9;Q8WUT9-2	S2543_HUMAN;S2543_HUMAN	Solute carrier family 25 member 43;Isoform of Q8WUT9, Isoform 2 of Solute carrier family 25 member 43
1302	STXBP3	https://www.uniprot.org/uniprot/?query=(accession:o00186)	22.7197	22.7365	22.9352	22.7546	23.3267	23.3823	23.2538	23.4053	0.555515	9.44888	2.63298			0.0023282	STXBP3	3.08052e-05	O00186	STXB3_HUMAN	Syntaxin-binding protein 3
3844	ARFGAP3	https://www.uniprot.org/uniprot/?query=(accession:q9np61)	23.4559	23.5821	23.7021	23.5649	24.1741	24.2281	23.9918	24.1329	0.555481	8.10422	2.62691			0.00236098	ARFGAP3	8.33467e-05	Q9NP61	ARFG3_HUMAN	ADP-ribosylation factor GTPase-activating protein 3
1711	SYNCRIP	https://www.uniprot.org/uniprot/?query=(accession:o60506)	28.3419	28.3092	28.5015	28.3637	28.9598	29.0031	28.7845	28.9892	0.555079	8.70014	2.63298			0.0023282	SYNCRIP	5.2762e-05	O60506	HNRPQ_HUMAN	Heterogeneous nuclear ribonucleoprotein Q
1654	PHLDB2	https://www.uniprot.org/uniprot/?query=(accession:q86sq0)	24.2113	24.2578	24.3361	24.2021	24.881	24.8553	24.6476	24.8415	0.5545	9.24828	2.63298			0.0023282	PHLDB2	3.54505e-05	Q86SQ0	PHLB2_HUMAN	Pleckstrin homology-like domain family B member 2
3239	ACADVL	https://www.uniprot.org/uniprot/?query=(accession:p49748-3)	26.4503	26.4543	26.6523	26.3748	27.0767	27.0983	26.8907	27.084	0.554484	7.53526	2.59625			0.00253367	ACADVL	0.000132469	P49748-3	ACADV_HUMAN	Isoform of P49748, Isoform 3 of Very long-chain specific acyl-CoA dehydrogenase, mitochondrial
8359	FOSL1	https://www.uniprot.org/uniprot/?query=(accession:p15407)	22.4251	21.9745	22.2809	22.7224	22.8944	23.283	22.7786	22.6617	0.553709	2.89459	1.2705			0.053641	FOSL1	0.0231325	P15407	FOSL1_HUMAN	Fos-related antigen 1
2188	PLEKHA4	https://www.uniprot.org/uniprot/?query=(accession:q9h4m7)	19.4366	20.6905	19.8011	19.6955	20.3274	20.614	20.1525	20.7427	0.553262	1.96461	0.800831			0.158186	PLEKHA4	0.0901536	Q9H4M7	PKHA4_HUMAN	Pleckstrin homology domain-containing family A member 4
5311	STARD7	https://www.uniprot.org/uniprot/?query=(accession:q9nqz5)	25.5642	25.5415	25.7483	25.5827	26.155	26.2516	26.1652	26.0763	0.552877	9.5667	2.63298			0.0023282	STARD7	2.84002e-05	Q9NQZ5	STAR7_HUMAN	StAR-related lipid transfer protein 7, mitochondrial
9058	FAM210B	https://www.uniprot.org/uniprot/?query=(accession:q96kr6)	17.4002	17.1408	16.7235	16.915	17.5901	17.5665	17.2675	17.9668	0.552818	2.90785	1.27665			0.0528873	FAM210B	0.0226988	Q96KR6	F210B_HUMAN	Protein FAM210B, mitochondrial
6748	TMEM184B	https://www.uniprot.org/uniprot/?query=(accession:a0a0j9yyj3)	21.4745	21.0093	21.4361	21.0044	21.9511	21.5552	21.6015	22.0266	0.552508	3.36007	1.49163			0.0322379	TMEM184B	0.012061	A0A0J9YYJ3	A0A0J9YYJ3_HUMAN	Isoform of Q9Y519, Transmembrane protein 184B (Fragment)
3213	DTX3L	https://www.uniprot.org/uniprot/?query=(accession:q8tdb6)	24.5965	24.6041	24.7456	24.5281	25.207	25.245	25.0648	25.1655	0.55202	9.45116	2.63298			0.0023282	DTX3L	3.07566e-05	Q8TDB6	DTX3L_HUMAN	E3 ubiquitin-protein ligase DTX3L
4533	RUFY2	https://www.uniprot.org/uniprot/?query=(accession:q8wxa3-1)+OR+(accession:q8wxa3)+OR+(accession:q8wxa3-3)	23.3706	23.3001	23.6836	23.6229	24.2242	23.9532	24.0628	23.945	0.552018	5.1517	2.18681			0.00650414	RUFY2;RUFY2;RUFY2	0.00131649	Q8WXA3-1;Q8WXA3;Q8WXA3-3	RUFY2_HUMAN;RUFY2_HUMAN;RUFY2_HUMAN	Isoform of Q8WXA3, Isoform 5 of RUN and FYVE domain-containing protein 2;RUN and FYVE domain-containing protein 2;Isoform of Q8WXA3, Isoform 2 of RUN and FYVE domain-containing protein 2
5985	GAS6	https://www.uniprot.org/uniprot/?query=(accession:q14393-1)+OR+(accession:q14393)+OR+(accession:q14393-3)	22.5471	22.7524	22.3935	22.5254	23.0816	22.6589	23.0624	23.6231	0.551912	2.81082	1.23003			0.0588799	GAS6;GAS6;GAS6	0.0260818	Q14393-1;Q14393;Q14393-3	GAS6_HUMAN;GAS6_HUMAN;GAS6_HUMAN	Isoform of Q14393, Isoform 2 of Growth arrest-specific protein 6;Growth arrest-specific protein 6;Isoform of Q14393, Isoform 3 of Growth arrest-specific protein 6
5308	GOPC	https://www.uniprot.org/uniprot/?query=(accession:q9hd26)	22.3638	22.2666	22.3728	22.4542	23.0701	23.0465	22.7678	22.7769	0.550982	6.38124	2.48367			0.00328348	GOPC	0.000371996	Q9HD26	GOPC_HUMAN	Golgi-associated PDZ and coiled-coil motif-containing protein
3969	RAB11FIP1	https://www.uniprot.org/uniprot/?query=(accession:q6wkz4)	26.5956	26.687	26.8554	26.6368	27.2919	27.2988	27.0712	27.316	0.550781	7.10936	2.5709			0.00268597	RAB11FIP1	0.000190961	Q6WKZ4	RFIP1_HUMAN	Rab11 family-interacting protein 1
3940	NXN	https://www.uniprot.org/uniprot/?query=(accession:q6dkj4)	24.1048	24.07	24.2053	24.1292	24.6874	24.7415	24.566	24.7173	0.550729	11.3835	2.63298			0.0023282	NXN	8.96753e-06	Q6DKJ4	NXN_HUMAN	Nucleoredoxin
1085	AMOTL2	https://www.uniprot.org/uniprot/?query=(accession:q9y2j4-2)	20.5311	19.3888	19.656	20.3815	20.2909	20.835	20.4388	20.5928	0.550017	1.97612	0.806316			0.156201	AMOTL2	0.0886367	Q9Y2J4-2	AMOL2_HUMAN	Isoform of Q9Y2J4, Isoform 2 of Angiomotin-like protein 2
2547	RABGAP1L	https://www.uniprot.org/uniprot/?query=(accession:a0a804hkd7)	22.8026	22.9055	23.005	22.8942	23.4636	23.5229	23.315	23.5053	0.54985	9.02503	2.63298			0.0023282	RABGAP1L	4.15786e-05	A0A804HKD7	A0A804HKD7_HUMAN	Isoform of Q5R372, RAB GTPase activating protein 1 like
1333	ELAPOR2	https://www.uniprot.org/uniprot/?query=(accession:a8mwy0)	15.4666	17.0993	16.8558	17.4571	16.8196	16.1436	18.8518	17.2613	0.549358	0.822382	0.265655			0.542432	ELAPOR2	0.437939	A8MWY0	ELAP2_HUMAN	Endosome/lysosome-associated apoptosis and autophagy regulator family member 2
8708	B3GALT5	https://www.uniprot.org/uniprot/?query=(accession:q9y2c3)	17.1904	18.4573	18.2374	17.1441	16.923	18.5652	18.7213	19.0126	0.548204	1.01685	0.345637			0.451193	B3GALT5	0.343037	Q9Y2C3	B3GT5_HUMAN	Beta-1,3-galactosyltransferase 5
8393	BTN3A3	https://www.uniprot.org/uniprot/?query=(accession:o00478)+OR+(accession:o00478-2)	24.4279	24.4132	24.5403	24.1054	24.9611	24.9883	24.5999	25.1295	0.548029	4.011	1.76988			0.0169873	BTN3A3;BTN3A3	0.00510474	O00478;O00478-2	BT3A3_HUMAN;BT3A3_HUMAN	Butyrophilin subfamily 3 member A3;Isoform of O00478, Isoform 2 of Butyrophilin subfamily 3 member A3
7560	TRIM62	https://www.uniprot.org/uniprot/?query=(accession:q9bvg3)	18.5355	19.222	22.7238	21.4305	21.0737	21.1831	21.1015	20.745	0.547888	0.607057	0.182606			0.65674	TRIM62	0.562955	Q9BVG3	TRI62_HUMAN	E3 ubiquitin-protein ligase TRIM62
7770	SLC6A9	https://www.uniprot.org/uniprot/?query=(accession:p48067)+OR+(accession:p48067-2)+OR+(accession:p48067-3)	16.4073	16.1708	16.3308	15.2666	16.7304	16.6863	16.4805	16.4697	0.547839	2.16829	0.904373			0.124631	SLC6A9;SLC6A9;SLC6A9	0.0667373	P48067;P48067-2;P48067-3	SC6A9_HUMAN;SC6A9_HUMAN;SC6A9_HUMAN	Sodium- and chloride-dependent glycine transporter 1;Isoform of P48067, Isoform GlyT-1A of Sodium- and chloride-dependent glycine transporter 1;Isoform of P48067, Isoform GlyT-1B of Sodium- and chloride-dependent glycine transporter 1
5889	ZFP36L1	https://www.uniprot.org/uniprot/?query=(accession:q07352)	27.5452	27.6177	27.6531	27.5915	28.3766	28.1465	27.9247	28.1507	0.547781	6.10032	2.4269			0.00374196	ZFP36L1	0.000488563	Q07352	TISB_HUMAN	mRNA decay activator protein ZFP36L1
10020	CASTOR1	https://www.uniprot.org/uniprot/?query=(accession:q8wtx7)	19.682	19.9787	20.4898	19.095	20.5613	20.0553	20.0805	20.7394	0.547754	1.74677	0.68999			0.204178	CASTOR1	0.124123	Q8WTX7	CAST1_HUMAN	Cytosolic arginine sensor for mTORC1 subunit 1
7508	CPA4	https://www.uniprot.org/uniprot/?query=(accession:q9ui42)+OR+(accession:q9ui42-2)	21.5434	21.4618	21.4428	21.5119	21.9293	22.017	21.9277	22.2721	0.546563	6.81114	2.54705			0.0028376	CPA4;CPA4	0.000249272	Q9UI42;Q9UI42-2	CBPA4_HUMAN;CBPA4_HUMAN	Carboxypeptidase A4;Isoform of Q9UI42, Isoform 2 of Carboxypeptidase A4
8807	NHLRC3	https://www.uniprot.org/uniprot/?query=(accession:q5js37)	22.7177	22.6317	22.7774	22.7816	23.3708	23.1223	23.074	23.5274	0.546528	5.18085	2.19636			0.00636271	NHLRC3	0.00127478	Q5JS37	NHLC3_HUMAN	NHL repeat-containing protein 3
7447	MLXIPL	https://www.uniprot.org/uniprot/?query=(accession:q9np71)+OR+(accession:q9np71-3)	21.6804	21.5987	21.9177	21.3977	22.3506	22.228	22.0488	22.1526	0.546375	4.6677	2.02921			0.00934953	MLXIPL;MLXIPL	0.00228616	Q9NP71;Q9NP71-3	MLXPL_HUMAN;MLXPL_HUMAN	Carbohydrate-responsive element-binding protein;Isoform of Q9NP71, Isoform 3 of Carbohydrate-responsive element-binding protein
1730	GLG1	https://www.uniprot.org/uniprot/?query=(accession:q92896-2)	28.5199	28.4878	28.6214	28.4466	29.0936	29.1631	28.9244	29.0786	0.545966	8.97863	2.63298			0.0023282	GLG1	4.2998e-05	Q92896-2	GSLG1_HUMAN	Isoform of Q92896, Isoform 2 of Golgi apparatus protein 1
9567	SPECC1L	https://www.uniprot.org/uniprot/?query=(accession:q69yq0)+OR+(accession:q69yq0-2)	21.1495	21.1388	21.2397	21.2919	21.8935	21.7985	21.471	21.8376	0.545161	5.67399	2.33361			0.00463861	SPECC1L;SPECC1L	0.000752121	Q69YQ0;Q69YQ0-2	CYTSA_HUMAN;CYTSA_HUMAN	Cytospin-A;Isoform of Q69YQ0, Isoform 2 of Cytospin-A
8501	PSRC1	https://www.uniprot.org/uniprot/?query=(accession:q6pgn9-2)+OR+(accession:q6pgn9)	21.1227	20.3415	20.9276	20.7965	21.5557	21.8162	21.1562	20.8387	0.544632	2.15705	0.89805			0.126459	PSRC1;PSRC1	0.0678552	Q6PGN9-2;Q6PGN9	PSRC1_HUMAN;PSRC1_HUMAN	Isoform of Q6PGN9, Isoform A of Proline/serine-rich coiled-coil protein 1;Proline/serine-rich coiled-coil protein 1
6096	SLC37A3	https://www.uniprot.org/uniprot/?query=(accession:q8ncc5)+OR+(accession:q8ncc5-2)	21.23	21.0672	21.3506	21.0928	21.8005	21.717	21.7438	21.6576	0.544606	7.86956	2.62086			0.0023941	SLC37A3;SLC37A3	0.000100562	Q8NCC5;Q8NCC5-2	SPX3_HUMAN;SPX3_HUMAN	Sugar phosphate exchanger 3;Isoform of Q8NCC5, Isoform 2 of Sugar phosphate exchanger 3
9386	BMT2	https://www.uniprot.org/uniprot/?query=(accession:q1rmz1)	15.5702	16.676	16.6022	16.2978	16.6228	17.2123	16.5564	16.931	0.544037	1.99404	0.814842			0.153164	BMT2	0.0863241	Q1RMZ1	SAMTR_HUMAN	S-adenosylmethionine sensor upstream of mTORC1
8031	MXRA7	https://www.uniprot.org/uniprot/?query=(accession:p84157-2)	17.5332	17.194	17.5403	16.7568	17.9372	18.0182	17.4983	17.7457	0.543801	2.68288	1.16583			0.0682605	MXRA7	0.0313717	P84157-2	MXRA7_HUMAN	Isoform of P84157, Isoform 2 of Matrix-remodeling-associated protein 7
2405	NDE1	https://www.uniprot.org/uniprot/?query=(accession:q9nxr1)+OR+(accession:q9nxr1-1)	22.9403	22.2158	22.7116	22.9128	23.52	23.5783	22.9284	22.9284	0.543656	2.38354	1.01592			0.0964007	NDE1;NDE1	0.048585	Q9NXR1;Q9NXR1-1	NDE1_HUMAN;NDE1_HUMAN	Nuclear distribution protein nudE homolog 1;Isoform of Q9NXR1, Isoform 2 of Nuclear distribution protein nudE homolog 1
8893	LAPTM4B	https://www.uniprot.org/uniprot/?query=(accession:q86vi4)+OR+(accession:q86vi4-2)	21.1688	20.9673	21.2266	21.0724	21.7639	21.604	21.7524	21.4881	0.543322	6.58884	2.52285			0.00300017	LAPTM4B;LAPTM4B	0.000305849	Q86VI4;Q86VI4-2	LAP4B_HUMAN;LAP4B_HUMAN	Lysosomal-associated transmembrane protein 4B;Isoform of Q86VI4, Isoform 2 of Lysosomal-associated transmembrane protein 4B
9615	PLEKHH3	https://www.uniprot.org/uniprot/?query=(accession:k7ek04)	12.0064	11.4476	12.4249	11.0196	9.97162	13.7097	14.5196	10.8657	0.542044	0.514868	0.149478			0.708798	PLEKHH3	0.62248	K7EK04	K7EK04_HUMAN	Isoform of Q7Z736, Pleckstrin homology, MyTH4 and FERM domain containing H3 (Fragment)
1710	UBXN7	https://www.uniprot.org/uniprot/?query=(accession:o94888)	24.3096	23.9835	24.3308	24.3579	24.9176	24.9816	24.5868	24.664	0.542021	4.45485	1.95324			0.0111369	UBXN7	0.00294532	O94888	UBXN7_HUMAN	UBX domain-containing protein 7
8981	RNFT2	https://www.uniprot.org/uniprot/?query=(accession:q96ex2)+OR+(accession:q96ex2-5)	17.8437	16.9343	18.3956	17.432	18.1664	18.4633	17.7929	18.3499	0.541729	1.70422	0.668665			0.214455	RNFT2;RNFT2	0.132063	Q96EX2;Q96EX2-5	RNFT2_HUMAN;RNFT2_HUMAN	E3 ubiquitin-protein ligase RNFT2;Isoform of Q96EX2, Isoform 5 of E3 ubiquitin-protein ligase RNFT2
2898	MMADHC	https://www.uniprot.org/uniprot/?query=(accession:q9h3l0)	19.4186	19.0887	19.3729	19.127	19.7356	19.8044	19.847	19.7856	0.541327	6.54797	2.5183			0.00303182	MMADHC	0.000317753	Q9H3L0	MMAD_HUMAN	Cobalamin trafficking protein CblD
7421	GOLM1	https://www.uniprot.org/uniprot/?query=(accession:q8nbj4)+OR+(accession:q8nbj4-2)	25.3019	25.3408	25.3002	25.2149	25.8701	25.8496	25.6995	25.901	0.540571	10.4872	2.63298			0.0023282	GOLM1;GOLM1	1.54866e-05	Q8NBJ4;Q8NBJ4-2	GOLM1_HUMAN;GOLM1_HUMAN	Golgi membrane protein 1;Isoform of Q8NBJ4, Isoform 2 of Golgi membrane protein 1
1500	CCND3	https://www.uniprot.org/uniprot/?query=(accession:p30281)	17.2059	16.6092	16.7191	17.0675	17.5209	17.7078	17.1386	17.3952	0.540194	3.14035	1.38823			0.0409045	CCND3	0.0163448	P30281	CCND3_HUMAN	G1/S-specific cyclin-D3
10059	IMUP	https://www.uniprot.org/uniprot/?query=(accession:q9gzp8)	25.6118	25.0756	26.0499	25.5747	26.2386	25.8096	26.266	26.1509	0.538285	2.5728	1.11054			0.0775288	IMUP	0.0368183	Q9GZP8	IMUP_HUMAN	Immortalization up-regulated protein
8673	HLA-C	https://www.uniprot.org/uniprot/?query=(accession:a0a140t9h5)+OR+(accession:o19617)	25.4614	25.346	25.5816	25.1995	26.0336	26.0486	25.7425	25.9161	0.538045	5.29767	2.23237			0.00585638	HLA-C;HLA-C	0.00112174	A0A140T9H5;O19617	A0A140T9H5_HUMAN;O19617_HUMAN	Isoform of P10321, HLA class I histocompatibility antigen, C alpha chain;Isoform of P10321, HLA class I antigen
3929	FERMT2	https://www.uniprot.org/uniprot/?query=(accession:q96ac1)+OR+(accession:q96ac1-3)	24.8734	24.9037	25.0926	24.8708	25.5077	25.5227	25.3577	25.4977	0.5363	8.48332	2.63298			0.0023282	FERMT2;FERMT2	6.21159e-05	Q96AC1;Q96AC1-3	FERM2_HUMAN;FERM2_HUMAN	Fermitin family homolog 2;Isoform of Q96AC1, Isoform 3 of Fermitin family homolog 2
8522	EMP3	https://www.uniprot.org/uniprot/?query=(accession:p54852)	17.2087	17.4306	17.3959	17.188	17.8345	17.8314	17.6949	18.0076	0.536264	6.31963	2.4728			0.00336667	EMP3	0.00039461	P54852	EMP3_HUMAN	Epithelial membrane protein 3
4641	MYADM	https://www.uniprot.org/uniprot/?query=(accession:q96s97)	24.4889	24.413	24.5811	24.4448	25.0142	25.0271	24.8851	25.1452	0.535961	8.58182	2.63298			0.0023282	MYADM	5.7652e-05	Q96S97	MYADM_HUMAN	Myeloid-associated differentiation marker
8574	SUCO	https://www.uniprot.org/uniprot/?query=(accession:q9ubs9)	19.687	19.8122	20.1324	19.6419	20.3147	20.3318	20.356	20.4148	0.535957	5.05594	2.15734			0.00696085	SUCO	0.00146457	Q9UBS9	SUCO_HUMAN	SUN domain-containing ossification factor
3647	NT5DC3	https://www.uniprot.org/uniprot/?query=(accession:q86uy8)	24.7439	24.6802	24.9177	24.683	25.2853	25.3695	25.1806	25.3321	0.535715	8.04574	2.62691			0.00236098	NT5DC3	8.73024e-05	Q86UY8	NT5D3_HUMAN	5'-nucleotidase domain-containing protein 3
9912	ANXA4	https://www.uniprot.org/uniprot/?query=(accession:p09525-2)	21.9935	21.6112	21.866	22.4317	22.2887	22.4734	22.0879	23.1948	0.535601	1.95206	0.794444			0.16053	ANXA4	0.0918377	P09525-2	ANXA4_HUMAN	Isoform of P09525, Isoform 2 of Annexin A4
1137	ZNF48	https://www.uniprot.org/uniprot/?query=(accession:q96mx3)	20.3812	20.4128	20.7846	20.6372	21.1273	21.1316	21.0823	21.0169	0.535598	5.71431	2.34448			0.00452393	ZNF48	0.000721364	Q96MX3	ZNF48_HUMAN	Zinc finger protein 48
8096	RNF149	https://www.uniprot.org/uniprot/?query=(accession:q8nc42)	23.6886	23.7834	23.8961	23.8262	24.3136	24.3587	24.2217	24.4414	0.535263	8.74721	2.63298			0.0023282	RNF149	5.09485e-05	Q8NC42	RN149_HUMAN	E3 ubiquitin-protein ligase RNF149
7756	RAPGEF5	https://www.uniprot.org/uniprot/?query=(accession:a0a590ujr0)	16.3076	15.9011	16.4792	16.4545	16.8174	16.7133	16.5166	17.2355	0.535085	2.84722	1.24785			0.0565137	RAPGEF5	0.0247543	A0A590UJR0	A0A590UJR0_HUMAN	Isoform of Q92565, Rap guanine nucleotide exchange factor 5
9277	ITGB1BP1	https://www.uniprot.org/uniprot/?query=(accession:o14713)	19.3001	19.4581	19.9285	19.5939	19.9319	20.1678	20.1414	20.1783	0.534729	3.92811	1.73622			0.0183561	ITGB1BP1	0.00567548	O14713	ITBP1_HUMAN	Integrin beta-1-binding protein 1
10344	PRKDC	https://www.uniprot.org/uniprot/?query=(accession:p78527-2)	17.8564	17.1529	17.2411	16.9106	18.3594	17.4315	17.8138	17.6927	0.534114	2.05301	0.844587			0.143025	PRKDC	0.0791275	P78527-2	PRKDC_HUMAN	Isoform of P78527, Isoform 2 of DNA-dependent protein kinase catalytic subunit
4579	SPATA20	https://www.uniprot.org/uniprot/?query=(accession:q8tb22)+OR+(accession:q8tb22-2)	24.227	24.2623	24.6167	24.3134	24.9224	24.9679	24.7406	24.9243	0.533944	5.5329	2.2976			0.00503968	SPATA20;SPATA20	0.00087186	Q8TB22;Q8TB22-2	SPT20_HUMAN;SPT20_HUMAN	Spermatogenesis-associated protein 20;Isoform of Q8TB22, Isoform 2 of Spermatogenesis-associated protein 20
7781	PCYT1A	https://www.uniprot.org/uniprot/?query=(accession:c9jej2)	26.0154	26.0371	26.2388	25.9645	26.6605	26.6053	26.4816	26.6421	0.533403	7.67347	2.60878			0.00246164	PCYT1A	0.000118065	C9JEJ2	C9JEJ2_HUMAN	Isoform of P49585, choline-phosphate cytidylyltransferase
334	PTMS	https://www.uniprot.org/uniprot/?query=(accession:a0aa34qvv1)	26.805	26.8138	27.0607	26.9818	27.5162	27.5435	27.3163	27.4178	0.533123	6.85683	2.55131			0.00280988	PTMS	0.000239162	A0AA34QVV1	A0AA34QVV1_HUMAN	Isoform of P20962, Parathymosin
1664	ABHD17A	https://www.uniprot.org/uniprot/?query=(accession:q96gs6)+OR+(accession:q96gs6-2)	20.9668	20.4919	20.2611	20.2893	20.9813	21.0718	21.2466	20.8353	0.531488	3.09654	1.36839			0.0428166	ABHD17A;ABHD17A	0.0173793	Q96GS6;Q96GS6-2	AB17A_HUMAN;AB17A_HUMAN	Alpha/beta hydrolase domain-containing protein 17A;Isoform of Q96GS6, Isoform 2 of Alpha/beta hydrolase domain-containing protein 17A
9468	PADI1	https://www.uniprot.org/uniprot/?query=(accession:q9ulc6)	16.9599	13.9516	11.6401	17.2754	11.8204	16.9523	16.8129	16.363	0.530422	0.315896	0.0846064			0.822988	PADI1	0.76128	Q9ULC6	PADI1_HUMAN	Protein-arginine deiminase type-1
2895	PITRM1	https://www.uniprot.org/uniprot/?query=(accession:q5jrx3)+OR+(accession:q5jrx3-2)	25.0224	25.0552	25.2773	25.0521	25.6628	25.676	25.5244	25.6613	0.529414	7.97291	2.62691			0.00236098	PITRM1;PITRM1	9.25287e-05	Q5JRX3;Q5JRX3-2	PREP_HUMAN;PREP_HUMAN	Presequence protease, mitochondrial;Isoform of Q5JRX3, Isoform 2 of Presequence protease, mitochondrial
7092	SLC25A25	https://www.uniprot.org/uniprot/?query=(accession:q6kcm7-2)+OR+(accession:q6kcm7-3)	23.8124	23.7852	23.9609	23.7425	24.395	24.3945	24.2639	24.3646	0.529215	9.52332	2.63298			0.0023282	SLC25A25;SLC25A25	2.926e-05	Q6KCM7-2;Q6KCM7-3	SCMC2_HUMAN;SCMC2_HUMAN	Isoform of Q6KCM7, Isoform 2 of Mitochondrial adenyl nucleotide antiporter SLC25A25;Isoform of Q6KCM7, Isoform 3 of Mitochondrial adenyl nucleotide antiporter SLC25A25
8534	DMTN	https://www.uniprot.org/uniprot/?query=(accession:q08495)	20.6728	19.7169	20.2715	20.3803	21.0053	21.0287	20.5406	20.5827	0.528937	2.37856	1.01368			0.0968999	DMTN	0.0489424	Q08495	DEMA_HUMAN	Dematin
3302	MACF1	https://www.uniprot.org/uniprot/?query=(accession:o94854)	21.0296	20.9536	21.4641	20.9789	21.4402	21.8022	21.5485	21.7505	0.528769	3.84626	1.70249			0.0198384	MACF1	0.00630803	O94854	K0754_HUMAN	Isoform of Q9UPN3, Microtubule-actin cross-linking factor 1, isoforms 6/7
10144	FARP1	https://www.uniprot.org/uniprot/?query=(accession:a0a1b0gv68)	22.5546	22.3332	22.5115	22.7949	23.1224	22.9768	23.2371	22.9725	0.528611	4.91961	2.11109			0.00774309	FARP1	0.0017083	A0A1B0GV68	A0A1B0GV68_HUMAN	Isoform of Q9Y4F1, FERM, ARH/RhoGEF and pleckstrin domain protein 1
8840	MAN2A2	https://www.uniprot.org/uniprot/?query=(accession:p49641)	21.1552	20.7235	21.5808	21.5953	21.9497	21.5073	21.8327	21.8795	0.528577	2.4852	1.06579			0.0859433	MAN2A2	0.0418488	P49641	MA2A2_HUMAN	Alpha-mannosidase 2x
407	APBB2	https://www.uniprot.org/uniprot/?query=(accession:q92870)+OR+(accession:q92870-4)	25.7625	25.6834	25.8108	25.6123	26.3346	26.2606	26.0606	26.3265	0.528341	7.14881	2.57591			0.00265513	APBB2;APBB2	0.000184468	Q92870;Q92870-4	APBB2_HUMAN;APBB2_HUMAN	Amyloid beta precursor protein binding family B member 2;Isoform of Q92870, Isoform 4 of Amyloid beta precursor protein binding family B member 2
2449	CKAP2L	https://www.uniprot.org/uniprot/?query=(accession:q8iya6)	19.0204	18.8631	19.1865	18.6817	19.4879	19.498	19.4201	19.4579	0.528051	5.13496	2.18192			0.00657774	CKAP2L	0.00134112	Q8IYA6	CKP2L_HUMAN	Cytoskeleton-associated protein 2-like
3329	CENPB	https://www.uniprot.org/uniprot/?query=(accession:p07199)	21.8601	22.1103	22.1801	21.8516	22.5827	22.48	22.4302	22.6214	0.528019	5.84242	2.37441			0.00422267	CENPB	0.000632588	P07199	CENPB_HUMAN	Major centromere autoantigen B
8686	AGAP1	https://www.uniprot.org/uniprot/?query=(accession:q9upq3)+OR+(accession:q9upq3-2)	21.5545	21.8213	22.3799	21.7578	22.3313	22.6844	22.1778	22.4306	0.527669	2.75386	1.20184			0.0628288	AGAP1;AGAP1	0.0283111	Q9UPQ3;Q9UPQ3-2	AGAP1_HUMAN;AGAP1_HUMAN	Arf-GAP with GTPase, ANK repeat and PH domain-containing protein 1;Isoform of Q9UPQ3, Isoform 2 of Arf-GAP with GTPase, ANK repeat and PH domain-containing protein 1
700	SYNE3	https://www.uniprot.org/uniprot/?query=(accession:q6zmz3-2)+OR+(accession:q6zmz3)	23.5484	23.504	23.6014	23.4521	24.1442	23.9374	23.9875	24.1474	0.527654	8.68732	2.63298			0.0023282	SYNE3;SYNE3	5.32685e-05	Q6ZMZ3-2;Q6ZMZ3	SYNE3_HUMAN;SYNE3_HUMAN	Isoform of Q6ZMZ3, Isoform 2 of Nesprin-3;Nesprin-3
2325	HSPG2	https://www.uniprot.org/uniprot/?query=(accession:p98160)	23.5341	23.4027	23.5236	23.5482	24.0831	23.9383	24.0208	24.0726	0.526545	11.1361	2.63298			0.0023282	HSPG2	1.03855e-05	P98160	PGBM_HUMAN	Basement membrane-specific heparan sulfate proteoglycan core protein
9610	IQCJ-SCHIP1	https://www.uniprot.org/uniprot/?query=(accession:b3ku38)+OR+(accession:b3ku38-2)+OR+(accession:p0dpb3)+OR+(accession:p0dpb3-2)	15.6993	13.1094	14.5237	15.7825	14.9699	15.124	15.4087	15.7125	0.525095	0.876293	0.287317			0.516039	IQCJ-SCHIP1;IQCJ-SCHIP1;SCHIP1;SCHIP1	0.409898	B3KU38;B3KU38-2;P0DPB3;P0DPB3-2	IQIP1_HUMAN;IQIP1_HUMAN;SCHI1_HUMAN;SCHI1_HUMAN	IQCJ-SCHIP1 readthrough transcript protein;Isoform of B3KU38, Isoform IQCJ-SCHIP1-2 of IQCJ-SCHIP1 readthrough transcript protein;Schwannomin-interacting protein 1;Isoform of P0DPB3, Isoform SCHIP1-2 of Schwannomin-interacting protein 1
6287	SLC4A11	https://www.uniprot.org/uniprot/?query=(accession:q8nbs3-1)+OR+(accession:q8nbs3-4)+OR+(accession:q8nbs3)+OR+(accession:q8nbs3-5)	15.7025	16.0347	16.2997	15.9514	16.6357	16.6112	16.2888	16.5517	0.524749	3.8329	1.69698			0.0200921	SLC4A11;SLC4A11;SLC4A11;SLC4A11	0.00641844	Q8NBS3-1;Q8NBS3-4;Q8NBS3;Q8NBS3-5	S4A11_HUMAN;S4A11_HUMAN;S4A11_HUMAN;S4A11_HUMAN	Isoform of Q8NBS3, Isoform 1 of Solute carrier family 4 member 11;Isoform of Q8NBS3, Isoform 4 of Solute carrier family 4 member 11;Solute carrier family 4 member 11;Isoform of Q8NBS3, Isoform 5 of Solute carrier family 4 member 11
2311	STRIP2	https://www.uniprot.org/uniprot/?query=(accession:q9ulq0)	23.6251	23.7399	23.9848	23.6921	24.3034	24.3135	24.2473	24.2742	0.524119	6.88844	2.55482			0.00278731	STRIP2	0.000232436	Q9ULQ0	STRP2_HUMAN	Striatin-interacting protein 2
2931	ZNF669	https://www.uniprot.org/uniprot/?query=(accession:q96br6)+OR+(accession:q96br6-2)	18.5878	17.879	14.8175	18.5147	24.5095	16.7742	17.9963	12.615	0.52403	0.216111	0.0554051			0.880227	ZNF669;ZNF669	0.835056	Q96BR6;Q96BR6-2	ZN669_HUMAN;ZN669_HUMAN	Zinc finger protein 669;Isoform of Q96BR6, Isoform 2 of Zinc finger protein 669
9061	PREP	https://www.uniprot.org/uniprot/?query=(accession:h0y5y0)	15.8914	13.1477	15.3673	15.3262	15.4796	15.1973	15.3666	15.7849	0.523925	0.91086	0.301778			0.499139	PREP	0.392618	H0Y5Y0	H0Y5Y0_HUMAN	Isoform of P48147, Prolyl endopeptidase (Fragment)
3497	LDLR	https://www.uniprot.org/uniprot/?query=(accession:p01130)	24.5181	24.5951	24.7241	24.4304	25.1221	25.1165	24.9672	25.1519	0.522529	7.29722	2.57649			0.00265164	LDLR	0.000162173	P01130	LDLR_HUMAN	Low-density lipoprotein receptor
4095	SIVA1	https://www.uniprot.org/uniprot/?query=(accession:o15304)	20.375	20.1757	20.8189	19.9548	20.8692	21.0519	20.8116	20.6811	0.522339	2.81847	1.23359			0.0583999	SIVA1	0.0257967	O15304	SIVA_HUMAN	Apoptosis regulatory protein Siva
3326	PGGHG	https://www.uniprot.org/uniprot/?query=(accession:q32m88)	22.8415	22.809	22.8035	22.7117	23.2799	23.4137	23.1602	23.3972	0.521352	8.27218	2.63297			0.00232823	PGGHG	7.30659e-05	Q32M88	PGGHG_HUMAN	Protein-glucosylgalactosylhydroxylysine glucosidase
9178	RRBP1	https://www.uniprot.org/uniprot/?query=(accession:q9p2e9-3)	18.762	18.7466	18.808	18.3594	19.0701	19.4874	19.2452	18.9587	0.521333	3.60026	1.59801			0.0252341	RRBP1	0.0087185	Q9P2E9-3	RRBP1_HUMAN	Isoform of Q9P2E9, Isoform 2 of Ribosome-binding protein 1
8235	ABHD17B	https://www.uniprot.org/uniprot/?query=(accession:q5vst6)	22.8263	22.9155	23.1647	23.0349	23.5185	23.5694	23.3096	23.6225	0.519634	5.48424	2.28512			0.00518653	ABHD17B	0.000917966	Q5VST6	AB17B_HUMAN	Alpha/beta hydrolase domain-containing protein 17B
3323	ABCC10	https://www.uniprot.org/uniprot/?query=(accession:q5t3u5)+OR+(accession:q5t3u5-2)	20.5995	21.0473	21.0174	20.7334	21.2419	21.2832	21.3932	21.5572	0.519461	4.2694	1.87652			0.0132885	ABCC10;ABCC10	0.00369293	Q5T3U5;Q5T3U5-2	MRP7_HUMAN;MRP7_HUMAN	ATP-binding cassette sub-family C member 10;Isoform of Q5T3U5, Isoform 2 of ATP-binding cassette sub-family C member 10
166	CDC25B	https://www.uniprot.org/uniprot/?query=(accession:p30305)+OR+(accession:p30305-3)	19.7189	19.6669	20.025	19.0246	20.0581	20.42	19.6086	20.4266	0.519449	1.96073	0.799171			0.158792	CDC25B;CDC25B	0.0906712	P30305;P30305-3	MPIP2_HUMAN;MPIP2_HUMAN	M-phase inducer phosphatase 2;Isoform of P30305, Isoform 2 of M-phase inducer phosphatase 2
3539	ZNF672	https://www.uniprot.org/uniprot/?query=(accession:q499z4)	20.7088	20.2919	21.1677	19.8819	20.9268	21.2239	20.9701	21.0058	0.519065	1.9719	0.804367			0.156904	ZNF672	0.0891902	Q499Z4	ZN672_HUMAN	Zinc finger protein 672
3066	SMPDL3B	https://www.uniprot.org/uniprot/?query=(accession:q92485)	23.2464	23.3332	23.5758	23.3479	23.9409	23.8674	23.7955	23.9718	0.518102	6.74442	2.54154			0.00287384	SMPDL3B	0.000264911	Q92485	ASM3B_HUMAN	Acid sphingomyelinase-like phosphodiesterase 3b
2773	ATM	https://www.uniprot.org/uniprot/?query=(accession:q13315)	23.8996	23.8978	23.9316	23.8344	24.4049	24.4518	24.3299	24.4481	0.517832	13.9467	2.70081			0.00199153	ATM	2.27999e-06	Q13315	ATM_HUMAN	Serine-protein kinase ATM
8149	ENPP4	https://www.uniprot.org/uniprot/?query=(accession:q9y6x5)	22.7312	22.6632	22.9579	22.6113	23.3476	23.2606	23.1073	23.3193	0.517782	5.86512	2.37867			0.00418149	ENPP4	0.000618166	Q9Y6X5	ENPP4_HUMAN	Bis(5'-adenosyl)-triphosphatase ENPP4
7311	CD58	https://www.uniprot.org/uniprot/?query=(accession:p19256)+OR+(accession:p19256-2)+OR+(accession:p19256-3)	22.0115	21.9579	22.123	22.0683	22.642	22.6512	22.3953	22.5425	0.517593	7.75646	2.62021			0.00239767	CD58;CD58;CD58	0.000110269	P19256;P19256-2;P19256-3	LFA3_HUMAN;LFA3_HUMAN;LFA3_HUMAN	Lymphocyte function-associated antigen 3;Isoform of P19256, Isoform 2 of Lymphocyte function-associated antigen 3;Isoform of P19256, Isoform 3 of Lymphocyte function-associated antigen 3
10304	PUM2	https://www.uniprot.org/uniprot/?query=(accession:c9jw01)	12.5644	12.2086	11.4038	13.0486	11.8181	12.9161	14.271	12.2857	0.51639	0.877854	0.28789			0.51536	PUM2	0.409105	C9JW01	C9JW01_HUMAN	Isoform of Q8TB72, Pumilio RNA binding family member 2 (Fragment)
3464	CEP68	https://www.uniprot.org/uniprot/?query=(accession:a0a994j4r2)	18.2315	12.5264	19.7187	17.9992	18.7338	14.9412	18.6724	18.1931	0.516187	0.306648	0.0821092			0.827734	CEP68	0.768021	A0A994J4R2	A0A994J4R2_HUMAN	Isoform of Q76N32, Centrosomal protein 68
5655	SEMA4G	https://www.uniprot.org/uniprot/?query=(accession:q9ntn9)+OR+(accession:q9ntn9-2)	19.7504	19.9793	19.7485	19.8148	20.3608	20.1627	20.3321	20.5017	0.516062	6.16869	2.43996			0.00363116	SEMA4G;SEMA4G	0.000456824	Q9NTN9;Q9NTN9-2	SEM4G_HUMAN;SEM4G_HUMAN	Semaphorin-4G;Isoform of Q9NTN9, Isoform 2 of Semaphorin-4G
7572	PIK3R1	https://www.uniprot.org/uniprot/?query=(accession:p27986)	24.9243	25.0119	25.1609	25.0042	25.5608	25.5376	25.4467	25.6132	0.51428	8.74818	2.63298			0.0023282	PIK3R1	5.09116e-05	P27986	P85A_HUMAN	Phosphatidylinositol 3-kinase regulatory subunit alpha
7383	MAPK11	https://www.uniprot.org/uniprot/?query=(accession:q15759)	21.81	21.5749	21.5335	21.2786	22.2504	21.9277	22.0926	21.9823	0.514016	4.22342	1.85658			0.0139129	MAPK11	0.00390901	Q15759	MK11_HUMAN	Mitogen-activated protein kinase 11
6312	WDR53	https://www.uniprot.org/uniprot/?query=(accession:q7z5u6)	21.5972	21.8163	21.912	21.5413	22.2127	22.2589	22.2064	22.2445	0.51395	6.09448	2.42571			0.00375224	WDR53	0.000491386	Q7Z5U6	WDR53_HUMAN	WD repeat-containing protein 53
5755	OSBPL10	https://www.uniprot.org/uniprot/?query=(accession:q9bxb5)	22.966	22.9102	23.1323	22.8974	23.5069	23.4972	23.3874	23.5684	0.513501	8.06847	2.62691			0.00236098	OSBPL10	8.57402e-05	Q9BXB5	OSB10_HUMAN	Oxysterol-binding protein-related protein 10
8954	ORAI1	https://www.uniprot.org/uniprot/?query=(accession:q96d31)+OR+(accession:q96d31-2)	23.6316	23.6724	23.4809	23.3823	24.1652	24.2338	23.9151	23.907	0.513466	5.05637	2.15735			0.00696072	ORAI1;ORAI1	0.00146386	Q96D31;Q96D31-2	ORAI1_HUMAN;ORAI1_HUMAN	Calcium release-activated calcium channel protein 1;Isoform of Q96D31, Isoform beta of Calcium release-activated calcium channel protein 1
9692	ZNF808	https://www.uniprot.org/uniprot/?query=(accession:q8n4w9)	17.3112	19.1286	10.6784	13.2465	19.4879	16.3306	12.915	13.6847	0.51341	0.228709	0.0594333			0.872101	ZNF808	0.825626	Q8N4W9	ZN808_HUMAN	Zinc finger protein 808
8655	DOP1A	https://www.uniprot.org/uniprot/?query=(accession:q5jwr5)	17.9767	17.6603	18.9171	17.5905	16.8195	18.6744	19.4379	19.266	0.513301	0.824308	0.26646			0.541428	DOP1A	0.436914	Q5JWR5	DOP1_HUMAN	Protein dopey-1
2927	RGL2	https://www.uniprot.org/uniprot/?query=(accession:o15211)	23.6121	23.8149	24.1165	24.0948	24.3138	24.4812	24.2966	24.5979	0.512782	3.90905	1.73012			0.0186156	RGL2	0.00581633	O15211	RGL2_HUMAN	Ral guanine nucleotide dissociation stimulator-like 2
3012	PSMB9	https://www.uniprot.org/uniprot/?query=(accession:p28065)	24.3999	24.4504	24.5839	24.4011	25.01	24.9931	24.9239	24.9542	0.511496	10.7482	2.63298			0.0023282	PSMB9	1.31533e-05	P28065	PSB9_HUMAN	Proteasome subunit beta type-9
2856	ZNF700	https://www.uniprot.org/uniprot/?query=(accession:q9h0m5)	17.8369	17.8971	17.9957	19.9876	18.063	22.5673	17.8234	17.3083	0.511201	0.416751	0.11664			0.76447	ZNF700	0.689328	Q9H0M5	ZN700_HUMAN	Zinc finger protein 700
8750	HLA-B	https://www.uniprot.org/uniprot/?query=(accession:s6au73)	24.4293	24.5207	24.6227	24.4727	24.9525	25.1824	24.8811	25.0658	0.509098	6.83546	2.54906			0.00282448	HLA-B	0.000243832	S6AU73	S6AU73_HUMAN	Isoform of P01889, HLA class I histocompatibility antigen, B alpha chain
3820	MAP3K11	https://www.uniprot.org/uniprot/?query=(accession:q16584)	20.8257	20.804	20.9625	20.9637	21.3183	21.39	21.3926	21.4902	0.508799	9.30974	2.63298			0.0023282	MAP3K11	3.39479e-05	Q16584	M3K11_HUMAN	Mitogen-activated protein kinase kinase kinase 11
9314	R3HDM4	https://www.uniprot.org/uniprot/?query=(accession:q96d70)	19.1069	19.5192	19.3153	19.5738	19.9938	19.8658	19.62	20.0706	0.508735	3.75508	1.66518			0.0216184	R3HDM4	0.00710443	Q96D70	R3HD4_HUMAN	R3H domain-containing protein 4
1474	LAMC2	https://www.uniprot.org/uniprot/?query=(accession:q13753)	21.7396	21.7155	21.7799	21.4673	22.2538	22.2577	22.0227	22.1984	0.507574	5.97407	2.40058			0.0039758	LAMC2	0.000553881	Q13753	LAMC2_HUMAN	Laminin subunit gamma-2
804	PITPNM1	https://www.uniprot.org/uniprot/?query=(accession:o00562)	26.2728	26.3066	26.4634	26.2691	26.8864	26.9102	26.6789	26.8634	0.506769	7.53036	2.59625			0.00253367	PITPNM1	0.000133016	O00562	PITM1_HUMAN	Membrane-associated phosphatidylinositol transfer protein 1
4437	PXMP4	https://www.uniprot.org/uniprot/?query=(accession:q9y6i8)	20.5539	20.432	20.188	20.5111	21.0364	20.6871	21.1105	20.8753	0.506083	4.33847	1.90402			0.0124733	PXMP4	0.00339253	Q9Y6I8	PXMP4_HUMAN	Peroxisomal membrane protein 4
5484	CHCHD6	https://www.uniprot.org/uniprot/?query=(accession:q9brq6)	22.0299	21.2418	21.9565	22.1162	22.3893	22.6729	22.0929	22.2132	0.505972	2.29921	0.97307			0.106397	CHCHD6	0.0550098	Q9BRQ6	MIC25_HUMAN	MICOS complex subunit MIC25
7552	FRMD6	https://www.uniprot.org/uniprot/?query=(accession:q96ne9-2)+OR+(accession:q96ne9)	17.4198	18.3411	18.3921	17.7377	18.7178	18.8711	17.9716	18.3535	0.505809	1.75739	0.695379			0.20166	FRMD6;FRMD6	0.122214	Q96NE9-2;Q96NE9	FRMD6_HUMAN;FRMD6_HUMAN	Isoform of Q96NE9, Isoform 2 of FERM domain-containing protein 6;FERM domain-containing protein 6
6204	ABRACL	https://www.uniprot.org/uniprot/?query=(accession:q9p1f3)	19.0412	19.3174	16.5508	19.9998	19.558	19.3176	20.4668	17.5847	0.504486	0.565395	0.16806			0.67911	ABRACL	0.589438	Q9P1F3	ABRAL_HUMAN	Costars family protein ABRACL
3160	SFT2D3	https://www.uniprot.org/uniprot/?query=(accession:q587i9)	23.3769	23.6441	23.9564	23.627	24.1259	24.24	24.0228	24.2337	0.504476	4.16694	1.83286			0.014694	SFT2D3	0.00419374	Q587I9	SFT2C_HUMAN	Vesicle transport protein SFT2C
9847	PSMB2	https://www.uniprot.org/uniprot/?query=(accession:a0a087wvv1)	13.5914	12.7691	12.2558	13.7201	14.1294	13.8228	13.2105	13.1904	0.504212	1.30246	0.472204			0.337129	PSMB2	0.233924	A0A087WVV1	A0A087WVV1_HUMAN	Isoform of P49721, Proteasome 20S subunit beta 2
1198	ASRGL1	https://www.uniprot.org/uniprot/?query=(accession:q7l266)	22.397	22.5084	22.5802	22.4239	23.0629	23.0579	22.8337	22.9707	0.503957	7.70295	2.61395			0.0024325	ASRGL1	0.000115227	Q7L266	ASGL1_HUMAN	Isoaspartyl peptidase/L-asparaginase
739	MPP2	https://www.uniprot.org/uniprot/?query=(accession:q14168-4)	24.462	24.505	24.4422	24.4446	24.9758	24.9814	24.9131	24.9972	0.503399	17.6842	3.24419			0.00056991	MPP2	4.49943e-07	Q14168-4	MPP2_HUMAN	Isoform of Q14168, Isoform 4 of MAGUK p55 subfamily member 2
7417	SYT1	https://www.uniprot.org/uniprot/?query=(accession:p21579)	26.3499	26.4397	26.4582	26.2947	26.8811	26.9144	26.8274	26.9323	0.503163	11.0932	2.63298			0.0023282	SYT1	1.06568e-05	P21579	SYT1_HUMAN	Synaptotagmin-1
8214	PLPP3	https://www.uniprot.org/uniprot/?query=(accession:o14495)	22.2002	21.9693	21.8325	21.5949	22.316	22.4231	22.1952	22.6748	0.503087	3.31772	1.47176			0.0337471	PLPP3	0.0127822	O14495	PLPP3_HUMAN	Phospholipid phosphatase 3
10140	LCORL	https://www.uniprot.org/uniprot/?query=(accession:q8n3x6)	13.0521	12.8743	12.9878	12.4109	12.7986	13.2167	13.4292	13.8923	0.502914	2.0097	0.822871			0.150359	LCORL	0.0843531	Q8N3X6	LCORL_HUMAN	Ligand-dependent nuclear receptor corepressor-like protein
1530	PC	https://www.uniprot.org/uniprot/?query=(accession:p11498)	25.3495	25.4221	25.5967	25.3098	25.9363	26.0066	25.7934	25.9534	0.502906	6.74447	2.54154			0.00287384	PC	0.0002649	P11498	PYC_HUMAN	Pyruvate carboxylase, mitochondrial
8075	GSTT2	https://www.uniprot.org/uniprot/?query=(accession:p0cg29)+OR+(accession:p0cg30)	24.4504	24.3901	24.5742	24.3753	25.0235	24.895	24.8743	25.0081	0.502751	8.70025	2.63298			0.0023282	GSTT2;GSTT2B	5.27578e-05	P0CG29;P0CG30	GST2_HUMAN;GSTT2_HUMAN	Glutathione S-transferase theta-2;Glutathione S-transferase theta-2B
4621	HMMR	https://www.uniprot.org/uniprot/?query=(accession:o75330)+OR+(accession:o75330-2)+OR+(accession:o75330-3)	23.4744	23.3949	23.5247	23.4094	23.9637	24.0834	23.8656	23.9005	0.502454	9.06505	2.63298			0.0023282	HMMR;HMMR;HMMR	4.03972e-05	O75330;O75330-2;O75330-3	HMMR_HUMAN;HMMR_HUMAN;HMMR_HUMAN	Hyaluronan mediated motility receptor;Isoform of O75330, Isoform 2 of Hyaluronan mediated motility receptor;Isoform of O75330, Isoform 3 of Hyaluronan mediated motility receptor
9483	KIAA0232	https://www.uniprot.org/uniprot/?query=(accession:q92628)	14.2917	15.5316	16.776	14.388	14.3105	16.4025	16.6112	15.6706	0.501863	0.694492	0.2147			0.609958	KIAA0232	0.509733	Q92628	K0232_HUMAN	Uncharacterized protein KIAA0232
3191	ENPP5	https://www.uniprot.org/uniprot/?query=(accession:q9uja9)	21.4474	21.4447	21.4774	21.3329	21.9138	22.0367	21.7383	22.0204	0.501735	6.93459	2.56131			0.00274594	ENPP5	0.000222998	Q9UJA9	ENPP5_HUMAN	Ectonucleotide pyrophosphatase/phosphodiesterase family member 5
466	CUL9	https://www.uniprot.org/uniprot/?query=(accession:q8iwt3)	24.6203	24.6031	24.7418	24.488	25.1666	25.1409	24.9546	25.1913	0.500025	6.97925	2.56149			0.00274481	CUL9	0.000214271	Q8IWT3	CUL9_HUMAN	Cullin-9
2349	IFFO2	https://www.uniprot.org/uniprot/?query=(accession:q5tf58)	19.3275	19.0632	19.2073	19.3535	19.7161	19.7931	19.5115	19.9288	0.4995	4.84825	2.08986			0.00813101	IFFO2	0.0018536	Q5TF58	IFFO2_HUMAN	Intermediate filament family orphan 2
3320	ZNF385A	https://www.uniprot.org/uniprot/?query=(accession:q96pm9)	20.9264	19.6339	20.4067	20.8423	21.179	21.3866	20.6685	20.5702	0.498791	1.5147	0.573673			0.266887	ZNF385A	0.17357	Q96PM9	Z385A_HUMAN	Zinc finger protein 385A
5709	RABAC1	https://www.uniprot.org/uniprot/?query=(accession:q9ui14)	22.1973	22.2524	22.1762	22.2093	22.7664	22.7416	22.5532	22.7692	0.498759	9.32896	2.63298			0.0023282	RABAC1	3.34929e-05	Q9UI14	PRAF1_HUMAN	Prenylated Rab acceptor protein 1
8401	SYN2	https://www.uniprot.org/uniprot/?query=(accession:q92777)+OR+(accession:q92777-2)	19.9444	19.689	19.7461	19.8894	20.6764	20.5825	19.7818	20.2171	0.49723	2.5248	1.08599			0.0820369	SYN2;SYN2	0.0394924	Q92777;Q92777-2	SYN2_HUMAN;SYN2_HUMAN	Synapsin-2;Isoform of Q92777, Isoform IIb of Synapsin-2
118	BCAR1	https://www.uniprot.org/uniprot/?query=(accession:p56945-2)+OR+(accession:p56945)+OR+(accession:p56945-5)+OR+(accession:p56945-6)+OR+(accession:p56945-7)+OR+(accession:p56945-8)	22.6455	22.732	22.8163	22.6859	23.3541	23.2156	23.1006	23.1952	0.496457	8.02519	2.62691			0.00236098	BCAR1;BCAR1;BCAR1;BCAR1;BCAR1;BCAR1	8.87424e-05	P56945-2;P56945;P56945-5;P56945-6;P56945-7;P56945-8	BCAR1_HUMAN;BCAR1_HUMAN;BCAR1_HUMAN;BCAR1_HUMAN;BCAR1_HUMAN;BCAR1_HUMAN	Isoform of P56945, Isoform 2 of Breast cancer anti-estrogen resistance protein 1;Breast cancer anti-estrogen resistance protein 1;Isoform of P56945, Isoform 5 of Breast cancer anti-estrogen resistance protein 1;Isoform of P56945, Isoform 6 of Breast cancer anti-estrogen resistance protein 1;Isoform of P56945, Isoform 7 of Breast cancer anti-estrogen resistance protein 1;Isoform of P56945, Isoform…
3267	CD59	https://www.uniprot.org/uniprot/?query=(accession:p13987-2)+OR+(accession:p13987)	24.7133	24.5834	24.8047	24.6737	25.2402	25.2173	25.0644	25.2374	0.496038	8.20094	2.62785			0.00235585	CD59;CD59	7.72408e-05	P13987-2;P13987	CD59_HUMAN;CD59_HUMAN	Isoform of P13987, Isoform 2 of CD59 glycoprotein;CD59 glycoprotein
3519	FAM83B	https://www.uniprot.org/uniprot/?query=(accession:q5t0w9)	24.6112	24.7349	24.8762	24.6339	25.2766	25.2116	25.0854	25.2634	0.495183	6.94431	2.56131			0.00274594	FAM83B	0.000221064	Q5T0W9	FA83B_HUMAN	Protein FAM83B
8853	HMBOX1	https://www.uniprot.org/uniprot/?query=(accession:q6nt76-2)+OR+(accession:q6nt76-5)+OR+(accession:q6nt76)+OR+(accession:q6nt76-3)	18.7077	22.5669	13.113	13.0472	18.5304	19.1471	13.5188	18.2181	0.494871	0.201414	0.0519096			0.887341	HMBOX1;HMBOX1;HMBOX1;HMBOX1	0.846096	Q6NT76-2;Q6NT76-5;Q6NT76;Q6NT76-3	HMBX1_HUMAN;HMBX1_HUMAN;HMBX1_HUMAN;HMBX1_HUMAN	Isoform of Q6NT76, Isoform 2 of Homeobox-containing protein 1;Isoform of Q6NT76, Isoform 5 of Homeobox-containing protein 1;Homeobox-containing protein 1;Isoform of Q6NT76, Isoform 3 of Homeobox-containing protein 1
3409	PDE3B	https://www.uniprot.org/uniprot/?query=(accession:q13370)	23.0412	22.595	22.7614	22.9788	23.2269	23.6518	23.1692	23.3073	0.494733	3.55941	1.58051			0.026272	PDE3B	0.00920772	Q13370	PDE3B_HUMAN	cGMP-inhibited 3',5'-cyclic phosphodiesterase 3B
3517	VTI1A	https://www.uniprot.org/uniprot/?query=(accession:q96aj9)+OR+(accession:q96aj9-1)	24.1028	23.9777	24.2976	24.0154	24.691	24.697	24.4569	24.5252	0.494138	5.59306	2.31456			0.00484664	VTI1A;VTI1A	0.000818376	Q96AJ9;Q96AJ9-1	VTI1A_HUMAN;VTI1A_HUMAN	Vesicle transport through interaction with t-SNAREs homolog 1A;Isoform of Q96AJ9, Isoform 1 of Vesicle transport through interaction with t-SNAREs homolog 1A
4592	GIGYF1	https://www.uniprot.org/uniprot/?query=(accession:o75420)	23.9058	23.4227	23.7715	23.0085	23.864	23.9413	24.0114	24.2679	0.494021	2.42926	1.03807			0.0916064	GIGYF1	0.045428	O75420	GGYF1_HUMAN	GRB10-interacting GYF protein 1
10471	RBBP4	https://www.uniprot.org/uniprot/?query=(accession:h0ydk2)	13.1321	12.9505	12.8803	10.7086	12.6577	12.5063	13.3839	13.0996	0.494002	0.879601	0.288478			0.514662	RBBP4	0.40822	H0YDK2	H0YDK2_HUMAN	Isoform of Q09028, RB binding protein 4, chromatin remodeling factor (Fragment)
10404	TAF13	https://www.uniprot.org/uniprot/?query=(accession:q15543)	12.3949	12.8572	11.7634	12.2594	13.3114	12.6259	12.3119	13.001	0.493842	1.7005	0.666872			0.215342	TAF13	0.132779	Q15543	TAF13_HUMAN	Transcription initiation factor TFIID subunit 13
5138	CDC42BPA	https://www.uniprot.org/uniprot/?query=(accession:q5vt25)	24.9597	24.9663	25.0409	24.8764	25.4678	25.4967	25.3646	25.4885	0.493561	10.7647	2.63298			0.0023282	CDC42BPA	1.30202e-05	Q5VT25	MRCKA_HUMAN	Serine/threonine-protein kinase MRCK alpha
757	NPEPL1	https://www.uniprot.org/uniprot/?query=(accession:q8ndh3)	24.1331	24.2382	24.3702	24.2501	24.8026	24.6573	24.7207	24.7828	0.492972	8.6146	2.63298			0.0023282	NPEPL1	5.62477e-05	Q8NDH3	PEPL1_HUMAN	Probable aminopeptidase NPEPL1
6051	NPC2	https://www.uniprot.org/uniprot/?query=(accession:e7ems2)	24.7571	24.7663	25.0195	24.8205	25.4227	25.4483	25.1823	25.2811	0.492733	5.9423	2.39532			0.0040242	NPC2	0.000571818	E7EMS2	E7EMS2_HUMAN	Isoform of P61916, NPC intracellular cholesterol transporter 2
1402	GBA2	https://www.uniprot.org/uniprot/?query=(accession:q9hcg7)	23.0188	23.0264	23.2223	22.9019	23.5303	23.6363	23.352	23.6208	0.492494	5.59009	2.31405			0.00485228	GBA2	0.000820929	Q9HCG7	GBA2_HUMAN	Non-lysosomal glucosylceramidase
7145	BCL2L1	https://www.uniprot.org/uniprot/?query=(accession:q07817)+OR+(accession:q07817-3)	23.3576	23.3891	23.5726	23.3209	23.9795	24.0608	23.7378	23.8319	0.492473	5.67988	2.33467			0.00462728	BCL2L1;BCL2L1	0.000747543	Q07817;Q07817-3	B2CL1_HUMAN;B2CL1_HUMAN	Bcl-2-like protein 1;Isoform of Q07817, Isoform Bcl-X(beta) of Bcl-2-like protein 1
6669	PDLIM2	https://www.uniprot.org/uniprot/?query=(accession:q96jy6)+OR+(accession:q96jy6-5)	24.9163	24.6199	25.0042	24.8331	25.5114	25.5403	25.1733	25.1176	0.492298	3.82157	1.69272			0.0202897	PDLIM2;PDLIM2	0.00651362	Q96JY6;Q96JY6-5	PDLI2_HUMAN;PDLI2_HUMAN	PDZ and LIM domain protein 2;Isoform of Q96JY6, Isoform 5 of PDZ and LIM domain protein 2
2355	DPYSL5	https://www.uniprot.org/uniprot/?query=(accession:q9bpu6)	24.6694	24.6719	24.7312	24.6873	25.2226	25.2369	25.018	25.2513	0.492261	8.83345	2.63298			0.0023282	DPYSL5	4.78056e-05	Q9BPU6	DPYL5_HUMAN	Dihydropyrimidinase-related protein 5
3613	GBP1	https://www.uniprot.org/uniprot/?query=(accession:p32455)	21.3483	21.1225	21.248	20.8647	21.6643	21.6959	21.3517	21.8404	0.492199	3.59553	1.59636			0.0253304	GBP1	0.00877362	P32455	GBP1_HUMAN	Guanylate-binding protein 1
8251	FCHO1	https://www.uniprot.org/uniprot/?query=(accession:o14526)+OR+(accession:o14526-2)+OR+(accession:o14526-3)	18.4477	19.5959	19.792	20.6811	19.8964	20.9183	19.7936	19.8763	0.491945	1.00062	0.338231			0.458954	FCHO1;FCHO1;FCHO1	0.350296	O14526;O14526-2;O14526-3	FCHO1_HUMAN;FCHO1_HUMAN;FCHO1_HUMAN	F-BAR domain only protein 1;Isoform of O14526, Isoform 2 of F-BAR domain only protein 1;Isoform of O14526, Isoform 3 of F-BAR domain only protein 1
511	KTN1	https://www.uniprot.org/uniprot/?query=(accession:q86up2)	26.6661	26.5515	26.8078	26.6136	27.1832	27.2047	27.0287	27.1872	0.491198	7.46278	2.59121			0.00256324	KTN1	0.000140809	Q86UP2	KTN1_HUMAN	Kinectin
7907	KATNAL1	https://www.uniprot.org/uniprot/?query=(accession:q9bw62)	22.5315	22.562	22.6233	22.3827	23.1341	22.9965	22.8482	23.0848	0.491039	6.37198	2.48191			0.00329677	KATNAL1	0.0003753	Q9BW62	KATL1_HUMAN	Katanin p60 ATPase-containing subunit A-like 1
7125	VIM	https://www.uniprot.org/uniprot/?query=(accession:p08670)	20.3331	20.2169	20.3463	20.0598	20.8555	20.2341	20.9253	20.9034	0.490544	2.95017	1.29699			0.0504673	VIM	0.0213713	P08670	VIME_HUMAN	Vimentin
10465	API5	https://www.uniprot.org/uniprot/?query=(accession:q9bzz5-6)	15.3304	15.9365	15.8514	15.329	16.1045	16.557	15.3964	16.3502	0.490184	1.75532	0.694488			0.202075	API5	0.122585	Q9BZZ5-6	API5_HUMAN	Isoform of Q9BZZ5, Isoform 6 of Apoptosis inhibitor 5
9023	ATP4A	https://www.uniprot.org/uniprot/?query=(accession:p20648)	20.9283	12.3286	21.1963	20.1138	21.6415	21.1175	21.2267	12.5407	0.489828	0.173401	0.0439238			0.903808	ATP4A	0.867238	P20648	ATP4A_HUMAN	Potassium-transporting ATPase alpha chain 1
8225	IMPA1	https://www.uniprot.org/uniprot/?query=(accession:p29218-3)+OR+(accession:p29218)	26.2211	26.2314	26.3976	26.2965	26.7868	26.8266	26.6386	26.8539	0.489811	8.03333	2.62691			0.00236098	IMPA1;IMPA1	8.81692e-05	P29218-3;P29218	IMPA1_HUMAN;IMPA1_HUMAN	Isoform of P29218, Isoform 3 of Inositol monophosphatase 1;Inositol monophosphatase 1
1270	PROSER2	https://www.uniprot.org/uniprot/?query=(accession:q86wr7)	23.8293	23.2634	23.5724	23.8355	24.3982	24.2722	24.0223	23.7669	0.489705	2.70634	1.17797			0.0663785	PROSER2	0.0303233	Q86WR7	PRSR2_HUMAN	Proline and serine-rich protein 2
10296	ANO9	https://www.uniprot.org/uniprot/?query=(accession:a1a5b4)	11.7249	10.9581	11.7949	11.5825	12.0066	11.3249	11.6183	13.0692	0.489646	1.23979	0.443985			0.359762	ANO9	0.254954	A1A5B4	ANO9_HUMAN	Anoctamin-9
6433	FURIN	https://www.uniprot.org/uniprot/?query=(accession:p09958)	22.1395	22.2137	22.3305	22.0988	22.7203	22.7162	22.5676	22.7348	0.48906	7.86126	2.62086			0.0023941	FURIN	0.000101241	P09958	FURIN_HUMAN	Furin
9217	TMEM164	https://www.uniprot.org/uniprot/?query=(accession:q5u3c3)	15.6972	16.4763	16.895	16.2549	17.1306	16.5144	16.9557	16.6765	0.488482	1.84717	0.741585			0.181307	TMEM164	0.10716	Q5U3C3	TM164_HUMAN	Transmembrane protein 164
10216	TSPAN31	https://www.uniprot.org/uniprot/?query=(accession:q12999)	17.9917	18.2019	17.386	17.3374	18.7648	18.0771	17.8781	18.1501	0.48828	1.82155	0.728298			0.18694	TSPAN31	0.111264	Q12999	TSN31_HUMAN	Tetraspanin-31
9076	CKMT1B	https://www.uniprot.org/uniprot/?query=(accession:p12532)	26.6767	26.7515	26.971	26.7004	27.3382	27.2661	27.1385	27.3094	0.488095	6.37236	2.48191			0.00329677	CKMT1B	0.000375164	P12532	KCRU_HUMAN	Creatine kinase U-type, mitochondrial
9305	MTRFR	https://www.uniprot.org/uniprot/?query=(accession:q9h3j6)	21.6237	20.5675	21.6645	21.8142	22.0417	21.9106	22.0166	21.6528	0.487956	1.75556	0.694574			0.202035	MTRFR	0.122541	Q9H3J6	MTRFR_HUMAN	Mitochondrial translation release factor in rescue
8922	GDPD5	https://www.uniprot.org/uniprot/?query=(accession:q8wtr4)+OR+(accession:q8wtr4-2)+OR+(accession:q8wtr4-3)+OR+(accession:q8wtr4-4)	19.3611	20.0651	19.9038	19.8871	19.7999	20.5347	21.1187	19.7152	0.487838	1.44247	0.538588			0.289342	GDPD5;GDPD5;GDPD5;GDPD5	0.192327	Q8WTR4;Q8WTR4-2;Q8WTR4-3;Q8WTR4-4	GDPD5_HUMAN;GDPD5_HUMAN;GDPD5_HUMAN;GDPD5_HUMAN	Glycerophosphodiester phosphodiesterase domain-containing protein 5;Isoform of Q8WTR4, Isoform 2 of Glycerophosphodiester phosphodiesterase domain-containing protein 5;Isoform of Q8WTR4, Isoform 3 of Glycerophosphodiester phosphodiesterase domain-containing protein 5;Isoform of Q8WTR4, Isoform 4 of Glycerophosphodiester phosphodiesterase domain-containing protein 5
313	CROCC	https://www.uniprot.org/uniprot/?query=(accession:q5tza2)	30.3724	30.1924	30.4253	30.2999	30.8792	30.9281	30.6291	30.8044	0.487683	6.20087	2.44503			0.00358894	CROCC	0.000442687	Q5TZA2	CROCC_HUMAN	Rootletin
8916	IRX4	https://www.uniprot.org/uniprot/?query=(accession:p78413)	20.5226	20.3538	20.1471	20.4672	21.0793	21.1543	20.4073	20.7991	0.487325	2.77993	1.21549			0.0608845	IRX4	0.0272667	P78413	IRX4_HUMAN	Iroquois-class homeodomain protein IRX-4
4002	NAB1	https://www.uniprot.org/uniprot/?query=(accession:q13506)	18.425	18.4571	18.8343	17.6275	19.1856	18.5515	18.7253	18.8296	0.48705	1.83051	0.732965			0.184942	NAB1	0.109811	Q13506	NAB1_HUMAN	NGFI-A-binding protein 1
3861	TBK1	https://www.uniprot.org/uniprot/?query=(accession:q9uhd2)	25.3034	25.3252	25.4536	25.3313	25.8815	25.8744	25.692	25.9115	0.486458	8.27322	2.63297			0.00232823	TBK1	7.30068e-05	Q9UHD2	TBK1_HUMAN	Serine/threonine-protein kinase TBK1
2120	CDCP1	https://www.uniprot.org/uniprot/?query=(accession:q9h5v8)	25.2959	25.3096	25.4706	25.2763	25.8492	25.864	25.6836	25.901	0.486354	7.65705	2.60655			0.00247431	CDCP1	0.00011968	Q9H5V8	CDCP1_HUMAN	CUB domain-containing protein 1
8610	EEIG2	https://www.uniprot.org/uniprot/?query=(accession:q5t8i3)	20.3443	20.8721	20.8003	20.3395	21.0194	21.0927	20.9991	21.1898	0.486158	3.47733	1.54455			0.0285399	EEIG2	0.0102832	Q5T8I3	EEIG2_HUMAN	EEIG family member 2
1897	VSIG10	https://www.uniprot.org/uniprot/?query=(accession:q8n0z9)+OR+(accession:q8n0z9-2)	20.0465	19.6359	20.3745	19.6795	20.4228	20.4513	20.4	20.406	0.485965	3.00494	1.32327			0.0475038	VSIG10;VSIG10	0.0197741	Q8N0Z9;Q8N0Z9-2	VSI10_HUMAN;VSI10_HUMAN	V-set and immunoglobulin domain-containing protein 10;Isoform of Q8N0Z9, Isoform 2 of V-set and immunoglobulin domain-containing protein 10
5571	PLEKHA2	https://www.uniprot.org/uniprot/?query=(accession:q9hb19)	22.8266	22.7812	22.8954	22.6081	23.1157	23.3612	23.1853	23.3926	0.485856	5.64294	2.3267			0.00471298	PLEKHA2	0.000776805	Q9HB19	PKHA2_HUMAN	Pleckstrin homology domain-containing family A member 2
4913	DLGAP4	https://www.uniprot.org/uniprot/?query=(accession:q9y2h0-3)	22.7006	22.1734	22.5603	22.6683	23.1735	23.2216	22.7107	22.9398	0.485766	3.08761	1.36379			0.0432724	DLGAP4	0.0175985	Q9Y2H0-3	DLGP4_HUMAN	Isoform of Q9Y2H0, Isoform 3 of Disks large-associated protein 4
1540	ATP1A3	https://www.uniprot.org/uniprot/?query=(accession:p13637-3)+OR+(accession:p13637)+OR+(accession:p13637-2)	25.1836	25.1972	25.2904	25.1143	25.6591	25.7533	25.579	25.7361	0.485519	9.13385	2.63298			0.0023282	ATP1A3;ATP1A3;ATP1A3	3.84533e-05	P13637-3;P13637;P13637-2	AT1A3_HUMAN;AT1A3_HUMAN;AT1A3_HUMAN	Isoform of P13637, Isoform 3 of Sodium/potassium-transporting ATPase subunit alpha-3;Sodium/potassium-transporting ATPase subunit alpha-3;Isoform of P13637, Isoform 2 of Sodium/potassium-transporting ATPase subunit alpha-3
2981	ARHGEF2	https://www.uniprot.org/uniprot/?query=(accession:q92974)+OR+(accession:q92974-2)+OR+(accession:q92974-3)	25.3892	25.4003	25.5769	25.4227	25.9772	25.9519	25.8141	25.9843	0.48459	8.38819	2.63298			0.0023282	ARHGEF2;ARHGEF2;ARHGEF2	6.68017e-05	Q92974;Q92974-2;Q92974-3	ARHG2_HUMAN;ARHG2_HUMAN;ARHG2_HUMAN	Rho guanine nucleotide exchange factor 2;Isoform of Q92974, Isoform 2 of Rho guanine nucleotide exchange factor 2;Isoform of Q92974, Isoform 3 of Rho guanine nucleotide exchange factor 2
3498	ZDHHC20	https://www.uniprot.org/uniprot/?query=(accession:q5w0z9)	27.3267	27.115	27.4284	27.1924	27.7115	27.7573	27.654	27.876	0.484094	6.05458	2.41827			0.00381706	ZDHHC20	0.000511176	Q5W0Z9	ZDH20_HUMAN	Palmitoyltransferase ZDHHC20
267	MCTP2	https://www.uniprot.org/uniprot/?query=(accession:q6dn12)+OR+(accession:q6dn12-2)	19.4962	18.9499	19.6524	19.9157	19.8977	19.9253	20.0232	20.1045	0.484092	2.48907	1.0678			0.085546	MCTP2;MCTP2	0.0416122	Q6DN12;Q6DN12-2	MCTP2_HUMAN;MCTP2_HUMAN	Multiple C2 and transmembrane domain-containing protein 2;Isoform of Q6DN12, Isoform 2 of Multiple C2 and transmembrane domain-containing protein 2
8986	HLA-C	https://www.uniprot.org/uniprot/?query=(accession:a0a140t9m0)+OR+(accession:q53yp1)	24.75	24.7969	25.0179	24.5908	25.3809	25.1631	25.35	25.1952	0.483409	4.95043	2.1211			0.00756652	HLA-C;HLA-C	0.00164951	A0A140T9M0;Q53YP1	A0A140T9M0_HUMAN;Q53YP1_HUMAN	Isoform of P10321, HLA class I histocompatibility antigen, C alpha chain;Isoform of P10321, HLA class I histocompatibility antigen C alpha chain
9558	ATP5F1B	https://www.uniprot.org/uniprot/?query=(accession:f8w0p7)	12.7737	12.2109	12.2442	12.1238	12.5745	12.8438	13.0222	12.8456	0.483356	2.98444	1.3137			0.0485626	ATP5F1B	0.0203566	F8W0P7	F8W0P7_HUMAN	Isoform of P06576, ATP synthase subunit beta, mitochondrial (Fragment)
3583	NR4A2	https://www.uniprot.org/uniprot/?query=(accession:p43354)+OR+(accession:p43354-2)	24.6211	24.5651	24.6736	24.8295	25.0921	25.2381	25.0143	25.2775	0.483201	6.05744	2.41842			0.00381571	NR4A2;NR4A2	0.000509725	P43354;P43354-2	NR4A2_HUMAN;NR4A2_HUMAN	Nuclear receptor subfamily 4 group A member 2;Isoform of P43354, Isoform 2 of Nuclear receptor subfamily 4 group A member 2
10413	ILKAP	https://www.uniprot.org/uniprot/?query=(accession:e9pc05)	18.8088	12.1022	18.242	18.1612	12.861	18.9211	18.7366	18.7273	0.482946	0.240611	0.0626796			0.865606	ILKAP	0.816743	E9PC05	E9PC05_HUMAN	Isoform of Q9H0C8, ILK associated serine/threonine phosphatase (Fragment)
8697	PURA	https://www.uniprot.org/uniprot/?query=(accession:q00577)	24.7627	24.7963	24.8592	24.816	25.2865	25.3059	25.2004	25.3725	0.482765	11.5046	2.63298			0.0023282	PURA	8.35438e-06	Q00577	PURA_HUMAN	Transcriptional activator protein Pur-alpha
6207	MT2A	https://www.uniprot.org/uniprot/?query=(accession:p02795)	25.2692	25.2269	25.5372	25.235	25.9935	25.7941	25.6951	25.716	0.482583	5.09273	2.16924			0.00677268	MT2A	0.0014056	P02795	MT2_HUMAN	Metallothionein-2
8416	PCM1	https://www.uniprot.org/uniprot/?query=(accession:q15154-3)	19.0726	19.4373	19.2174	19.6822	19.6655	20.0765	19.7591	19.8369	0.482101	3.24157	1.43699			0.0365607	PCM1	0.0141978	Q15154-3	PCM1_HUMAN	Isoform of Q15154, Isoform 3 of Pericentriolar material 1 protein
2548	RIOK2	https://www.uniprot.org/uniprot/?query=(accession:q9bvs4)	24.1619	24.2003	24.2279	24.1659	24.7271	24.7359	24.5082	24.712	0.481823	8.68344	2.63298			0.0023282	RIOK2	5.34228e-05	Q9BVS4	RIOK2_HUMAN	Serine/threonine-protein kinase RIO2
9833	TOX2	https://www.uniprot.org/uniprot/?query=(accession:q96nm4-4)	17.5733	15.2942	17.0604	20.6544	18.28	19.1898	17.4659	17.5737	0.481768	0.439666	0.124828			0.750191	TOX2	0.673417	Q96NM4-4	TOX2_HUMAN	Isoform of Q96NM4, Isoform 4 of TOX high mobility group box family member 2
5562	CCDC88A	https://www.uniprot.org/uniprot/?query=(accession:q3v6t2)+OR+(accession:q3v6t2-2)	23.8672	24.1949	23.9686	23.5469	24.2725	24.45	24.3331	24.4468	0.481205	3.63927	1.61657			0.0241783	CCDC88A;CCDC88A	0.00827735	Q3V6T2;Q3V6T2-2	GRDN_HUMAN;GRDN_HUMAN	Girdin;Isoform of Q3V6T2, Isoform 2 of Girdin
7239	TADA1	https://www.uniprot.org/uniprot/?query=(accession:q96bn2)	21.9678	21.8878	21.7674	21.9712	22.458	22.3403	22.3108	22.4096	0.481158	8.45137	2.63298			0.0023282	TADA1	6.36473e-05	Q96BN2	TADA1_HUMAN	Transcriptional adapter 1
5609	INO80D	https://www.uniprot.org/uniprot/?query=(accession:q53tq3)	20.5346	20.7424	20.4646	18.5185	20.3161	20.3728	20.4227	21.0724	0.480935	0.947615	0.316054			0.482999	INO80D	0.374845	Q53TQ3	IN80D_HUMAN	INO80 complex subunit D
5754	SSX2IP	https://www.uniprot.org/uniprot/?query=(accession:q9y2d8-2)+OR+(accession:q9y2d8)	22.5848	22.5373	22.6889	22.7113	23.1332	23.0822	23.0955	23.1333	0.480476	10.8506	2.63298			0.0023282	SSX2IP;SSX2IP	1.23492e-05	Q9Y2D8-2;Q9Y2D8	ADIP_HUMAN;ADIP_HUMAN	Isoform of Q9Y2D8, Isoform 2 of Afadin- and alpha-actinin-binding protein;Afadin- and alpha-actinin-binding protein
4672	RNPEPL1	https://www.uniprot.org/uniprot/?query=(accession:q9hau8)	22.6597	22.9614	22.3463	22.6758	23.2561	23.011	22.9706	23.3261	0.480133	3.35172	1.48816			0.0324969	RNPEPL1	0.0121996	Q9HAU8	RNPL1_HUMAN	Aminopeptidase RNPEPL1
9136	LGALS3	https://www.uniprot.org/uniprot/?query=(accession:p17931)	24.5958	24.6607	24.8733	24.6108	25.3211	25.1543	25.1082	25.0763	0.479835	5.99482	2.40506			0.00393497	LGALS3	0.0005425	P17931	LEG3_HUMAN	Galectin-3
3009	CBX7	https://www.uniprot.org/uniprot/?query=(accession:o95931)	15.9835	15.6647	15.6665	16.0021	16.2423	16.221	16.3401	16.4321	0.479666	4.79442	2.07094			0.00849299	CBX7	0.00197224	O95931	CBX7_HUMAN	Chromobox protein homolog 7
7305	CEP41	https://www.uniprot.org/uniprot/?query=(accession:q9byv8)	23.5258	22.9473	23.5141	23.476	23.9698	24.0364	23.6447	23.7296	0.479373	3.05438	1.34747			0.0449292	CEP41	0.0184408	Q9BYV8	CEP41_HUMAN	Centrosomal protein of 41 kDa
4525	ANKRD13D	https://www.uniprot.org/uniprot/?query=(accession:q6ztn6)	22.6963	22.7825	22.6374	22.5928	23.1491	22.9873	23.2123	23.2745	0.478545	6.7427	2.54154			0.00287384	ANKRD13D	0.000265328	Q6ZTN6	AN13D_HUMAN	Ankyrin repeat domain-containing protein 13D
4195	PLCG2	https://www.uniprot.org/uniprot/?query=(accession:p16885)	26.2942	26.2979	26.4583	26.2798	26.8492	26.8305	26.6985	26.8653	0.478341	8.59275	2.63298			0.0023282	PLCG2	5.71793e-05	P16885	PLCG2_HUMAN	1-phosphatidylinositol 4,5-bisphosphate phosphodiesterase gamma-2
2695	ZNF451	https://www.uniprot.org/uniprot/?query=(accession:q9y4e5)+OR+(accession:q9y4e5-2)	21.7324	21.9976	22.0423	21.9627	22.4479	22.4795	22.2766	22.4439	0.47823	6.06523	2.419			0.00381067	ZNF451;ZNF451	0.000505808	Q9Y4E5;Q9Y4E5-2	ZN451_HUMAN;ZN451_HUMAN	E3 SUMO-protein ligase ZNF451;Isoform of Q9Y4E5, Isoform 2 of E3 SUMO-protein ligase ZNF451
4776	VTI1B	https://www.uniprot.org/uniprot/?query=(accession:q9ueu0)	22.8868	22.5724	22.8978	22.8252	23.3957	23.5239	22.9938	23.1805	0.477939	3.66247	1.62553			0.0236847	VTI1B	0.00802656	Q9UEU0	VTI1B_HUMAN	Vesicle transport through interaction with t-SNAREs homolog 1B
6242	SERINC1	https://www.uniprot.org/uniprot/?query=(accession:q9nrx5)	23.7733	23.7021	23.9749	23.823	24.3704	24.3684	24.1116	24.3335	0.477619	5.92911	2.39312			0.00404461	SERINC1	0.000579457	Q9NRX5	SERC1_HUMAN	Serine incorporator 1
3903	SLC25A36	https://www.uniprot.org/uniprot/?query=(accession:q96cq1)	21.7788	21.8791	22.0384	21.6043	22.3416	22.3341	22.1776	22.3576	0.477572	5.05339	2.15699			0.00696649	SLC25A36	0.00146876	Q96CQ1	S2536_HUMAN	Solute carrier family 25 member 36
4574	TULP4	https://www.uniprot.org/uniprot/?query=(accession:q9nrj4)	19.5247	20.2112	19.2992	19.0388	20.025	19.7852	19.7483	20.4253	0.477513	1.74158	0.687394			0.205403	TULP4	0.125067	Q9NRJ4	TULP4_HUMAN	Tubby-related protein 4
8122	SPIN4	https://www.uniprot.org/uniprot/?query=(accession:q56a73)	14.7448	15.0955	15.4195	15.3049	15.4644	15.9978	14.9888	16.0204	0.476653	1.79011	0.712384			0.193917	SPIN4	0.116507	Q56A73	SPIN4_HUMAN	Spindlin-4
6168	CHD2	https://www.uniprot.org/uniprot/?query=(accession:o14647)	24.7236	24.7779	24.9387	24.7529	25.3246	25.29	25.1657	25.3192	0.476627	8.05562	2.62691			0.00236098	CHD2	8.66196e-05	O14647	CHD2_HUMAN	Chromodomain-helicase-DNA-binding protein 2
8142	GM2A	https://www.uniprot.org/uniprot/?query=(accession:p17900)	22.3811	22.397	22.7222	22.4557	23.1121	23.0728	22.7362	22.9391	0.476035	4.36667	1.91581			0.0121392	GM2A	0.0032777	P17900	SAP3_HUMAN	Ganglioside GM2 activator
5165	ACP2	https://www.uniprot.org/uniprot/?query=(accession:p11117)	22.832	22.8562	23.0817	22.7306	23.3539	23.3548	23.2488	23.4466	0.475909	5.93512	2.39434			0.0040333	ACP2	0.000575958	P11117	PPAL_HUMAN	Lysosomal acid phosphatase
7707	IAH1	https://www.uniprot.org/uniprot/?query=(accession:q2taa2)	24.9616	24.979	25.1334	24.7782	25.5139	25.5116	25.2768	25.4522	0.475531	5.48046	2.28486			0.0051897	IAH1	0.000921667	Q2TAA2	IAH1_HUMAN	Isoamyl acetate-hydrolyzing esterase 1 homolog
5818	PMS1	https://www.uniprot.org/uniprot/?query=(accession:p54277)+OR+(accession:p54277-3)	18.916	18.9001	18.778	18.9545	18.4216	18.7424	21.1626	19.1214	0.474851	0.829764	0.268601			0.538765	PMS1;PMS1	0.434021	P54277;P54277-3	PMS1_HUMAN;PMS1_HUMAN	PMS1 protein homolog 1;Isoform of P54277, Isoform 3 of PMS1 protein homolog 1
2361	SLC38A10	https://www.uniprot.org/uniprot/?query=(accession:q9hbr0)	23.307	23.2598	23.4303	23.2912	23.8366	23.8654	23.5696	23.9146	0.474421	5.81557	2.36878			0.00427777	SLC38A10	0.00065013	Q9HBR0	S38AA_HUMAN	Solute carrier family 38 member 10
5158	TCAF2	https://www.uniprot.org/uniprot/?query=(accession:a6nfq2)	22.5802	21.8183	22.6433	22.7438	22.8312	23.2061	22.752	22.8936	0.474336	2.18104	0.910948			0.122759	TCAF2	0.0654923	A6NFQ2	TCAF2_HUMAN	TRPM8 channel-associated factor 2
6388	CENPV	https://www.uniprot.org/uniprot/?query=(accession:q7z7k6)	24.0792	23.9649	24.151	23.9291	24.4841	24.6177	24.3572	24.5626	0.474329	6.50591	2.50879			0.00309891	CENPV	0.000330547	Q7Z7K6	CENPV_HUMAN	Centromere protein V
4705	PAK2	https://www.uniprot.org/uniprot/?query=(accession:q13177)	26.8738	26.7458	26.9932	26.894	27.4129	27.4178	27.2529	27.3184	0.473812	7.58459	2.5999			0.00251247	PAK2	0.000127113	Q13177	PAK2_HUMAN	Serine/threonine-protein kinase PAK 2
2853	OPLAH	https://www.uniprot.org/uniprot/?query=(accession:o14841)	25.5542	25.5792	25.7361	25.5762	26.122	26.1072	25.9662	26.1448	0.473637	8.3263	2.63297			0.00232823	OPLAH	7.00649e-05	O14841	OPLA_HUMAN	5-oxoprolinase
6728	SLC6A17	https://www.uniprot.org/uniprot/?query=(accession:q9h1v8)	19.5982	19.3418	19.4622	19.1936	19.8741	19.99	19.7084	19.9156	0.473044	4.79408	2.07094			0.00849299	SLC6A17	0.00197301	Q9H1V8	S6A17_HUMAN	Sodium-dependent neutral amino acid transporter SLC6A17
6661	BCL10	https://www.uniprot.org/uniprot/?query=(accession:o95999)	20.7056	20.3321	20.95	20.6389	21.4894	20.7757	20.7513	21.5014	0.472798	2.06498	0.850865			0.140973	BCL10	0.0777416	O95999	BCL10_HUMAN	B-cell lymphoma/leukemia 10
3525	ANKH	https://www.uniprot.org/uniprot/?query=(accession:q9hcj1)	22.2405	22.0842	22.1913	22.2164	22.5793	22.6964	22.5046	22.8431	0.472744	6.09179	2.42521			0.00375655	ANKH	0.000492693	Q9HCJ1	ANKH_HUMAN	Mineralization regulator ANKH
7405	SNAP29	https://www.uniprot.org/uniprot/?query=(accession:o95721)	23.2819	23.3372	23.3993	23.3442	23.8444	23.9504	23.6272	23.831	0.472589	6.86923	2.55188			0.00280624	SNAP29	0.000236499	O95721	SNP29_HUMAN	Synaptosomal-associated protein 29
5046	MAOB	https://www.uniprot.org/uniprot/?query=(accession:p27338)	24.6746	24.7303	24.8413	24.6277	25.212	25.2276	25.0799	25.2441	0.472414	8.15422	2.62691			0.00236098	MAOB	8.01249e-05	P27338	AOFB_HUMAN	Amine oxidase [flavin-containing] B
2021	TRIO	https://www.uniprot.org/uniprot/?query=(accession:o75962)	25.272	25.3262	25.4531	25.265	25.8385	25.833	25.6701	25.8643	0.472412	7.8292	2.62086			0.0023941	TRIO	0.000103911	O75962	TRIO_HUMAN	Triple functional domain protein
6791	SLC44A1	https://www.uniprot.org/uniprot/?query=(accession:q8wwi5)	23.9439	23.9266	24.0451	23.8702	24.5012	24.4936	24.236	24.4433	0.472085	6.82671	2.54771			0.00283326	SLC44A1	0.000245775	Q8WWI5	CTL1_HUMAN	Choline transporter-like protein 1
6931	PDS5B	https://www.uniprot.org/uniprot/?query=(accession:a9iyq1)	17.6732	17.6827	17.8708	17.443	17.9221	18.2158	18.2949	18.125	0.472017	4.23485	1.86151			0.0137559	PDS5B	0.00385403	A9IYQ1	A9IYQ1_HUMAN	Isoform of Q9NTI5, PDS5 cohesin associated factor B (Fragment)
8607	MOSPD1	https://www.uniprot.org/uniprot/?query=(accession:q9ujg1-3)	22.4354	22.2963	22.472	22.3059	22.89	22.942	22.7038	22.8612	0.471814	7.19476	2.57649			0.00265164	MOSPD1	0.000177215	Q9UJG1-3	MSPD1_HUMAN	Isoform of Q9UJG1, Isoform 3 of Motile sperm domain-containing protein 1
7973	KCNK1	https://www.uniprot.org/uniprot/?query=(accession:o00180)	24.349	21.9794	23.4059	24.9418	24.2385	25.6056	22.9689	23.7462	0.470782	0.597736	0.179854			0.660915	KCNK1	0.568819	O00180	KCNK1_HUMAN	Potassium channel subfamily K member 1
7220	CYB5R1	https://www.uniprot.org/uniprot/?query=(accession:q9uhq9)	25.0834	24.9629	25.1568	25.0362	25.6193	25.6243	25.3859	25.4876	0.46949	6.94431	2.56131			0.00274594	CYB5R1	0.000221064	Q9UHQ9	NB5R1_HUMAN	NADH-cytochrome b5 reductase 1
5606	AGAP1	https://www.uniprot.org/uniprot/?query=(accession:e7eun2)	22.9795	23.0692	23.0868	23.023	23.5417	23.5633	23.409	23.5198	0.468818	10.9179	2.63298			0.0023282	AGAP1	1.18507e-05	E7EUN2	E7EUN2_HUMAN	Isoform of Q9UPQ3, ArfGAP with GTPase domain, ankyrin repeat and PH domain 1
3936	GOLIM4	https://www.uniprot.org/uniprot/?query=(accession:o00461)	23.8823	23.8235	23.9648	23.8122	24.4232	24.4776	24.113	24.3367	0.466907	5.62177	2.32121			0.00477294	GOLIM4	0.000794156	O00461	GOLI4_HUMAN	Golgi integral membrane protein 4
8205	TCP11L1	https://www.uniprot.org/uniprot/?query=(accession:q9nuj3)	21.0361	21.0415	21.0958	20.9627	21.5362	21.4211	21.3955	21.6501	0.466721	7.47388	2.59225			0.00255709	TCP11L1	0.000139494	Q9NUJ3	T11L1_HUMAN	T-complex protein 11-like protein 1
7194	SH3BGRL	https://www.uniprot.org/uniprot/?query=(accession:o75368)	24.0807	24.2229	24.5342	24.1131	24.8314	24.6475	24.537	24.7978	0.465687	4.00915	1.76914			0.0170162	SH3BGRL	0.00511678	O75368	SH3L1_HUMAN	Adapter SH3BGRL
3622	FZR1	https://www.uniprot.org/uniprot/?query=(accession:q9um11-2)	21.8721	22.2899	22.347	21.8633	22.6894	22.5868	22.3122	22.6447	0.465193	3.20333	1.41834			0.0381645	FZR1	0.0149713	Q9UM11-2	FZR1_HUMAN	Isoform of Q9UM11, Isoform 2 of Fizzy-related protein homolog
7658	TMEM106B	https://www.uniprot.org/uniprot/?query=(accession:q9num4)	25.4388	25.5749	25.6374	25.4631	25.9472	25.9645	25.9363	26.1251	0.464732	7.44299	2.58963			0.00257258	TMEM106B	0.000143188	Q9NUM4	T106B_HUMAN	Transmembrane protein 106B
9106	PBLD	https://www.uniprot.org/uniprot/?query=(accession:p30039)+OR+(accession:p30039-2)	18.4361	18.2124	18.6943	18.3353	18.8383	18.8556	18.9981	18.8403	0.463609	4.5072	1.97148			0.0106787	PBLD;PBLD	0.00276572	P30039;P30039-2	PBLD_HUMAN;PBLD_HUMAN	Phenazine biosynthesis-like domain-containing protein;Isoform of P30039, Isoform 2 of Phenazine biosynthesis-like domain-containing protein
8866	STX3	https://www.uniprot.org/uniprot/?query=(accession:q13277)+OR+(accession:q13277-3)+OR+(accession:q13277-2)	24.6316	24.6372	24.753	24.648	25.2141	25.2265	24.9865	25.0965	0.463438	7.55615	2.59873			0.00251926	STX3;STX3;STX3	0.000130171	Q13277;Q13277-3;Q13277-2	STX3_HUMAN;STX3_HUMAN;STX3_HUMAN	Syntaxin-3;Isoform of Q13277, Isoform 3 of Syntaxin-3;Isoform of Q13277, Isoform B of Syntaxin-3
5377	GLIPR2	https://www.uniprot.org/uniprot/?query=(accession:q9h4g4)	25.1709	25.0339	25.0091	25.12	25.6895	25.7614	25.4227	25.3133	0.463215	4.36248	1.91375			0.0121968	GLIPR2	0.00329445	Q9H4G4	GAPR1_HUMAN	Golgi-associated plant pathogenesis-related protein 1
6320	GPX1	https://www.uniprot.org/uniprot/?query=(accession:p07203)	21.443	21.6839	21.8491	21.3884	22.2403	22.0692	21.9669	21.9384	0.462591	3.8846	1.71943			0.0190794	GPX1	0.00600268	P07203	GPX1_HUMAN	Glutathione peroxidase 1
8768	RAB8B	https://www.uniprot.org/uniprot/?query=(accession:q92930)	21.7533	21.8919	21.9566	21.74	22.3165	22.2778	22.1276	22.469	0.462231	5.54276	2.30088			0.00500178	RAB8B	0.000862828	Q92930	RAB8B_HUMAN	Ras-related protein Rab-8B
9589	CLN8	https://www.uniprot.org/uniprot/?query=(accession:q9uby8)	18.5553	18.342	18.7041	18.2882	18.8185	19.0016	18.8717	19.0461	0.462073	4.45819	1.95387			0.0111206	CLN8	0.00293352	Q9UBY8	CLN8_HUMAN	Protein CLN8
2515	ZKSCAN1	https://www.uniprot.org/uniprot/?query=(accession:p17029)	21.7177	21.4262	21.4514	21.3837	21.8898	22.1904	22.0001	21.7462	0.461902	4.09178	1.80318			0.0157335	ZKSCAN1	0.0046084	P17029	ZKSC1_HUMAN	Zinc finger protein with KRAB and SCAN domains 1
9228	WIPI1	https://www.uniprot.org/uniprot/?query=(accession:q5mnz9)+OR+(accession:q5mnz9-2)	22.5545	22.4708	22.6253	22.5341	23.0149	22.9317	22.8975	23.1874	0.461656	6.67088	2.53743			0.00290118	WIPI1;WIPI1	0.000283442	Q5MNZ9;Q5MNZ9-2	WIPI1_HUMAN;WIPI1_HUMAN	WD repeat domain phosphoinositide-interacting protein 1;Isoform of Q5MNZ9, Isoform 2 of WD repeat domain phosphoinositide-interacting protein 1
5933	TOR2A	https://www.uniprot.org/uniprot/?query=(accession:q5ju69)	23.2777	23.1286	23.4368	23.3268	23.8475	23.7204	23.6349	23.8123	0.461294	6.05863	2.41842			0.00381571	TOR2A	0.000509125	Q5JU69	TOR2A_HUMAN	Torsin-2A
5380	NAV3	https://www.uniprot.org/uniprot/?query=(accession:q8ivl0)+OR+(accession:q8ivl0-2)	21.8366	21.7346	21.1944	21.4524	22.1698	22.059	21.9635	21.8708	0.461293	3.12118	1.38053			0.0416362	NAV3;NAV3	0.0167893	Q8IVL0;Q8IVL0-2	NAV3_HUMAN;NAV3_HUMAN	Neuron navigator 3;Isoform of Q8IVL0, Isoform 2 of Neuron navigator 3
2996	CHST14	https://www.uniprot.org/uniprot/?query=(accession:q8nch0)	24.6277	24.6412	24.8447	24.6358	25.1295	25.1969	25.0111	25.2563	0.461121	6.47757	2.50465			0.00312863	CHST14	0.000339493	Q8NCH0	CHSTE_HUMAN	Carbohydrate sulfotransferase 14
5002	ZFYVE28	https://www.uniprot.org/uniprot/?query=(accession:q9hcc9)+OR+(accession:q9hcc9-2)	22.8846	23.1762	23.1903	22.7128	23.2488	23.4347	23.3344	23.7902	0.461044	2.9724	1.30806			0.0491975	ZFYVE28;ZFYVE28	0.0207073	Q9HCC9;Q9HCC9-2	LST2_HUMAN;LST2_HUMAN	Lateral signaling target protein 2 homolog;Isoform of Q9HCC9, Isoform 2 of Lateral signaling target protein 2 homolog
8639	CHST3	https://www.uniprot.org/uniprot/?query=(accession:q7lgc8)	20.909	21.0115	21.048	20.6812	21.4014	21.4509	21.3154	21.3247	0.460683	5.48395	2.28512			0.00518653	CHST3	0.000918251	Q7LGC8	CHST3_HUMAN	Carbohydrate sulfotransferase 3
5416	PLPP6	https://www.uniprot.org/uniprot/?query=(accession:q8iy26)	21.7537	21.7269	22.0721	21.8002	22.3226	22.179	22.2704	22.4232	0.460542	5.16073	2.1903			0.00645209	PLPP6	0.00130341	Q8IY26	PLPP6_HUMAN	Polyisoprenoid diphosphate/phosphate phosphohydrolase PLPP6
3653	SPRED1	https://www.uniprot.org/uniprot/?query=(accession:q7z699)	21.8491	21.9561	21.9472	21.5674	22.4913	22.1658	22.277	22.2269	0.460263	4.25764	1.8713			0.0134494	SPRED1	0.00374693	Q7Z699	SPRE1_HUMAN	Sprouty-related, EVH1 domain-containing protein 1
4545	TMTC2	https://www.uniprot.org/uniprot/?query=(accession:q8n394)	17.3358	17.5127	17.9769	17.5992	18.1675	17.9729	18.0755	18.0489	0.46006	3.49132	1.55121			0.0281057	TMTC2	0.0100906	Q8N394	TMTC2_HUMAN	Protein O-mannosyl-transferase TMTC2
6593	CILP2	https://www.uniprot.org/uniprot/?query=(accession:q8iul8)	17.7085	18.2017	17.869	12.7721	18.2395	18.5495	19.1917	12.4107	0.460025	0.244012	0.0634831			0.864006	CILP2	0.814211	Q8IUL8	CILP2_HUMAN	Cartilage intermediate layer protein 2
5846	NR3C1	https://www.uniprot.org/uniprot/?query=(accession:p04150)+OR+(accession:p04150-2)	22.5378	22.4454	22.5228	22.4731	23.0544	22.9592	22.8274	22.9776	0.459854	8.956	2.63298			0.0023282	NR3C1;NR3C1	4.371e-05	P04150;P04150-2	GCR_HUMAN;GCR_HUMAN	Glucocorticoid receptor;Isoform of P04150, Isoform Beta of Glucocorticoid receptor
5860	SEMA4C	https://www.uniprot.org/uniprot/?query=(accession:q9c0c4)	24.3093	24.174	24.1871	24.353	24.8053	24.7257	24.5659	24.765	0.459591	6.94307	2.56131			0.00274594	SEMA4C	0.000221309	Q9C0C4	SEM4C_HUMAN	Semaphorin-4C
3435	KANK2	https://www.uniprot.org/uniprot/?query=(accession:q63zy3)+OR+(accession:q63zy3-3)	25.1699	25.1187	25.2247	24.952	25.6839	25.6473	25.465	25.5057	0.459135	6.06533	2.419			0.00381067	KANK2;KANK2	0.000505756	Q63ZY3;Q63ZY3-3	KANK2_HUMAN;KANK2_HUMAN	KN motif and ankyrin repeat domain-containing protein 2;Isoform of Q63ZY3, Isoform 3 of KN motif and ankyrin repeat domain-containing protein 2
5344	OGDHL	https://www.uniprot.org/uniprot/?query=(accession:q9uld0)	23.9774	24.0419	24.2267	23.8285	24.5195	24.3769	24.474	24.5403	0.459025	5.37537	2.25387			0.0055735	OGDHL	0.00103131	Q9ULD0	OGDHL_HUMAN	2-oxoglutarate dehydrogenase-like, mitochondrial
7844	PIEZO1	https://www.uniprot.org/uniprot/?query=(accession:q92508)	24.5315	24.3922	24.7326	24.393	24.9773	25.015	24.7783	25.1143	0.458892	4.56093	1.99093			0.010211	PIEZO1	0.00259381	Q92508	PIEZ1_HUMAN	Piezo-type mechanosensitive ion channel component 1
9592	SFT2D2	https://www.uniprot.org/uniprot/?query=(accession:o95562)	22.6691	23.0479	22.9039	22.9742	23.2586	23.6683	23.0488	23.4546	0.458837	3.15485	1.39466			0.0403033	SFT2D2	0.0160171	O95562	SFT2B_HUMAN	Vesicle transport protein SFT2B
9379	PIGM	https://www.uniprot.org/uniprot/?query=(accession:q9h3s5)	16.949	16.7902	16.8661	16.6704	17.5224	17.0999	17.2575	17.2312	0.458821	4.57751	1.99713			0.0100664	PIGM	0.00254318	Q9H3S5	PIGM_HUMAN	GPI mannosyltransferase 1
5949	STXBP5	https://www.uniprot.org/uniprot/?query=(accession:q5t5c0)+OR+(accession:q5t5c0-2)	22.7588	22.7929	22.9716	22.8694	23.4025	23.3692	23.3051	23.151	0.458797	6.55088	2.51831			0.00303175	STXBP5;STXBP5	0.000316889	Q5T5C0;Q5T5C0-2	STXB5_HUMAN;STXB5_HUMAN	Syntaxin-binding protein 5;Isoform of Q5T5C0, Isoform 2 of Syntaxin-binding protein 5
4294	TMEM242	https://www.uniprot.org/uniprot/?query=(accession:q9nwh2)	18.4138	19.7404	18.7983	19.4602	19.4566	19.7613	19.573	19.4534	0.457911	1.5856	0.609491			0.245759	TMEM242	0.156798	Q9NWH2	TM242_HUMAN	Transmembrane protein 242
1395	ABLIM2	https://www.uniprot.org/uniprot/?query=(accession:q6h8q1-9)+OR+(accession:q6h8q1)+OR+(accession:q6h8q1-7)+OR+(accession:q6h8q1-2)+OR+(accession:q6h8q1-5)+OR+(accession:q6h8q1-8)	21.8905	21.7469	21.675	21.7504	22.2915	22.4245	21.8396	22.3383	0.457774	3.5375	1.57147			0.0268243	ABLIM2;ABLIM2;ABLIM2;ABLIM2;ABLIM2;ABLIM2	0.00948236	Q6H8Q1-9;Q6H8Q1;Q6H8Q1-7;Q6H8Q1-2;Q6H8Q1-5;Q6H8Q1-8	ABLM2_HUMAN;ABLM2_HUMAN;ABLM2_HUMAN;ABLM2_HUMAN;ABLM2_HUMAN;ABLM2_HUMAN	Isoform of Q6H8Q1, Isoform 9 of Actin-binding LIM protein 2;Actin-binding LIM protein 2;Isoform of Q6H8Q1, Isoform 7 of Actin-binding LIM protein 2;Isoform of Q6H8Q1, Isoform 2 of Actin-binding LIM protein 2;Isoform of Q6H8Q1, Isoform 5 of Actin-binding LIM protein 2;Isoform of Q6H8Q1, Isoform 8 of Actin-binding LIM protein 2
3496	COL4A5	https://www.uniprot.org/uniprot/?query=(accession:p29400)	23.1289	22.8024	22.8707	22.7127	23.3474	23.3924	22.9781	23.6265	0.45746	3.04425	1.34315			0.045379	COL4A5	0.018706	P29400	CO4A5_HUMAN	Collagen alpha-5(IV) chain
1749	DDX60	https://www.uniprot.org/uniprot/?query=(accession:q8iy21)	24.2252	24.2709	24.3735	24.2596	24.7752	24.7785	24.6106	24.7938	0.457209	8.63499	2.63298			0.0023282	DDX60	5.53938e-05	Q8IY21	DDX60_HUMAN	Probable ATP-dependent RNA helicase DDX60
3483	AP1M1	https://www.uniprot.org/uniprot/?query=(accession:q9bxs5-2)+OR+(accession:q9bxs5)	24.9179	24.9972	24.9894	24.9646	25.4538	25.4029	25.2307	25.6083	0.456667	5.99956	2.40651			0.0039218	AP1M1;AP1M1	0.000539941	Q9BXS5-2;Q9BXS5	AP1M1_HUMAN;AP1M1_HUMAN	Isoform of Q9BXS5, Isoform 2 of AP-1 complex subunit mu-1;AP-1 complex subunit mu-1
8965	BLOC1S4	https://www.uniprot.org/uniprot/?query=(accession:q9nup1)	18.7256	18.8063	18.739	18.6049	19.3041	19.3453	19.1497	18.9032	0.456652	4.47454	1.96047			0.0109528	BLOC1S4	0.00287629	Q9NUP1	BL1S4_HUMAN	Biogenesis of lysosome-related organelles complex 1 subunit 4
2387	TOR4A	https://www.uniprot.org/uniprot/?query=(accession:q9nxh8)	23.5293	23.7019	23.7864	23.5771	24.15	24.1244	23.9653	24.1795	0.456138	6.30626	2.4706			0.00338376	TOR4A	0.000399719	Q9NXH8	TOR4A_HUMAN	Torsin-4A
4958	IL6ST	https://www.uniprot.org/uniprot/?query=(accession:p40189)	20.9283	20.3636	20.6864	21.2516	21.4505	21.5386	21.1682	20.897	0.456042	2.06703	0.85173			0.140692	IL6ST	0.0775067	P40189	IL6RB_HUMAN	Interleukin-6 receptor subunit beta
4299	B3GLCT	https://www.uniprot.org/uniprot/?query=(accession:q6y288)	21.9085	21.8909	22.109	21.8899	22.4068	22.4878	22.2362	22.4916	0.455987	5.97357	2.40058			0.0039758	B3GLCT	0.000554158	Q6Y288	B3GLT_HUMAN	Beta-1,3-glucosyltransferase
1393	EGFR	https://www.uniprot.org/uniprot/?query=(accession:p00533)	26.8258	26.8053	26.9432	26.8031	27.3109	27.3301	27.2226	27.3269	0.453318	10.5711	2.63298			0.0023282	EGFR	1.46888e-05	P00533	EGFR_HUMAN	Epidermal growth factor receptor
9387	PCBP3	https://www.uniprot.org/uniprot/?query=(accession:p57721)+OR+(accession:p57721-4)	14.9363	14.7182	14.2633	15.1186	15.3327	15.4952	14.7783	15.2432	0.453267	2.03325	0.834847			0.146269	PCBP3;PCBP3	0.0814708	P57721;P57721-4	PCBP3_HUMAN;PCBP3_HUMAN	Poly(rC)-binding protein 3;Isoform of P57721, Isoform 4 of Poly(rC)-binding protein 3
9027	TMEM64	https://www.uniprot.org/uniprot/?query=(accession:q6yi46)+OR+(accession:q6yi46-4)	15.1257	13.7992	15.4974	14.4213	14.9899	15.0654	15.0762	15.5224	0.452559	1.23358	0.441276			0.362013	TMEM64;TMEM64	0.257121	Q6YI46;Q6YI46-4	TMM64_HUMAN;TMM64_HUMAN	Transmembrane protein 64;Isoform of Q6YI46, Isoform 4 of Transmembrane protein 64
3676	STX4	https://www.uniprot.org/uniprot/?query=(accession:q12846)	25.2672	25.3068	25.4281	25.3128	25.7929	25.8238	25.718	25.7901	0.452479	10.6842	2.63298			0.0023282	STX4	1.36862e-05	Q12846	STX4_HUMAN	Syntaxin-4
7986	ZFAT	https://www.uniprot.org/uniprot/?query=(accession:q9p243)+OR+(accession:q9p243-4)+OR+(accession:q9p243-2)	18.672	19.2685	18.9813	18.7648	20.1368	19.8038	18.7099	18.8457	0.452409	1.29821	0.470152			0.338726	ZFAT;ZFAT;ZFAT	0.2353	Q9P243;Q9P243-4;Q9P243-2	ZFAT_HUMAN;ZFAT_HUMAN;ZFAT_HUMAN	Zinc finger protein ZFAT;Isoform of Q9P243, Isoform 4 of Zinc finger protein ZFAT;Isoform of Q9P243, Isoform 2 of Zinc finger protein ZFAT
6996	GRK3	https://www.uniprot.org/uniprot/?query=(accession:p35626)	16.9643	17.5143	17.4165	17.6129	17.8332	18.0281	17.6654	17.7898	0.452089	2.99677	1.31989			0.0478751	GRK3	0.0200042	P35626	ARBK2_HUMAN	G protein-coupled receptor kinase 3
6553	LRP10	https://www.uniprot.org/uniprot/?query=(accession:q7z4f1)	24.2189	23.9912	24.0911	23.9779	24.6194	24.4404	24.3853	24.6411	0.451738	5.60474	2.31682			0.00482151	LRP10	0.000808423	Q7Z4F1	LRP10_HUMAN	Low-density lipoprotein receptor-related protein 10
6517	DCUN1D4	https://www.uniprot.org/uniprot/?query=(accession:q92564)+OR+(accession:q92564-3)	21.049	21.0752	20.8924	21.011	21.5502	21.4191	21.2221	21.6429	0.451684	4.79981	2.07321			0.00844861	DCUN1D4;DCUN1D4	0.00195998	Q92564;Q92564-3	DCNL4_HUMAN;DCNL4_HUMAN	DCN1-like protein 4;Isoform of Q92564, Isoform 3 of DCN1-like protein 4
7626	PRKAR1A	https://www.uniprot.org/uniprot/?query=(accession:p10644)	26.4041	26.4434	26.5535	26.4095	26.9379	26.9179	26.8042	26.9564	0.451473	9.27239	2.63298			0.0023282	PRKAR1A	3.48523e-05	P10644	KAP0_HUMAN	cAMP-dependent protein kinase type I-alpha regulatory subunit
408	PFKFB4	https://www.uniprot.org/uniprot/?query=(accession:q16877)	27.1096	27.0683	27.1788	27.0713	27.6391	27.5524	27.448	27.5941	0.451394	9.3503	2.63298			0.0023282	PFKFB4	3.29958e-05	Q16877	F264_HUMAN	6-phosphofructo-2-kinase/fructose-2,6-bisphosphatase 4
6529	PLAUR	https://www.uniprot.org/uniprot/?query=(accession:q03405-2)	24.2374	24.1305	24.2824	24.1509	24.665	24.7568	24.5289	24.6551	0.451158	7.83397	2.62086			0.0023941	PLAUR	0.000103509	Q03405-2	UPAR_HUMAN	Isoform of Q03405, Isoform 2 of Urokinase plasminogen activator surface receptor
5814	CTSL	https://www.uniprot.org/uniprot/?query=(accession:p07711)	21.7353	21.5286	21.7345	21.3452	22.0568	22.1634	22.1199	21.8076	0.450991	3.91283	1.73098			0.018579	CTSL	0.0057881	P07711	CATL1_HUMAN	Procathepsin L
5629	MAVS	https://www.uniprot.org/uniprot/?query=(accession:q7z434)	25.1837	25.1007	25.2323	24.9753	25.6482	25.5806	25.4516	25.6114	0.449942	6.62872	2.53105			0.00294406	MAVS	0.000294717	Q7Z434	MAVS_HUMAN	Mitochondrial antiviral-signaling protein
67	BMP1	https://www.uniprot.org/uniprot/?query=(accession:p13497)	21.0887	21.0731	20.8076	21.043	21.6759	21.6238	21.4627	21.0489	0.449699	3.07941	1.35952			0.0436998	BMP1	0.0178025	P13497	BMP1_HUMAN	Bone morphogenetic protein 1
4312	TBC1D8	https://www.uniprot.org/uniprot/?query=(accession:o95759)	24.5424	24.3942	24.562	24.3819	24.9934	25.0078	24.7561	24.9153	0.448002	6.25503	2.45795			0.00348374	TBC1D8	0.000419992	O95759	TBCD8_HUMAN	TBC1 domain family member 8
4457	FSD1L	https://www.uniprot.org/uniprot/?query=(accession:q9bxm9)+OR+(accession:q9bxm9-2)	19.7628	19.4145	19.1693	19.9142	20.072	20.2217	19.6285	20.1288	0.447552	2.25266	0.948314			0.112638	FSD1L;FSD1L	0.05892	Q9BXM9;Q9BXM9-2	FSD1L_HUMAN;FSD1L_HUMAN	FSD1-like protein;Isoform of Q9BXM9, Isoform 2 of FSD1-like protein
4377	RANBP17	https://www.uniprot.org/uniprot/?query=(accession:q9h2t7)	18.6705	18.2401	17.806	18.463	18.9841	18.3872	18.8774	18.7208	0.447491	2.12889	0.88387			0.130656	RANBP17	0.0707372	Q9H2T7	RBP17_HUMAN	Ran-binding protein 17
5998	SENP5	https://www.uniprot.org/uniprot/?query=(accession:q96hi0)	22.878	23.1259	23.151	23.0113	23.589	23.4329	23.3694	23.5635	0.447152	5.75938	2.35632			0.00440234	SENP5	0.000688634	Q96HI0	SENP5_HUMAN	Sentrin-specific protease 5
2270	RAB28	https://www.uniprot.org/uniprot/?query=(accession:p51157-2)	11.1972	11.189	11.8093	11.3616	12.1038	11.8787	12.036	11.3269	0.447076	2.10605	0.871971			0.134285	RAB28	0.0731658	P51157-2	RAB28_HUMAN	Isoform of P51157, Isoform L of Ras-related protein Rab-28
7633	S100A13	https://www.uniprot.org/uniprot/?query=(accession:q99584)	23.8427	23.7164	23.8964	23.7569	24.4097	24.3958	24.0495	24.1455	0.447043	4.78109	2.06772			0.00855626	S100A13	0.00200291	Q99584	S10AD_HUMAN	Protein S100-A13
8850	SLC39A8	https://www.uniprot.org/uniprot/?query=(accession:q9c0k1)+OR+(accession:q9c0k1-2)+OR+(accession:q9c0k1-3)	18.1644	18.4409	18.3771	18.3525	18.921	18.864	18.7277	18.6102	0.447017	5.15046	2.18668			0.00650607	SLC39A8;SLC39A8;SLC39A8	0.0013183	Q9C0K1;Q9C0K1-2;Q9C0K1-3	S39A8_HUMAN;S39A8_HUMAN;S39A8_HUMAN	Metal cation symporter ZIP8;Isoform of Q9C0K1, Isoform 2 of Metal cation symporter ZIP8;Isoform of Q9C0K1, Isoform 3 of Metal cation symporter ZIP8
9654	GOLGA4	https://www.uniprot.org/uniprot/?query=(accession:h0y6i0)	15.2156	15.6295	15.4997	15.1144	15.6321	16.0711	15.7356	15.8057	0.446313	3.1393	1.38792			0.040934	GOLGA4	0.0163688	H0Y6I0	H0Y6I0_HUMAN	Isoform of Q13439, Golgi autoantigen, golgin subfamily a, 4, isoform CRA_a
6890	HPCAL1	https://www.uniprot.org/uniprot/?query=(accession:p37235)	23.6017	23.7549	23.8669	23.6774	24.2266	24.2412	24.1023	24.1156	0.446209	6.87625	2.55219			0.00280418	HPCAL1	0.000235004	P37235	HPCL1_HUMAN	Hippocalcin-like protein 1
3355	TRIOBP	https://www.uniprot.org/uniprot/?query=(accession:q9h2d6-2)	23.963	23.9232	24.038	23.8728	24.4186	24.4493	24.2927	24.4197	0.445818	9.06585	2.63298			0.0023282	TRIOBP	4.03738e-05	Q9H2D6-2	TARA_HUMAN	Isoform of Q9H2D6, Isoform 3 of TRIO and F-actin-binding protein
3151	PPTC7	https://www.uniprot.org/uniprot/?query=(accession:q8ni37)	24.1717	24.0588	24.3199	24.1504	24.5896	24.6317	24.6064	24.6548	0.445395	8.1117	2.62691			0.00236098	PPTC7	8.28556e-05	Q8NI37	PPTC7_HUMAN	Protein phosphatase PTC7 homolog
6391	ATXN7L3B	https://www.uniprot.org/uniprot/?query=(accession:q96gx2)	21.6193	21.8443	21.4088	21.645	22.0148	22.1616	21.9935	22.1281	0.445122	4.80047	2.07323			0.00844841	ATXN7L3B	0.00195848	Q96GX2	A7L3B_HUMAN	Ataxin-7-like protein 3B
7691	TMEM104	https://www.uniprot.org/uniprot/?query=(accession:q8ne00)	21.9022	21.976	21.8154	21.6635	22.0763	22.4096	22.1292	22.5225	0.445107	3.7394	1.65884			0.021936	TMEM104	0.00725209	Q8NE00	TM104_HUMAN	Transmembrane protein 104
1516	C2CD2L	https://www.uniprot.org/uniprot/?query=(accession:o14523)	22.2761	22.1988	22.3551	22.1343	22.6474	22.6953	22.6765	22.7251	0.445028	8.86487	2.63298			0.0023282	C2CD2L	4.67158e-05	O14523	C2C2L_HUMAN	Phospholipid transfer protein C2CD2L
8615	MFSD8	https://www.uniprot.org/uniprot/?query=(accession:q8nhs3)	24.0114	23.8506	23.9478	24.0532	24.5555	24.5047	24.4302	24.1525	0.444977	4.71455	2.04595			0.0089961	MFSD8	0.00216408	Q8NHS3	MFSD8_HUMAN	Major facilitator superfamily domain-containing protein 8
1550	UXS1	https://www.uniprot.org/uniprot/?query=(accession:q8nbz7)+OR+(accession:q8nbz7-2)	24.3263	24.4182	24.4905	24.29	24.8086	24.9097	24.7502	24.8345	0.444474	8.07175	2.62691			0.00236098	UXS1;UXS1	8.55178e-05	Q8NBZ7;Q8NBZ7-2	UXS1_HUMAN;UXS1_HUMAN	UDP-glucuronic acid decarboxylase 1;Isoform of Q8NBZ7, Isoform 2 of UDP-glucuronic acid decarboxylase 1
7515	KAT2A	https://www.uniprot.org/uniprot/?query=(accession:q92830)	24.797	24.8001	24.9666	24.6768	25.2889	25.2751	25.1539	25.3001	0.444387	6.73394	2.54012			0.00288324	KAT2A	0.000267468	Q92830	KAT2A_HUMAN	Histone acetyltransferase KAT2A
9637	QSOX2	https://www.uniprot.org/uniprot/?query=(accession:h0y430)	13.6589	16.2041	16.2108	16.7209	15.8364	16.1792	16.7855	15.7704	0.444207	0.658677	0.202187			0.627788	QSOX2	0.531138	H0Y430	H0Y430_HUMAN	Isoform of Q6ZRP7, Sulfhydryl oxidase (Fragment)
8239	REEP1	https://www.uniprot.org/uniprot/?query=(accession:q9h902)+OR+(accession:q9h902-2)+OR+(accession:q9h902-3)	22.6812	22.1456	22.6455	22.6174	23.0018	22.8935	22.9072	23.0602	0.443255	3.57989	1.58979			0.0257166	REEP1;REEP1;REEP1	0.00895881	Q9H902;Q9H902-2;Q9H902-3	REEP1_HUMAN;REEP1_HUMAN;REEP1_HUMAN	Receptor expression-enhancing protein 1;Isoform of Q9H902, Isoform 2 of Receptor expression-enhancing protein 1;Isoform of Q9H902, Isoform 3 of Receptor expression-enhancing protein 1
1075	DLG1	https://www.uniprot.org/uniprot/?query=(accession:q12959-2)+OR+(accession:q12959-4)	26.4723	26.4981	26.597	26.4778	26.9893	26.9906	26.8491	26.9848	0.442125	9.65095	2.63298			0.0023282	DLG1;DLG1	2.68108e-05	Q12959-2;Q12959-4	DLG1_HUMAN;DLG1_HUMAN	Isoform of Q12959, Isoform 2 of Disks large homolog 1;Isoform of Q12959, Isoform 4 of Disks large homolog 1
8902	WIPF2	https://www.uniprot.org/uniprot/?query=(accession:q8tf74)	16.5498	15.7985	16.1162	16.8285	17.0424	17.1549	16.8267	16.0353	0.441595	1.39992	0.518345			0.303148	WIPF2	0.204213	Q8TF74	WIPF2_HUMAN	WAS/WASL-interacting protein family member 2
7271	FBXO17	https://www.uniprot.org/uniprot/?query=(accession:q96ef6)	16.3612	16.2921	16.8704	15.9244	16.6668	16.9655	16.5414	17.0404	0.441491	2.0836	0.860486			0.137884	FBXO17	0.0756328	Q96EF6	FBX17_HUMAN	F-box only protein 17
4836	POGLUT1	https://www.uniprot.org/uniprot/?query=(accession:q8nbl1)	23.9685	23.9456	24.0906	23.8418	24.3957	24.393	24.3298	24.4939	0.441462	7.40657	2.58384			0.00260713	POGLUT1	0.000147685	Q8NBL1	PGLT1_HUMAN	Protein O-glucosyltransferase 1
7858	DNAJB5	https://www.uniprot.org/uniprot/?query=(accession:o75953)+OR+(accession:o75953-4)+OR+(accession:o75953-5)	23.6082	24.1494	23.7801	23.7458	24.172	24.4477	24.0534	24.3757	0.441341	3.21445	1.42406			0.0376648	DNAJB5;DNAJB5;DNAJB5	0.0147418	O75953;O75953-4;O75953-5	DNJB5_HUMAN;DNJB5_HUMAN;DNJB5_HUMAN	DnaJ homolog subfamily B member 5;Isoform of O75953, Isoform 2 of DnaJ homolog subfamily B member 5;Isoform of O75953, Isoform 3 of DnaJ homolog subfamily B member 5
8591	TIMM9	https://www.uniprot.org/uniprot/?query=(accession:q9y5j7)	22.6956	23.694	23.2984	23.3707	23.6488	23.8005	23.537	23.837	0.441105	2.1626	0.901202			0.125545	TIMM9	0.0673008	Q9Y5J7	TIM9_HUMAN	Mitochondrial import inner membrane translocase subunit Tim9
6208	MT1E	https://www.uniprot.org/uniprot/?query=(accession:p04732)	23.452	22.6051	22.9258	23.2482	23.6341	23.4052	23.5429	23.4114	0.440649	2.44482	1.04601			0.0899484	MT1E	0.0444017	P04732	MT1E_HUMAN	Metallothionein-1E
5375	ITM2C	https://www.uniprot.org/uniprot/?query=(accession:q9nqx7)	19.7283	19.6375	19.8609	20.1528	20.4218	20.2089	20.0617	20.4473	0.440023	3.249	1.44035			0.0362787	ITM2C	0.0140525	Q9NQX7	ITM2C_HUMAN	Integral membrane protein 2C
10330	CYSTM1	https://www.uniprot.org/uniprot/?query=(accession:q9h1c7)	21.9876	21.9819	21.9102	21.9497	22.4351	22.3966	22.2513	22.5061	0.439925	7.93345	2.62691			0.00236098	CYSTM1	9.55071e-05	Q9H1C7	CYTM1_HUMAN	Cysteine-rich and transmembrane domain-containing protein 1
9984	CNIH1	https://www.uniprot.org/uniprot/?query=(accession:g3v4k0)	20.8971	20.7342	20.6458	20.8517	21.1108	21.0153	21.0777	21.684	0.439729	2.85301	1.25062			0.0561542	CNIH1	0.0245498	G3V4K0	G3V4K0_HUMAN	Isoform of O95406, Cornichon family AMPA receptor auxiliary protein 1
7646	DNAAF3	https://www.uniprot.org/uniprot/?query=(accession:q8n9w5)+OR+(accession:q8n9w5-3)+OR+(accession:q8n9w5-6)	18.2655	18.1011	18.3383	18.2902	19.0586	18.4118	18.638	18.6448	0.43953	3.26201	1.44605			0.0358052	DNAAF3;DNAAF3;DNAAF3	0.0138019	Q8N9W5;Q8N9W5-3;Q8N9W5-6	DAAF3_HUMAN;DAAF3_HUMAN;DAAF3_HUMAN	Dynein axonemal assembly factor 3;Isoform of Q8N9W5, Isoform 3 of Dynein axonemal assembly factor 3;Isoform of Q8N9W5, Isoform 4 of Dynein axonemal assembly factor 3
3125	TRIM36	https://www.uniprot.org/uniprot/?query=(accession:q9nq86)+OR+(accession:q9nq86-4)	22.8408	23.0309	23.0378	22.8113	23.434	23.4417	23.2033	23.3998	0.43951	5.59564	2.31497			0.00484211	TRIM36;TRIM36	0.000816171	Q9NQ86;Q9NQ86-4	TRI36_HUMAN;TRI36_HUMAN	E3 ubiquitin-protein ligase TRIM36;Isoform of Q9NQ86, Isoform 4 of E3 ubiquitin-protein ligase TRIM36
7702	TNFRSF10D	https://www.uniprot.org/uniprot/?query=(accession:q9ubn6)	24.54	24.4202	24.8078	24.4715	24.8448	25.0598	24.8798	25.2051	0.437522	3.88181	1.71814			0.0191363	TNFRSF10D	0.00602435	Q9UBN6	TR10D_HUMAN	Tumor necrosis factor receptor superfamily member 10D
618	STXBP1	https://www.uniprot.org/uniprot/?query=(accession:p61764)	26.8194	26.8474	27.0025	26.8925	27.3723	27.3653	27.2053	27.3688	0.437483	7.78481	2.62021			0.00239767	STXBP1	0.000107741	P61764	STXB1_HUMAN	Syntaxin-binding protein 1
10294	RBPMS	https://www.uniprot.org/uniprot/?query=(accession:q93062)+OR+(accession:q93062-5)+OR+(accession:q93062-2)+OR+(accession:q93062-3)+OR+(accession:q93062-4)	12.2362	12.1636	11.7659	12.8271	12.4889	13.3247	12.6874	12.2378	0.436523	1.47518	0.554507			0.278928	RBPMS;RBPMS;RBPMS;RBPMS;RBPMS	0.183615	Q93062;Q93062-5;Q93062-2;Q93062-3;Q93062-4	RBPMS_HUMAN;RBPMS_HUMAN;RBPMS_HUMAN;RBPMS_HUMAN;RBPMS_HUMAN	RNA-binding protein with multiple splicing;Isoform of Q93062, Isoform E of RNA-binding protein with multiple splicing;Isoform of Q93062, Isoform B of RNA-binding protein with multiple splicing;Isoform of Q93062, Isoform C of RNA-binding protein with multiple splicing;Isoform of Q93062, Isoform D of RNA-binding protein with multiple splicing
1072	ANXA4	https://www.uniprot.org/uniprot/?query=(accession:p09525)	25.9169	25.895	26.021	25.8674	26.4165	26.3985	26.2482	26.3826	0.436408	8.62507	2.63298			0.0023282	ANXA4	5.58075e-05	P09525	ANXA4_HUMAN	Annexin A4
9167	PITX1	https://www.uniprot.org/uniprot/?query=(accession:p78337)	11.347	11.458	11.7796	11.141	12.8045	11.4603	11.0975	12.1062	0.435695	1.17979	0.416663			0.383122	PITX1	0.276575	P78337	PITX1_HUMAN	Pituitary homeobox 1
2893	ZNF566	https://www.uniprot.org/uniprot/?query=(accession:q969w8)+OR+(accession:q969w8-2)	10.8493	18.0932	15.3985	15.5934	14.8225	13.4982	20.425	12.9301	0.43535	0.205991	0.0528699			0.885381	ZNF566;ZNF566	0.842654	Q969W8;Q969W8-2	ZN566_HUMAN;ZN566_HUMAN	Zinc finger protein 566;Isoform of Q969W8, Isoform 2 of Zinc finger protein 566
3973	CDK20	https://www.uniprot.org/uniprot/?query=(accession:q8izl9)	12.8373	12.4861	13.3424	12.3998	13.2962	13.1808	13.1864	13.1429	0.435163	2.16271	0.901202			0.125545	CDK20	0.06729	Q8IZL9	CDK20_HUMAN	Cyclin-dependent kinase 20
5568	NOS1AP	https://www.uniprot.org/uniprot/?query=(accession:o75052)+OR+(accession:o75052-3)	21.7316	21.6317	21.8691	21.6939	22.1627	22.2671	22.0888	22.1482	0.435093	7.17405	2.57649			0.00265164	NOS1AP;NOS1AP	0.000180443	O75052;O75052-3	CAPON_HUMAN;CAPON_HUMAN	Carboxyl-terminal PDZ ligand of neuronal nitric oxide synthase protein;Isoform of O75052, Isoform 3 of Carboxyl-terminal PDZ ligand of neuronal nitric oxide synthase protein
8132	MSRA	https://www.uniprot.org/uniprot/?query=(accession:q9uj68)+OR+(accession:q9uj68-5)	24.6978	24.7504	24.9931	24.6792	25.2357	25.2535	25.1585	25.2121	0.434823	6.02348	2.41194			0.00387312	MSRA;MSRA	0.000527216	Q9UJ68;Q9UJ68-5	MSRA_HUMAN;MSRA_HUMAN	Mitochondrial peptide methionine sulfoxide reductase;Isoform of Q9UJ68, Isoform 5 of Mitochondrial peptide methionine sulfoxide reductase
9696	MLH3	https://www.uniprot.org/uniprot/?query=(accession:q9uhc1)+OR+(accession:q9uhc1-2)	12.1969	15.2668	15.33	15.6975	15.2903	14.3578	15.195	15.3872	0.434816	0.554124	0.163613			0.686099	MLH3;MLH3	0.596722	Q9UHC1;Q9UHC1-2	MLH3_HUMAN;MLH3_HUMAN	DNA mismatch repair protein Mlh3;Isoform of Q9UHC1, Isoform 2 of DNA mismatch repair protein Mlh3
8509	FAM241A	https://www.uniprot.org/uniprot/?query=(accession:q8n8j7)	24.0204	24.0094	24.0701	23.9772	24.4552	24.4578	24.3994	24.5029	0.434559	13.4859	2.65921			0.00219175	FAM241A	2.86377e-06	Q8N8J7	F241A_HUMAN	Uncharacterized protein FAM241A
2538	NTAN1	https://www.uniprot.org/uniprot/?query=(accession:q96ab6)	24.6738	24.6622	24.7294	24.5165	25.1459	25.0506	24.9451	25.1768	0.43413	6.51373	2.51044			0.00308715	NTAN1	0.000328123	Q96AB6	NTAN1_HUMAN	Protein N-terminal asparagine amidohydrolase
8526	PPP2R3C	https://www.uniprot.org/uniprot/?query=(accession:q969q6)	18.8855	18.7571	19.7161	18.2893	19.8143	19.4786	19.0959	18.9944	0.433773	1.33186	0.486237			0.32641	PPP2R3C	0.224586	Q969Q6	P2R3C_HUMAN	Serine/threonine-protein phosphatase 2A regulatory subunit B'' subunit gamma
9312	RASSF8	https://www.uniprot.org/uniprot/?query=(accession:q8nhq8)+OR+(accession:q8nhq8-2)	20.391	19.0692	20.5966	20.4039	20.852	20.4378	20.2272	20.6781	0.433585	1.23983	0.443985			0.359762	RASSF8;RASSF8	0.254939	Q8NHQ8;Q8NHQ8-2	RASF8_HUMAN;RASF8_HUMAN	Ras association domain-containing protein 8;Isoform of Q8NHQ8, Isoform 2 of Ras association domain-containing protein 8
644	ATP13A3	https://www.uniprot.org/uniprot/?query=(accession:a0a2r8y635)	23.3132	23.2151	23.4559	23.1849	23.78	23.8126	23.636	23.6734	0.43323	6.10053	2.4269			0.00374196	ATP13A3	0.000488461	A0A2R8Y635	A0A2R8Y635_HUMAN	Isoform of Q9H7F0, ATPase 13A3
4107	TRIM21	https://www.uniprot.org/uniprot/?query=(accession:p19474)	25.2171	25.3031	25.4418	25.3018	25.8043	25.7805	25.5945	25.8171	0.433184	6.44797	2.49816			0.00317569	TRIM21	0.000349129	P19474	RO52_HUMAN	E3 ubiquitin-protein ligase TRIM21
8050	CEP170	https://www.uniprot.org/uniprot/?query=(accession:q5sw79-2)	21.874	21.0925	21.7687	21.3864	22.1326	22.0463	21.7884	21.8866	0.433041	2.3799	1.01402			0.0968224	CEP170	0.0488459	Q5SW79-2	CE170_HUMAN	Isoform of Q5SW79, Isoform 2 of Centrosomal protein of 170 kDa
3721	RBCK1	https://www.uniprot.org/uniprot/?query=(accession:q9bym8)	22.8034	22.7814	23.1251	22.9284	23.4629	23.4552	23.1719	23.2802	0.432962	4.34176	1.90536			0.0124349	RBCK1	0.0033789	Q9BYM8	HOIL1_HUMAN	RanBP-type and C3HC4-type zinc finger-containing protein 1
5669	STX12	https://www.uniprot.org/uniprot/?query=(accession:q86y82)	28.4718	28.4765	28.5677	28.4588	28.9707	29.0615	28.7646	28.9096	0.432906	6.68039	2.53772			0.0028992	STX12	0.000280965	Q86Y82	STX12_HUMAN	Syntaxin-12
3943	ATP1B1	https://www.uniprot.org/uniprot/?query=(accession:p05026)+OR+(accession:p05026-2)	25.8631	25.9165	26.0662	25.8402	26.3642	26.3979	26.1957	26.4577	0.432357	5.96965	2.40058			0.0039758	ATP1B1;ATP1B1	0.000556335	P05026;P05026-2	AT1B1_HUMAN;AT1B1_HUMAN	Sodium/potassium-transporting ATPase subunit beta-1;Isoform of P05026, Isoform 2 of Sodium/potassium-transporting ATPase subunit beta-1
9563	YIF1A	https://www.uniprot.org/uniprot/?query=(accession:o95070)	26.7656	26.8353	26.8553	26.6105	27.2907	27.2884	27.0713	27.1446	0.432093	5.8174	2.36903			0.00427535	YIF1A	0.000648919	O95070	YIF1A_HUMAN	Protein YIF1A
447	LMAN1	https://www.uniprot.org/uniprot/?query=(accession:p49257)	27.0551	27.0234	27.2495	27.0031	27.5402	27.4954	27.4353	27.588	0.431962	6.84335	2.5493			0.00282295	LMAN1	0.000242095	P49257	LMAN1_HUMAN	Protein ERGIC-53
10301	ATXN2L	https://www.uniprot.org/uniprot/?query=(accession:h3buf6)	16.635	15.3744	15.6176	16.566	16.6034	16.7475	16.5261	16.0435	0.431851	1.30457	0.473166			0.336383	ATXN2L	0.233241	H3BUF6	H3BUF6_HUMAN	Isoform of Q8WWM7, Ataxin 2 like
2657	NBEAL2	https://www.uniprot.org/uniprot/?query=(accession:q6znj1)	24.7869	24.912	24.9535	24.833	25.3881	25.3007	25.1465	25.3763	0.431575	6.66027	2.53485			0.00291843	NBEAL2	0.000286233	Q6ZNJ1	NBEL2_HUMAN	Neurobeachin-like protein 2
7557	SNX7	https://www.uniprot.org/uniprot/?query=(accession:q9unh6)+OR+(accession:q9unh6-3)	21.7355	21.8044	22.1479	21.891	22.3219	22.4102	22.1707	22.4012	0.431318	4.32827	1.89998			0.0125899	SNX7;SNX7	0.00343514	Q9UNH6;Q9UNH6-3	SNX7_HUMAN;SNX7_HUMAN	Sorting nexin-7;Isoform of Q9UNH6, Isoform 3 of Sorting nexin-7
8664	ARPC1A	https://www.uniprot.org/uniprot/?query=(accession:q92747)	24.1422	24.2617	24.4243	24.0895	24.6386	24.6753	24.5707	24.758	0.431229	5.40605	2.26257			0.00546303	ARPC1A	0.000997874	Q92747	ARC1A_HUMAN	Actin-related protein 2/3 complex subunit 1A
1078	NLRP1	https://www.uniprot.org/uniprot/?query=(accession:q9c000)+OR+(accession:q9c000-2)+OR+(accession:q9c000-5)	20.4836	20.7245	20.8408	20.7007	22.6848	20.3533	20.6551	20.7767	0.430062	0.867892	0.283994			0.520003	NLRP1;NLRP1;NLRP1	0.41418	Q9C000;Q9C000-2;Q9C000-5	NLRP1_HUMAN;NLRP1_HUMAN;NLRP1_HUMAN	NACHT, LRR and PYD domains-containing protein 1;Isoform of Q9C000, Isoform 2 of NACHT, LRR and PYD domains-containing protein 1;Isoform of Q9C000, Isoform 5 of NACHT, LRR and PYD domains-containing protein 1
689	FARP1	https://www.uniprot.org/uniprot/?query=(accession:q9y4f1)+OR+(accession:q9y4f1-2)	23.6326	23.5719	23.6545	23.5301	24.0873	24.0489	23.9365	24.0344	0.429513	9.83188	2.63298			0.0023282	FARP1;FARP1	2.37267e-05	Q9Y4F1;Q9Y4F1-2	FARP1_HUMAN;FARP1_HUMAN	FERM, ARHGEF and pleckstrin domain-containing protein 1;Isoform of Q9Y4F1, Isoform 2 of FERM, ARHGEF and pleckstrin domain-containing protein 1
6070	GNAI1	https://www.uniprot.org/uniprot/?query=(accession:p63096)	25.605	25.6515	25.7174	25.4977	26.0371	26.1753	26.0268	25.9501	0.429422	6.75074	2.54262			0.00286668	GNAI1	0.000263385	P63096	GNAI1_HUMAN	Guanine nucleotide-binding protein G(i) subunit alpha-1
7945	TP53I3	https://www.uniprot.org/uniprot/?query=(accession:q53fa7)	23.7594	23.8251	23.9791	23.7787	24.3247	24.3134	24.0974	24.3243	0.429381	5.99288	2.40484			0.00393699	TP53I3	0.000543556	Q53FA7	QORX_HUMAN	Quinone oxidoreductase PIG3
9110	BORCS5	https://www.uniprot.org/uniprot/?query=(accession:q969j3)	23.0058	22.6648	22.8001	22.7392	22.9422	22.9778	24.6817	22.3254	0.429289	0.906864	0.300012			0.501173	BORCS5	0.394588	Q969J3	BORC5_HUMAN	BLOC-1-related complex subunit 5
5899	PCIF1	https://www.uniprot.org/uniprot/?query=(accession:q9h4z3)	23.6345	23.6302	23.6933	23.5987	24.1086	24.1685	23.9724	24.0243	0.429254	8.95679	2.63298			0.0023282	PCIF1	4.3685e-05	Q9H4Z3	CAPAM_HUMAN	mRNA (2'-O-methyladenosine-N(6)-)-methyltransferase
891	TTYH3	https://www.uniprot.org/uniprot/?query=(accession:q9c0h2)+OR+(accession:q9c0h2-2)	23.1856	23.1164	23.3136	23.2612	23.7403	23.7771	23.4403	23.6351	0.429014	5.19516	2.19995			0.00631027	TTYH3;TTYH3	0.00125483	Q9C0H2;Q9C0H2-2	TTYH3_HUMAN;TTYH3_HUMAN	Protein tweety homolog 3;Isoform of Q9C0H2, Isoform 2 of Protein tweety homolog 3
3515	FAM169A	https://www.uniprot.org/uniprot/?query=(accession:q9y6x4)	23.2912	23.2985	23.3415	23.1976	23.6968	23.8195	23.5965	23.7304	0.428614	7.90628	2.62691			0.00236098	FAM169A	9.7621e-05	Q9Y6X4	F169A_HUMAN	Soluble lamin-associated protein of 75 kDa
2472	PAM	https://www.uniprot.org/uniprot/?query=(accession:p19021)+OR+(accession:p19021-5)+OR+(accession:p19021-6)	20.6257	20.7478	20.5566	20.5688	21.0725	21.0261	21.0072	21.107	0.428474	8.73279	2.63298			0.0023282	PAM;PAM;PAM	5.14963e-05	P19021;P19021-5;P19021-6	AMD_HUMAN;AMD_HUMAN;AMD_HUMAN	Peptidyl-glycine alpha-amidating monooxygenase;Isoform of P19021, Isoform 5 of Peptidyl-glycine alpha-amidating monooxygenase;Isoform of P19021, Isoform 6 of Peptidyl-glycine alpha-amidating monooxygenase
6768	SPDL1	https://www.uniprot.org/uniprot/?query=(accession:q96ea4)	24.3271	22.565	23.3527	24.132	23.4903	25.078	24.579	22.9419	0.428095	0.72979	0.228654			0.590672	SPDL1	0.489186	Q96EA4	SPDLY_HUMAN	Protein Spindly
9207	C1RL	https://www.uniprot.org/uniprot/?query=(accession:q9nzp8)	12.5537	13.0329	12.9562	12.6315	12.7588	12.9044	13.634	13.5866	0.427355	1.79973	0.716858			0.19193	C1RL	0.114877	Q9NZP8	C1RL_HUMAN	Complement C1r subcomponent-like protein
3343	TBC1D24	https://www.uniprot.org/uniprot/?query=(accession:q9ulp9)+OR+(accession:q9ulp9-2)	27.6882	27.6346	27.8173	27.6263	28.192	28.154	27.95	28.1783	0.426997	6.19113	2.44372			0.00359983	TBC1D24;TBC1D24	0.000446914	Q9ULP9;Q9ULP9-2	TBC24_HUMAN;TBC24_HUMAN	TBC1 domain family member 24;Isoform of Q9ULP9, Isoform 2 of TBC1 domain family member 24
6912	CADM4	https://www.uniprot.org/uniprot/?query=(accession:q8nfz8)	24.2882	24.195	24.4436	24.2202	24.7354	24.7559	24.5864	24.7769	0.426906	6.28793	2.46515			0.00342647	CADM4	0.000406845	Q8NFZ8	CADM4_HUMAN	Cell adhesion molecule 4
9950	DBNL	https://www.uniprot.org/uniprot/?query=(accession:q9uju6-3)	14.9198	15.4071	15.5373	15.4807	15.9683	15.6802	15.9273	15.475	0.426485	2.51419	1.08041			0.0830981	DBNL	0.0401098	Q9UJU6-3	DBNL_HUMAN	Isoform of Q9UJU6, Isoform 3 of Drebrin-like protein
6193	LTBP3	https://www.uniprot.org/uniprot/?query=(accession:q9ns15)	21.0388	20.9846	21.2529	21.1431	21.5363	21.6573	21.4121	21.5188	0.426295	5.74485	2.35281			0.00443807	LTBP3	0.000699002	Q9NS15	LTBP3_HUMAN	Latent-transforming growth factor beta-binding protein 3
4122	FCHSD1	https://www.uniprot.org/uniprot/?query=(accession:q86wn1)	22.1732	22.0377	22.1021	22.0042	22.5923	22.5627	22.5766	22.2851	0.424865	5.42896	2.26985			0.00537214	FCHSD1	0.000973683	Q86WN1	FCSD1_HUMAN	F-BAR and double SH3 domains protein 1
867	NIPBL	https://www.uniprot.org/uniprot/?query=(accession:q6kc79)	27.1688	27.1635	27.2949	27.1711	27.653	27.6805	27.4867	27.6769	0.424671	7.70777	2.61395			0.0024325	NIPBL	0.00011477	Q6KC79	NIPBL_HUMAN	Nipped-B-like protein
1831	GTPBP8	https://www.uniprot.org/uniprot/?query=(accession:q8n3z3)	23.9445	23.9117	24.1298	23.6903	24.3194	24.413	24.2932	24.3475	0.424219	4.78638	2.06946			0.00852196	GTPBP8	0.00199067	Q8N3Z3	GTPB8_HUMAN	GTP-binding protein 8
7464	RUBCN	https://www.uniprot.org/uniprot/?query=(accession:q92622)	20.084	20.1241	20.3319	19.8886	20.7198	20.4311	20.4306	20.541	0.423478	3.96896	1.7523			0.0176887	RUBCN	0.00538593	Q92622	RUBIC_HUMAN	Run domain Beclin-1-interacting and cysteine-rich domain-containing protein
6124	HCCS	https://www.uniprot.org/uniprot/?query=(accession:p53701)	23.6261	23.5959	23.7828	23.5682	24.1867	24.0297	24.0044	24.0427	0.422598	6.90027	2.55738			0.00277092	HCCS	0.000229976	P53701	CCHL_HUMAN	Holocytochrome c-type synthase
66	B3GALT6	https://www.uniprot.org/uniprot/?query=(accession:q96l58)	21.1247	21.2877	21.1636	20.9862	21.4991	21.6227	21.5495	21.5797	0.422205	6.50216	2.50853			0.0031008	B3GALT6	0.000331715	Q96L58	B3GT6_HUMAN	Beta-1,3-galactosyltransferase 6
5942	BLTP1	https://www.uniprot.org/uniprot/?query=(accession:a0a7p0t938)+OR+(accession:a0a8j8z0t9)	23.8735	23.8294	23.7134	23.3591	24.0152	24.1463	24.0434	24.2553	0.421187	3.49508	1.55293			0.0279941	BLTP1;BLTP1	0.0100395	A0A7P0T938;A0A8J8Z0T9	A0A7P0T938_HUMAN;A0A8J8Z0T9_HUMAN	Isoform of Q2LD37, Bridge-like lipid transfer protein family member 1;Isoform of Q2LD37, Bridge-like lipid transfer protein family member 1
1568	ANXA5	https://www.uniprot.org/uniprot/?query=(accession:p08758)	28.5559	28.5879	28.6945	28.5483	29.0697	29.0728	28.8808	29.0457	0.42059	7.53653	2.59625			0.00253367	ANXA5	0.000132328	P08758	ANXA5_HUMAN	Annexin A5
5703	BAG1	https://www.uniprot.org/uniprot/?query=(accession:q99933)+OR+(accession:q99933-3)+OR+(accession:q99933-4)	23.1754	23.1825	23.3049	23.0963	23.5508	23.7817	23.5199	23.5864	0.419931	6.00199	2.40723			0.00391532	BAG1;BAG1;BAG1	0.000538631	Q99933;Q99933-3;Q99933-4	BAG1_HUMAN;BAG1_HUMAN;BAG1_HUMAN	BAG family molecular chaperone regulator 1;Isoform of Q99933, Isoform 3 of BAG family molecular chaperone regulator 1;Isoform of Q99933, Isoform 4 of BAG family molecular chaperone regulator 1
5570	HAS3	https://www.uniprot.org/uniprot/?query=(accession:o00219)	20.4948	20.4357	20.9389	21.7106	21.4315	20.7076	22.1792	20.9407	0.419734	1.03341	0.352252			0.444373	HAS3	0.335747	O00219	HYAS3_HUMAN	Hyaluronan synthase 3
1590	KIF16B	https://www.uniprot.org/uniprot/?query=(accession:q96l93)+OR+(accession:q96l93-4)	21.9956	22.1539	22.0729	21.7892	22.5115	22.5707	22.1439	22.4644	0.419721	3.62987	1.61202			0.0244331	KIF16B;KIF16B	0.00838146	Q96L93;Q96L93-4	KI16B_HUMAN;KI16B_HUMAN	Kinesin-like protein KIF16B;Isoform of Q96L93, Isoform 3 of Kinesin-like protein KIF16B
8816	SELENOF	https://www.uniprot.org/uniprot/?query=(accession:o60613)	19.6272	19.7967	19.8717	19.5046	20.2904	20.2067	20.0159	19.9649	0.41942	3.94522	1.7427			0.0180843	SELENOF	0.00555218	O60613	SEP15_HUMAN	Selenoprotein F
8290	CNOT8	https://www.uniprot.org/uniprot/?query=(accession:q9uff9)+OR+(accession:q9uff9-3)	19.6423	19.8676	19.8298	19.5832	20.0159	20.2392	20.1233	20.2211	0.419153	5.10399	2.17262			0.00672022	CNOT8;CNOT8	0.00138808	Q9UFF9;Q9UFF9-3	CNOT8_HUMAN;CNOT8_HUMAN	CCR4-NOT transcription complex subunit 8;Isoform of Q9UFF9, Isoform 3 of CCR4-NOT transcription complex subunit 8
5394	ANKMY2	https://www.uniprot.org/uniprot/?query=(accession:q8iv38)	23.3979	23.4634	23.481	23.3551	23.8918	23.9058	23.7167	23.8596	0.419128	8.10405	2.62691			0.00236098	ANKMY2	8.3358e-05	Q8IV38	ANKY2_HUMAN	Ankyrin repeat and MYND domain-containing protein 2
3697	CTSD	https://www.uniprot.org/uniprot/?query=(accession:p07339)	27.9433	27.9522	28.1293	27.8294	28.4469	28.4481	28.3088	28.3262	0.41897	6.02454	2.41198			0.00387278	CTSD	0.000526664	P07339	CATD_HUMAN	Cathepsin D
9701	SCOC	https://www.uniprot.org/uniprot/?query=(accession:q9uil1)+OR+(accession:q9uil1-2)+OR+(accession:q9uil1-3)	12.4216	18.8085	18.0921	18.7274	18.6118	19.2083	18.835	13.0689	0.418594	0.213337	0.054719			0.881619	SCOC;SCOC;SCOC	0.837137	Q9UIL1;Q9UIL1-2;Q9UIL1-3	SCOC_HUMAN;SCOC_HUMAN;SCOC_HUMAN	Short coiled-coil protein;Isoform of Q9UIL1, Isoform 2 of Short coiled-coil protein;Isoform of Q9UIL1, Isoform 3 of Short coiled-coil protein
9241	ACYP2	https://www.uniprot.org/uniprot/?query=(accession:p14621)	23.6034	23.7714	23.8329	23.6084	24.2162	24.1431	24.0539	24.0765	0.418398	6.3355	2.47606			0.00334149	ACYP2	0.00038864	P14621	ACYP2_HUMAN	Acylphosphatase-2
3734	SCRN1	https://www.uniprot.org/uniprot/?query=(accession:q12765)+OR+(accession:q12765-2)	25.5643	25.5473	25.6732	25.5491	26.0404	26.0514	25.8938	26.0202	0.417955	8.80481	2.63298			0.0023282	SCRN1;SCRN1	4.88245e-05	Q12765;Q12765-2	SCRN1_HUMAN;SCRN1_HUMAN	Secernin-1;Isoform of Q12765, Isoform 2 of Secernin-1
4240	PNPLA2	https://www.uniprot.org/uniprot/?query=(accession:q96ad5)	23.5951	23.5757	23.6768	23.5012	24.0206	24.1688	23.8615	23.9688	0.417753	5.93947	2.39532			0.0040242	PNPLA2	0.000573447	Q96AD5	PLPL2_HUMAN	Patatin-like phospholipase domain-containing protein 2
2998	ANKRD50	https://www.uniprot.org/uniprot/?query=(accession:q9ulj7)	22.6863	22.7414	22.8399	22.7751	23.1833	23.2294	23.0789	23.222	0.417712	8.80791	2.63298			0.0023282	ANKRD50	4.87128e-05	Q9ULJ7	ANR50_HUMAN	Ankyrin repeat domain-containing protein 50
8363	PHLPP2	https://www.uniprot.org/uniprot/?query=(accession:q6zvd8)	22.334	22.1959	22.3299	22.2116	22.7558	22.5158	22.5858	22.8836	0.417416	4.84068	2.08722			0.00818047	PHLPP2	0.00186979	Q6ZVD8	PHLP2_HUMAN	PH domain leucine-rich repeat-containing protein phosphatase 2
3678	AP1S2	https://www.uniprot.org/uniprot/?query=(accession:p56377)	17.2081	16.9804	17.0806	16.8891	17.6894	17.3688	17.3008	17.4687	0.417398	4.07204	1.79441			0.0160544	AP1S2	0.00472459	P56377	AP1S2_HUMAN	AP-1 complex subunit sigma-2
5679	PODXL	https://www.uniprot.org/uniprot/?query=(accession:o00592)+OR+(accession:o00592-2)	25.5028	25.4669	25.6006	25.4863	26.0005	25.9682	25.8317	25.9257	0.417347	8.81503	2.63298			0.0023282	PODXL;PODXL	4.8458e-05	O00592;O00592-2	PODXL_HUMAN;PODXL_HUMAN	Podocalyxin;Isoform of O00592, Isoform 2 of Podocalyxin
6759	KLF5	https://www.uniprot.org/uniprot/?query=(accession:q13887)	19.8295	18.6038	19.2694	19.4421	19.9386	19.7949	19.586	19.4881	0.415707	1.62807	0.630682			0.234055	KLF5	0.147483	Q13887	KLF5_HUMAN	Krueppel-like factor 5
8470	B4GALNT1	https://www.uniprot.org/uniprot/?query=(accession:q00973)	21.055	20.6396	21.1336	20.6991	21.0299	21.5108	21.1756	21.4718	0.41518	2.61803	1.13269			0.0736734	B4GALNT1	0.0344701	Q00973	B4GN1_HUMAN	Beta-1,4 N-acetylgalactosaminyltransferase 1
225	HELZ2	https://www.uniprot.org/uniprot/?query=(accession:q9byk8)	26.6917	26.6744	26.7864	26.5866	27.091	27.1468	27.028	27.1338	0.415161	8.50152	2.63298			0.0023282	HELZ2	6.12625e-05	Q9BYK8	HELZ2_HUMAN	3'-5' exoribonuclease HELZ2
1181	MECP2	https://www.uniprot.org/uniprot/?query=(accession:p51608)	24.3956	24.4081	24.5321	24.4003	24.8293	24.8926	24.7632	24.9111	0.415046	8.80628	2.63298			0.0023282	MECP2	4.87714e-05	P51608	MECP2_HUMAN	Methyl-CpG-binding protein 2
1247	ARL5B	https://www.uniprot.org/uniprot/?query=(accession:q96kc2)	23.8861	23.936	23.8382	23.8655	24.3318	24.238	24.1641	24.4505	0.414699	6.57564	2.52219			0.00300476	ARL5B	0.000309639	Q96KC2	ARL5B_HUMAN	ADP-ribosylation factor-like protein 5B
3282	SLC27A6	https://www.uniprot.org/uniprot/?query=(accession:q9y2p4)	24.7671	24.7855	24.8733	24.644	25.1734	25.2522	25.0595	25.2401	0.413831	6.61431	2.52924			0.0029564	SLC27A6	0.000298688	Q9Y2P4	S27A6_HUMAN	Long-chain fatty acid transport protein 6
2570	NRBP2	https://www.uniprot.org/uniprot/?query=(accession:q9nsy0)	22.7713	22.9416	22.5686	22.6203	23.2398	23.2155	23.1416	22.9601	0.413759	4.18241	1.83853			0.0145033	NRBP2	0.00411353	Q9NSY0	NRBP2_HUMAN	Nuclear receptor-binding protein 2
6746	NCBP3	https://www.uniprot.org/uniprot/?query=(accession:k7elp6)	13.0345	15.076	13.5582	15.4867	15.8485	15.7268	15.4821	11.7488	0.412715	0.387989	0.107498			0.780732	NCBP3	0.709539	K7ELP6	K7ELP6_HUMAN	Isoform of Q53F19, Nuclear cap binding subunit 3 (Fragment)
7415	ADGRG1	https://www.uniprot.org/uniprot/?query=(accession:q9y653-3)	19.7976	19.4356	19.1238	19.6671	19.7759	19.8505	19.9006	20.1478	0.412694	2.63234	1.14072			0.0723237	ADGRG1	0.0337601	Q9Y653-3	AGRG1_HUMAN	Isoform of Q9Y653, Isoform 3 of Adhesion G-protein coupled receptor G1
6404	LIMK2	https://www.uniprot.org/uniprot/?query=(accession:p53671)	21.6128	21.5486	21.6979	21.4614	21.9853	22.0553	21.8839	22.0433	0.41175	6.68877	2.53792			0.00289788	LIMK2	0.000278803	P53671	LIMK2_HUMAN	LIM domain kinase 2
9528	ADGRG6	https://www.uniprot.org/uniprot/?query=(accession:q86sq4)+OR+(accession:q86sq4-2)	21.8006	22.1616	21.844	22.0176	22.4485	22.5333	22.1186	22.3695	0.411496	3.59712	1.59669			0.025311	ADGRG6;ADGRG6	0.00875507	Q86SQ4;Q86SQ4-2	AGRG6_HUMAN;AGRG6_HUMAN	Adhesion G-protein coupled receptor G6;Isoform of Q86SQ4, Isoform 2 of Adhesion G-protein coupled receptor G6
5162	HLA-A	https://www.uniprot.org/uniprot/?query=(accession:a0a140t913)+OR+(accession:a0a140t9i0)+OR+(accession:a0a140t9x5)+OR+(accession:q53z42)	27.2254	27.2466	27.4187	27.1134	27.7019	27.651	27.5849	27.7113	0.411266	6.15721	2.43786			0.00364872	HLA-A;HLA-A;HLA-A;HLA-A	0.000461987	A0A140T913;A0A140T9I0;A0A140T9X5;Q53Z42	A0A140T913_HUMAN;A0A140T9I0_HUMAN;A0A140T9X5_HUMAN;Q53Z42_HUMAN	Isoform of P04439, HLA class I histocompatibility antigen, A alpha chain;Isoform of P04439, HLA class I histocompatibility antigen, A alpha chain (Fragment);Isoform of P04439, HLA class I histocompatibility antigen, A alpha chain (Fragment);Isoform of P04439, HLA class I antigen
2083	HOOK3	https://www.uniprot.org/uniprot/?query=(accession:q86vs8)	23.468	22.4461	23.1257	23.5194	23.6718	23.8802	23.4565	23.1956	0.411212	1.54249	0.587233			0.258683	HOOK3	0.166807	Q86VS8	HOOK3_HUMAN	Protein Hook homolog 3
9901	SMDT1	https://www.uniprot.org/uniprot/?query=(accession:q9h4i9)	22.0195	21.9667	21.6514	20.791	21.8853	21.9361	22.206	22.0442	0.410764	1.51363	0.573207			0.267173	SMDT1	0.173835	Q9H4I9	EMRE_HUMAN	Essential MCU regulator, mitochondrial
4947	PHF1	https://www.uniprot.org/uniprot/?query=(accession:o43189)	25.1803	25.1274	25.3126	25.0343	25.56	25.6106	25.4883	25.6377	0.410462	6.37155	2.48191			0.00329677	PHF1	0.000375454	O43189	PHF1_HUMAN	PHD finger protein 1
6380	PDLIM1	https://www.uniprot.org/uniprot/?query=(accession:o00151)	24.59	24.1743	24.6035	24.3597	25.0741	24.9581	24.7206	24.6125	0.409435	2.97489	1.30888			0.0491041	PDLIM1	0.0206341	O00151	PDLI1_HUMAN	PDZ and LIM domain protein 1
7955	RAB23	https://www.uniprot.org/uniprot/?query=(accession:q9ulc3)	22.9522	22.9691	23.1683	23.023	23.5059	23.3863	23.3799	23.4781	0.409408	7.15478	2.57612			0.00265385	RAB23	0.000183507	Q9ULC3	RAB23_HUMAN	Ras-related protein Rab-23
133	RBKS	https://www.uniprot.org/uniprot/?query=(accession:q9h477)	22.9753	22.8493	23.0971	22.8492	23.3846	23.377	23.2243	23.4206	0.408907	5.79471	2.36373			0.0043278	RBKS	0.00066414	Q9H477	RBSK_HUMAN	Ribokinase
1480	KBTBD11	https://www.uniprot.org/uniprot/?query=(accession:o94819)	20.9842	20.8468	21.1542	20.5483	21.3825	21.1673	21.3675	21.2478	0.407897	3.162	1.39802			0.0399922	KBTBD11	0.015858	O94819	KBTBB_HUMAN	Kelch repeat and BTB domain-containing protein 11
897	CEP170B	https://www.uniprot.org/uniprot/?query=(accession:q9y4f5)	24.1825	24.2389	24.2592	24.1344	24.6595	24.6736	24.4695	24.6435	0.407797	7.48163	2.59225			0.00255709	CEP170B	0.000138585	Q9Y4F5	C170B_HUMAN	Centrosomal protein of 170 kDa protein B
764	MACF1	https://www.uniprot.org/uniprot/?query=(accession:h3bqk9)+OR+(accession:h3bpe1)	25.6371	25.6542	25.7781	25.6075	26.0837	26.0897	25.9919	26.1427	0.407777	8.35299	2.63297			0.00232823	MACF1;MACF1	6.86358e-05	H3BQK9;H3BPE1	H3BQK9_HUMAN;H3BPE1_HUMAN	Isoform of Q9UPN3, Microtubule actin crosslinking factor 1;Isoform of Q9UPN3, Microtubule actin crosslinking factor 1
7734	CSNK1G2	https://www.uniprot.org/uniprot/?query=(accession:p78368)	20.3602	20.3306	20.4118	20.5531	20.9586	20.9319	20.5732	20.8209	0.407243	4.28576	1.8825			0.0131069	CSNK1G2	0.00361919	P78368	KC1G2_HUMAN	Casein kinase I isoform gamma-2
6445	PABIR2	https://www.uniprot.org/uniprot/?query=(accession:q7z309-4)	21.041	21.0294	21.1563	21.1128	21.5293	21.4803	21.4738	21.4825	0.406583	11.4892	2.63298			0.0023282	PABIR2	8.42994e-06	Q7Z309-4	PBIR2_HUMAN	Isoform of Q7Z309, Isoform 4 of PABIR family member 2
8989	TRIM22	https://www.uniprot.org/uniprot/?query=(accession:q8iym9)+OR+(accession:q8iym9-2)	12.5933	13.701	13.1814	12.1457	13.6081	13.0444	13.4767	13.1185	0.406582	1.19882	0.425509			0.375397	TRIM22;TRIM22	0.269554	Q8IYM9;Q8IYM9-2	TRI22_HUMAN;TRI22_HUMAN	E3 ubiquitin-protein ligase TRIM22;Isoform of Q8IYM9, Isoform 2 of E3 ubiquitin-protein ligase TRIM22
875	VCL	https://www.uniprot.org/uniprot/?query=(accession:p18206)+OR+(accession:p18206-2)	26.8852	26.8945	27.0147	26.9176	27.3444	27.372	27.2323	27.3834	0.405011	8.80971	2.63298			0.0023282	VCL;VCL	4.86484e-05	P18206;P18206-2	VINC_HUMAN;VINC_HUMAN	Vinculin;Isoform of P18206, Isoform 1 of Vinculin
1746	AAK1	https://www.uniprot.org/uniprot/?query=(accession:a0a096lp25)	27.9791	27.9089	28.0933	27.9572	28.4267	28.3825	28.2951	28.4503	0.40404	7.85376	2.62086			0.0023941	AAK1	0.000101858	A0A096LP25	A0A096LP25_HUMAN	Isoform of Q2M2I8, AP2 associated kinase 1
7238	MINPP1	https://www.uniprot.org/uniprot/?query=(accession:q9unw1)	24.064	23.9638	24.1603	23.9945	24.4602	24.4865	24.3223	24.5289	0.403849	6.66486	2.53589			0.00291142	MINPP1	0.000285022	Q9UNW1	MINP1_HUMAN	Multiple inositol polyphosphate phosphatase 1
9749	C6orf136	https://www.uniprot.org/uniprot/?query=(accession:q5sqh8-4)	20.1878	20.2005	20.2976	19.9321	20.6742	20.5834	20.219	20.7549	0.403355	3.04647	1.34409			0.0452809	C6orf136	0.0186477	Q5SQH8-4	CF136_HUMAN	Isoform of Q5SQH8, Isoform 4 of Uncharacterized protein C6orf136
1013	SH2B3	https://www.uniprot.org/uniprot/?query=(accession:q9uqq2)	23.4539	23.3634	23.5728	23.5904	23.9437	23.8414	23.8951	23.9127	0.403112	7.16338	2.57649			0.00265164	SH2B3	0.000182132	Q9UQQ2	SH2B3_HUMAN	SH2B adapter protein 3
4952	PRKAB1	https://www.uniprot.org/uniprot/?query=(accession:q9y478)	23.3427	23.1771	23.3804	23.1859	23.8011	23.7778	23.632	23.4874	0.403046	4.73901	2.05412			0.00882844	PRKAB1	0.00210321	Q9Y478	AAKB1_HUMAN	5'-AMP-activated protein kinase subunit beta-1
7128	DNAJB1	https://www.uniprot.org/uniprot/?query=(accession:p25685)	26.5465	26.5112	26.6319	26.5515	26.9982	26.9863	26.8563	27.0108	0.402634	9.01359	2.63298			0.0023282	DNAJB1	4.19235e-05	P25685	DNJB1_HUMAN	DnaJ homolog subfamily B member 1
9531	POLR3GL	https://www.uniprot.org/uniprot/?query=(accession:q9bt43)	22.3987	22.1068	22.0859	22.9195	22.9484	22.696	22.8438	22.6325	0.402454	2.09251	0.864698			0.136553	POLR3GL	0.074644	Q9BT43	RPC7L_HUMAN	DNA-directed RNA polymerase III subunit RPC7-like
6231	CD63	https://www.uniprot.org/uniprot/?query=(accession:f8w022)	26.1379	26.0848	26.41	25.8909	26.498	26.6046	26.4758	26.5532	0.402023	3.8554	1.70588			0.0196843	CD63	0.00623377	F8W022	F8W022_HUMAN	Isoform of P08962, Tetraspanin (Fragment)
1177	DCUN1D2	https://www.uniprot.org/uniprot/?query=(accession:q6ph85)+OR+(accession:q6ph85-2)	14.6433	18.4813	18.0324	17.7788	17.7098	17.0754	17.3901	18.3683	0.401958	0.473001	0.135294			0.732328	DCUN1D2;DCUN1D2	0.650589	Q6PH85;Q6PH85-2	DCNL2_HUMAN;DCNL2_HUMAN	DCN1-like protein 2;Isoform of Q6PH85, Isoform 2 of DCN1-like protein 2
10178	MAP2K3	https://www.uniprot.org/uniprot/?query=(accession:p46734-2)	19.2277	17.9903	19.1199	18.9326	19.3004	18.611	19.3966	19.5703	0.401957	1.23163	0.440482			0.362675	MAP2K3	0.257806	P46734-2	MP2K3_HUMAN	Isoform of P46734, Isoform 1 of Dual specificity mitogen-activated protein kinase kinase 3
7474	MYO9A	https://www.uniprot.org/uniprot/?query=(accession:b2rty4-2)+OR+(accession:b2rty4)+OR+(accession:b2rty4-4)	22.0939	22.0623	22.2698	21.9556	22.4083	22.6292	22.5388	22.4126	0.401801	5.01461	2.14326			0.00719017	MYO9A;MYO9A;MYO9A	0.00153411	B2RTY4-2;B2RTY4;B2RTY4-4	MYO9A_HUMAN;MYO9A_HUMAN;MYO9A_HUMAN	Isoform of B2RTY4, Isoform 2 of Unconventional myosin-IXa;Unconventional myosin-IXa;Isoform of B2RTY4, Isoform 4 of Unconventional myosin-IXa
8734	TAF5L	https://www.uniprot.org/uniprot/?query=(accession:o75529)	23.3064	23.2173	23.3395	23.1185	23.7042	23.567	23.6155	23.7022	0.401751	6.8726	2.55219			0.00280418	TAF5L	0.000235781	O75529	TAF5L_HUMAN	TAF5-like RNA polymerase II p300/CBP-associated factor-associated factor 65 kDa subunit 5L
2507	DNMBP	https://www.uniprot.org/uniprot/?query=(accession:q6xzf7)	25.3273	25.3371	25.4608	25.3114	25.7919	25.7528	25.6757	25.822	0.401471	8.55591	2.63298			0.0023282	DNMBP	5.87899e-05	Q6XZF7	DNMBP_HUMAN	Dynamin-binding protein
4383	HAGH	https://www.uniprot.org/uniprot/?query=(accession:q16775)	25.81	25.8408	25.904	25.7695	26.2659	26.2518	26.1282	26.2837	0.401302	8.76896	2.63298			0.0023282	HAGH	5.01341e-05	Q16775	GLO2_HUMAN	Hydroxyacylglutathione hydrolase, mitochondrial
273	RCN1	https://www.uniprot.org/uniprot/?query=(accession:q15293)	26.3733	26.0465	26.4372	26.4047	26.8491	26.8185	26.5833	26.6143	0.400876	3.75997	1.66731			0.0215126	RCN1	0.00705905	Q15293	RCN1_HUMAN	Reticulocalbin-1
3184	TADA3	https://www.uniprot.org/uniprot/?query=(accession:o75528)	21.5468	21.5269	21.6831	21.4767	21.9764	22.0682	21.8414	21.9508	0.400793	6.44478	2.49724			0.00318245	TADA3	0.000350186	O75528	TADA3_HUMAN	Transcriptional adapter 3
8373	DENND11	https://www.uniprot.org/uniprot/?query=(accession:a4d1u4)	21.814	21.9108	21.9349	21.7948	22.1268	22.3912	22.2179	22.3191	0.400117	6.14709	2.43524			0.0036708	DENND11	0.000466594	A4D1U4	DEN11_HUMAN	DENN domain-containing protein 11
270	KLHL21	https://www.uniprot.org/uniprot/?query=(accession:q9ujp4)	22.7792	23.0331	23.0441	23.087	23.5081	23.4405	23.2061	23.3885	0.399932	4.44402	1.94888			0.0112491	KLHL21	0.00298407	Q9UJP4	KLH21_HUMAN	Kelch-like protein 21
5934	KCTD14	https://www.uniprot.org/uniprot/?query=(accession:q9bq13)+OR+(accession:q9bq13-2)	22.0027	21.9546	22.0125	21.9408	22.494	22.2555	22.2829	22.4752	0.399278	6.35097	2.47785			0.00332773	KCTD14;KCTD14	0.00038292	Q9BQ13;Q9BQ13-2	KCD14_HUMAN;KCD14_HUMAN	BTB/POZ domain-containing protein KCTD14;Isoform of Q9BQ13, Isoform 3b of BTB/POZ domain-containing protein KCTD14
8194	REEP3	https://www.uniprot.org/uniprot/?query=(accession:q6nuk4)	22.665	22.7464	22.8303	22.8232	23.1636	23.3161	22.9516	23.2307	0.399277	4.83992	2.08722			0.00818047	REEP3	0.00187142	Q6NUK4	REEP3_HUMAN	Receptor expression-enhancing protein 3
9932	FUT4	https://www.uniprot.org/uniprot/?query=(accession:p22083)+OR+(accession:p22083-2)	11.6117	11.6313	11.8386	12.5319	12.4499	12.3952	11.9669	12.3982	0.399164	1.76715	0.700591			0.199255	FUT4;FUT4	0.120483	P22083;P22083-2	FUT4_HUMAN;FUT4_HUMAN	Alpha-(1,3)-fucosyltransferase 4;Isoform of P22083, Isoform Short of Alpha-(1,3)-fucosyltransferase 4
7202	GNA12	https://www.uniprot.org/uniprot/?query=(accession:q03113)	20.116	20.1729	20.0403	20.1812	20.4958	20.6884	20.472	20.4508	0.399135	6.47544	2.50435			0.00313079	GNA12	0.000340176	Q03113	GNA12_HUMAN	Guanine nucleotide-binding protein subunit alpha-12
4759	INPP1	https://www.uniprot.org/uniprot/?query=(accession:p49441)	24.2589	24.3971	24.4742	24.3356	24.7978	24.788	24.7038	24.7708	0.398618	7.95994	2.62691			0.00236098	INPP1	9.34959e-05	P49441	INPP_HUMAN	Inositol polyphosphate 1-phosphatase
6002	SYBU	https://www.uniprot.org/uniprot/?query=(accession:q9nx95-4)+OR+(accession:q9nx95)+OR+(accession:q9nx95-3)	22.1558	22.1414	22.2352	22.068	22.5238	22.5736	22.4809	22.6146	0.398103	8.75493	2.63298			0.0023282	SYBU;SYBU;SYBU	5.06577e-05	Q9NX95-4;Q9NX95;Q9NX95-3	SYBU_HUMAN;SYBU_HUMAN;SYBU_HUMAN	Isoform of Q9NX95, Isoform 4 of Syntabulin;Syntabulin;Isoform of Q9NX95, Isoform 3 of Syntabulin
7963	PGAP6	https://www.uniprot.org/uniprot/?query=(accession:q9hcn3)	19.3348	19.2956	19.1674	19.303	19.5562	19.7486	19.5883	19.7996	0.397961	5.90579	2.38776			0.00409488	PGAP6	0.000593239	Q9HCN3	PGAP6_HUMAN	Post-GPI attachment to proteins factor 6
5009	SLC18B1	https://www.uniprot.org/uniprot/?query=(accession:q6nt16)	28.6556	28.8011	28.8252	28.0391	28.8911	29.1511	28.6944	29.1701	0.396405	1.97112	0.804023			0.157028	SLC18B1	0.089292	Q6NT16	S18B1_HUMAN	MFS-type transporter SLC18B1
9664	C19orf12	https://www.uniprot.org/uniprot/?query=(accession:q9nsk7)+OR+(accession:q9nsk7-3)	20.2585	20.376	20.102	20.805	21.0583	20.6037	20.4562	21.0067	0.395856	2.01293	0.824659			0.149741	C19orf12;C19orf12	0.0839513	Q9NSK7;Q9NSK7-3	CS012_HUMAN;CS012_HUMAN	Protein C19orf12;Isoform of Q9NSK7, Isoform 3 of Protein C19orf12
9161	SLC41A1	https://www.uniprot.org/uniprot/?query=(accession:q8ivj1)	17.2375	16.8143	17.1747	17.1043	17.5874	17.5432	16.6926	18.0897	0.395537	1.40128	0.519048			0.302658	SLC41A1	0.203823	Q8IVJ1	S41A1_HUMAN	Solute carrier family 41 member 1
7122	HDAC4	https://www.uniprot.org/uniprot/?query=(accession:p56524)	23.6373	23.637	23.7101	23.6514	24.0856	24.1044	23.9257	24.1023	0.395531	8.45585	2.63298			0.0023282	HDAC4	6.343e-05	P56524	HDAC4_HUMAN	Histone deacetylase 4
495	UBXN6	https://www.uniprot.org/uniprot/?query=(accession:q9bzv1)	22.1355	22.1767	22.271	22.2035	22.6778	22.6691	22.5286	22.4926	0.395355	7.25479	2.57649			0.00265164	UBXN6	0.00016822	Q9BZV1	UBXN6_HUMAN	UBX domain-containing protein 6
5164	MR1	https://www.uniprot.org/uniprot/?query=(accession:q95460-3)	15.7383	16.0755	16.4671	15.5351	16.3495	15.9161	16.3093	16.8218	0.395185	1.54488	0.588178			0.25812	MR1	0.166238	Q95460-3	HMR1_HUMAN	Isoform of Q95460, Isoform 3 of Major histocompatibility complex class I-related gene protein
1996	TIMM29	https://www.uniprot.org/uniprot/?query=(accession:q9bsf4)	25.6094	25.6002	25.7092	25.4734	26.0436	26.0182	25.9142	25.992	0.393941	7.18686	2.57649			0.00265164	TIMM29	0.000178439	Q9BSF4	TIM29_HUMAN	Mitochondrial import inner membrane translocase subunit Tim29
3126	PECR	https://www.uniprot.org/uniprot/?query=(accession:q9by49)	26.2469	26.3247	26.2809	26.0339	26.5333	26.7174	26.5421	26.6694	0.393911	5.20864	2.20488			0.00623909	PECR	0.00123637	Q9BY49	PECR_HUMAN	Peroxisomal trans-2-enoyl-CoA reductase
5618	PDE9A	https://www.uniprot.org/uniprot/?query=(accession:o76083)+OR+(accession:o76083-15)	17.3919	17.9853	17.9539	18.6335	18.7653	18.1442	18.3842	18.2439	0.393257	1.472	0.552843			0.279999	PDE9A;PDE9A	0.184447	O76083;O76083-15	PDE9A_HUMAN;PDE9A_HUMAN	High affinity cGMP-specific 3',5'-cyclic phosphodiesterase 9A;Isoform of O76083, Isoform PDE9A18 of High affinity cGMP-specific 3',5'-cyclic phosphodiesterase 9A
783	VMA21	https://www.uniprot.org/uniprot/?query=(accession:q3zaq7)	24.7731	24.864	24.9368	24.9532	25.3035	25.363	25.0521	25.3794	0.392694	4.79238	2.07082			0.00849525	VMA21	0.00197689	Q3ZAQ7	VMA21_HUMAN	Vacuolar ATPase assembly integral membrane protein VMA21
4710	GDAP2	https://www.uniprot.org/uniprot/?query=(accession:q9nxn4)	24.573	24.7143	24.6781	24.5505	25.0098	25.1078	24.8669	25.1023	0.392694	5.9185	2.39029			0.00407112	GDAP2	0.000585684	Q9NXN4	GDAP2_HUMAN	Ganglioside-induced differentiation-associated protein 2
4398	STAT1	https://www.uniprot.org/uniprot/?query=(accession:p42224)	26.5432	26.5721	26.6613	26.5	26.9893	27.0081	26.8729	26.9758	0.392376	8.52919	2.63298			0.0023282	STAT1	5.99902e-05	P42224	STAT1_HUMAN	Signal transducer and activator of transcription 1-alpha/beta
348	SH3BP2	https://www.uniprot.org/uniprot/?query=(accession:p78314-4)	24.4741	24.6333	24.6328	24.1602	25.0115	24.8648	24.7089	24.8838	0.39216	3.28334	1.45605			0.0349905	SH3BP2	0.0134016	P78314-4	3BP2_HUMAN	Isoform of P78314, Isoform 4 of SH3 domain-binding protein 2
5586	AIFM2	https://www.uniprot.org/uniprot/?query=(accession:q9brq8)	24.3448	24.2967	24.4122	24.3075	24.7541	24.785	24.6155	24.7747	0.392054	8.26168	2.63215			0.00233264	AIFM2	7.36648e-05	Q9BRQ8	FSP1_HUMAN	Ferroptosis suppressor protein 1
5855	ENO3	https://www.uniprot.org/uniprot/?query=(accession:p13929)	24.9983	25.1261	25.057	24.75	25.3962	25.5622	25.1859	25.3537	0.391658	3.70203	1.64264			0.0227699	ENO3	0.00761769	P13929	ENOB_HUMAN	Beta-enolase
5970	BAIAP2L1	https://www.uniprot.org/uniprot/?query=(accession:q9uhr4)	25.5454	25.3068	25.5907	25.5187	25.9402	25.969	25.7694	25.8495	0.391599	5.28353	2.22817			0.00591333	BAIAP2L1	0.00113913	Q9UHR4	BI2L1_HUMAN	BAR/IMD domain-containing adapter protein 2-like 1
562	PARP14	https://www.uniprot.org/uniprot/?query=(accession:q460n5)	24.5726	24.5564	24.6898	24.5388	24.9646	25.0148	24.9072	25.037	0.391518	8.64829	2.63298			0.0023282	PARP14	5.48447e-05	Q460N5	PAR14_HUMAN	Protein mono-ADP-ribosyltransferase PARP14
8276	GOLM2	https://www.uniprot.org/uniprot/?query=(accession:q6p4e1)+OR+(accession:q6p4e1-5)	23.2557	23.1956	23.4565	23.2513	23.6893	23.7427	23.5866	23.7061	0.391444	6.11541	2.42973			0.00371763	GOLM2;GOLM2	0.000481352	Q6P4E1;Q6P4E1-5	GOLM2_HUMAN;GOLM2_HUMAN	Protein GOLM2;Isoform of Q6P4E1, Isoform 5 of Protein GOLM2
7894	STARD3	https://www.uniprot.org/uniprot/?query=(accession:q14849)+OR+(accession:q14849-2)	22.8283	22.8405	22.9632	22.6946	23.0574	23.202	23.2327	23.3985	0.390967	4.63714	2.018			0.00959408	STARD3;STARD3	0.00236988	Q14849;Q14849-2	STAR3_HUMAN;STAR3_HUMAN	StAR-related lipid transfer protein 3;Isoform of Q14849, Isoform 2 of StAR-related lipid transfer protein 3
8592	IFRD1	https://www.uniprot.org/uniprot/?query=(accession:o00458)	19.7084	19.7125	19.6572	19.7406	20.1014	20.0239	19.8337	20.4217	0.390485	3.36782	1.49498			0.0319906	IFRD1	0.0119337	O00458	IFRD1_HUMAN	Interferon-related developmental regulator 1
8758	HBA2	https://www.uniprot.org/uniprot/?query=(accession:p69905)	21.5047	23.3084	23.4008	22.8899	23.1487	23.1434	23.4839	22.8894	0.390425	0.927077	0.308687			0.491262	HBA2	0.3847	P69905	HBA_HUMAN	Hemoglobin subunit alpha
4766	AACS	https://www.uniprot.org/uniprot/?query=(accession:q86v21)	23.103	23.1981	23.2648	23.1137	23.604	23.6071	23.4438	23.585	0.390086	7.26226	2.57649			0.00265164	AACS	0.000167137	Q86V21	AACS_HUMAN	Acetoacetyl-CoA synthetase
5564	CRIP2	https://www.uniprot.org/uniprot/?query=(accession:p52943)	23.9689	23.4445	24.0419	23.8876	24.6757	24.6016	23.9795	23.646	0.389985	1.48933	0.561645			0.274382	CRIP2	0.17996	P52943	CRIP2_HUMAN	Cysteine-rich protein 2
9638	C1orf226	https://www.uniprot.org/uniprot/?query=(accession:a1l170)+OR+(accession:a1l170-2)	21.5153	21.6028	21.6683	21.9734	22.1244	22.1782	21.9721	22.0446	0.389851	3.79294	1.67996			0.0208947	C1orf226;C1orf226	0.00676125	A1L170;A1L170-2	CA226_HUMAN;CA226_HUMAN	Uncharacterized protein C1orf226;Isoform of A1L170, Isoform 2 of Uncharacterized protein C1orf226
8479	NKIRAS1	https://www.uniprot.org/uniprot/?query=(accession:q9nys0)	25.4998	25.5861	25.7113	25.6344	26.0018	26.0413	25.8875	26.0571	0.389035	6.80091	2.54634			0.00284223	NKIRAS1	0.000251602	Q9NYS0	KBRS1_HUMAN	NF-kappa-B inhibitor-interacting Ras-like protein 1
5064	PYGL	https://www.uniprot.org/uniprot/?query=(accession:p06737)+OR+(accession:p06737-2)	26.4205	26.4216	26.5442	26.4289	26.8677	26.8591	26.7498	26.8944	0.388944	8.72546	2.63298			0.0023282	PYGL;PYGL	5.17774e-05	P06737;P06737-2	PYGL_HUMAN;PYGL_HUMAN	Glycogen phosphorylase, liver form;Isoform of P06737, Isoform 2 of Glycogen phosphorylase, liver form
5077	ZFPM1	https://www.uniprot.org/uniprot/?query=(accession:q8ix07)	18.7923	18.7036	18.8455	18.6652	19.2052	19.268	18.9569	19.1284	0.387979	5.1595	2.18992			0.00645774	ZFPM1	0.00130519	Q8IX07	FOG1_HUMAN	Zinc finger protein ZFPM1
306	NF2	https://www.uniprot.org/uniprot/?query=(accession:p35240)+OR+(accession:p35240-2)+OR+(accession:p35240-3)	22.9046	22.9758	22.8949	22.8243	23.3502	23.2697	23.1376	23.3918	0.387479	6.25263	2.45795			0.00348374	NF2;NF2;NF2	0.000420971	P35240;P35240-2;P35240-3	MERL_HUMAN;MERL_HUMAN;MERL_HUMAN	Merlin;Isoform of P35240, Isoform 2 of Merlin;Isoform of P35240, Isoform 3 of Merlin
3192	MAN1A2	https://www.uniprot.org/uniprot/?query=(accession:o60476)	23.0411	23.1788	23.2168	23.0231	23.4937	23.5736	23.4068	23.5348	0.387246	6.59104	2.52332			0.00299692	MAN1A2	0.000305223	O60476	MA1A2_HUMAN	Mannosyl-oligosaccharide 1,2-alpha-mannosidase IB
154	FBXL8	https://www.uniprot.org/uniprot/?query=(accession:q96cd0)	21.5853	21.715	21.775	21.5056	22.0534	22.0594	22.0249	21.992	0.387195	6.3351	2.47606			0.00334149	FBXL8	0.000388791	Q96CD0	FBXL8_HUMAN	F-box/LRR-repeat protein 8
9720	AKR1C2	https://www.uniprot.org/uniprot/?query=(accession:p52895)	11.9335	11.5797	12.6449	12.0336	11.6545	12.5326	12.5373	13.0145	0.386779	1.1599	0.408244			0.390621	AKR1C2	0.284071	P52895	AK1C2_HUMAN	Aldo-keto reductase family 1 member C2
6344	ULK1	https://www.uniprot.org/uniprot/?query=(accession:o75385)	20.3678	20.4195	20.3607	20.5612	20.8188	20.7732	20.8587	20.8057	0.386761	7.80423	2.62021			0.00239767	ULK1	0.000106046	O75385	ULK1_HUMAN	Serine/threonine-protein kinase ULK1
9374	RNF146	https://www.uniprot.org/uniprot/?query=(accession:q9ntx7)+OR+(accession:q9ntx7-2)	18.1521	17.9617	18.0191	17.5147	18.6741	18.4417	18.1417	17.9343	0.386061	1.94393	0.790056			0.16216	RNF146;RNF146	0.0929433	Q9NTX7;Q9NTX7-2	RN146_HUMAN;RN146_HUMAN	E3 ubiquitin-protein ligase RNF146;Isoform of Q9NTX7, Isoform 2 of E3 ubiquitin-protein ligase RNF146
8484	SLC39A1	https://www.uniprot.org/uniprot/?query=(accession:q9ny26)+OR+(accession:q9ny26-2)	18.5233	18.1446	18.6242	18.9815	18.9655	18.9698	18.7674	19.1149	0.385981	2.2264	0.934832			0.11619	SLC39A1;SLC39A1	0.061249	Q9NY26;Q9NY26-2	S39A1_HUMAN;S39A1_HUMAN	Zinc transporter ZIP1;Isoform of Q9NY26, Isoform 2 of Zinc transporter ZIP1
1243	ALAD	https://www.uniprot.org/uniprot/?query=(accession:p13716-2)+OR+(accession:p13716)	24.3256	24.3197	24.4437	24.3301	24.7973	24.7406	24.6515	24.7727	0.385765	8.70865	2.63298			0.0023282	ALAD;ALAD	5.24285e-05	P13716-2;P13716	HEM2_HUMAN;HEM2_HUMAN	Isoform of P13716, Isoform 2 of Delta-aminolevulinic acid dehydratase;Delta-aminolevulinic acid dehydratase
96	SEMA7A	https://www.uniprot.org/uniprot/?query=(accession:o75326)	23.5786	23.301	23.4329	23.4292	23.8526	23.9496	23.7512	23.7307	0.385611	5.31094	2.23503			0.00582063	SEMA7A	0.0011057	O75326	SEM7A_HUMAN	Semaphorin-7A
8447	ISOC2	https://www.uniprot.org/uniprot/?query=(accession:q96ab3)+OR+(accession:q96ab3-2)	23.6266	23.665	23.843	23.5141	24.1328	23.9767	23.9762	24.1055	0.385605	5.06241	2.15906			0.00693334	ISOC2;ISOC2	0.001454	Q96AB3;Q96AB3-2	ISOC2_HUMAN;ISOC2_HUMAN	Isochorismatase domain-containing protein 2;Isoform of Q96AB3, Isoform 2 of Isochorismatase domain-containing protein 2
4988	ARHGDIB	https://www.uniprot.org/uniprot/?query=(accession:p52566)	22.0414	22.3406	22.1088	21.7842	22.55	22.6016	22.2139	22.4517	0.385558	2.88383	1.26543			0.0542713	ARHGDIB	0.023491	P52566	GDIR2_HUMAN	Rho GDP-dissociation inhibitor 2
2390	MARK4	https://www.uniprot.org/uniprot/?query=(accession:q96l34)	19.7809	20.3025	19.888	19.803	20.4262	20.3933	20.2175	20.2783	0.385178	3.13631	1.38695			0.0410247	MARK4	0.0164374	Q96L34	MARK4_HUMAN	MAP/microtubule affinity-regulating kinase 4
2897	ZNF620	https://www.uniprot.org/uniprot/?query=(accession:q6zng0)	17.976	19.0322	18.4559	18.765	18.833	19.5154	18.9182	18.5022	0.384891	1.34009	0.490087			0.323529	ZNF620	0.222029	Q6ZNG0	ZN620_HUMAN	Zinc finger protein 620
9284	ASPHD1	https://www.uniprot.org/uniprot/?query=(accession:q5u4p2)	14.2852	12.8308	13.6692	13.2315	14.2464	14.8757	13.9183	12.515	0.384665	0.706118	0.219075			0.603844	ASPHD1	0.502905	Q5U4P2	ASPH1_HUMAN	Aspartate beta-hydroxylase domain-containing protein 1
6069	SPPL2A	https://www.uniprot.org/uniprot/?query=(accession:q8tct8)	23.2766	23.103	23.3949	23.1187	23.6712	23.6775	23.4636	23.6186	0.384437	4.74068	2.05459			0.00881878	SPPL2A	0.00209913	Q8TCT8	SPP2A_HUMAN	Signal peptide peptidase-like 2A
87	FYCO1	https://www.uniprot.org/uniprot/?query=(accession:q9bqs8)+OR+(accession:q9bqs8-4)	25.0481	25.065	25.2184	25.0098	25.4897	25.5276	25.3549	25.5058	0.38418	6.55379	2.51857			0.00302992	FYCO1;FYCO1	0.000316025	Q9BQS8;Q9BQS8-4	FYCO1_HUMAN;FYCO1_HUMAN	FYVE and coiled-coil domain-containing protein 1;Isoform of Q9BQS8, Isoform 4 of FYVE and coiled-coil domain-containing protein 1
1816	MYH10	https://www.uniprot.org/uniprot/?query=(accession:p35580)+OR+(accession:p35580-3)	26.4099	26.4478	26.5195	26.3613	26.8425	26.8425	26.7331	26.8561	0.383929	8.59952	2.63298			0.0023282	MYH10;MYH10	5.6889e-05	P35580;P35580-3	MYH10_HUMAN;MYH10_HUMAN	Myosin-10;Isoform of P35580, Isoform 3 of Myosin-10
7045	APOB	https://www.uniprot.org/uniprot/?query=(accession:p04114)	22.7746	22.7898	22.8937	22.8883	23.254	23.2288	23.0335	23.3659	0.38392	5.28443	2.22837			0.0059106	APOB	0.00113802	P04114	APOB_HUMAN	Apolipoprotein B-100
9554	CLIC6	https://www.uniprot.org/uniprot/?query=(accession:q96ny7)+OR+(accession:q96ny7-2)	18.3838	19.5717	19.5971	19.1688	19.7374	19.8737	19.4394	19.2048	0.383512	1.29119	0.466686			0.341439	CLIC6;CLIC6	0.237589	Q96NY7;Q96NY7-2	CLIC6_HUMAN;CLIC6_HUMAN	Chloride intracellular channel protein 6;Isoform of Q96NY7, Isoform A of Chloride intracellular channel protein 6
1487	S100A6	https://www.uniprot.org/uniprot/?query=(accession:p06703)	28.4713	28.5189	28.6975	28.4642	29.009	28.9208	28.86	28.8941	0.383009	6.25217	2.45795			0.00348374	S100A6	0.000421157	P06703	S10A6_HUMAN	Protein S100-A6
4730	NBEA	https://www.uniprot.org/uniprot/?query=(accession:q8nfp9)	20.9471	20.7391	20.4878	20.7349	21.1622	21.2391	21.1053	20.9335	0.382791	3.57032	1.58617			0.0259319	NBEA	0.0090743	Q8NFP9	NBEA_HUMAN	Neurobeachin
7030	MMP15	https://www.uniprot.org/uniprot/?query=(accession:p51511)	22.7487	22.8844	22.7678	22.5409	23.1377	23.0555	22.9967	23.2821	0.382528	4.28114	1.88096			0.0131535	MMP15	0.00363987	P51511	MMP15_HUMAN	Matrix metalloproteinase-15
2976	KLHDC8B	https://www.uniprot.org/uniprot/?query=(accession:q8ixv7)	17.8045	17.6169	17.5154	17.4753	17.9812	18.1962	17.8582	17.905	0.382117	3.87084	1.71321			0.019355	KLHDC8B	0.00611041	Q8IXV7	KLD8B_HUMAN	Kelch domain-containing protein 8B
2663	ARHGEF11	https://www.uniprot.org/uniprot/?query=(accession:o15085-2)	22.251	22.2873	22.3038	22.2326	22.6723	22.6725	22.5313	22.727	0.382109	8.41222	2.63298			0.0023282	ARHGEF11	6.55813e-05	O15085-2	ARHGB_HUMAN	Isoform of O15085, Isoform 2 of Rho guanine nucleotide exchange factor 11
5490	POMGNT1	https://www.uniprot.org/uniprot/?query=(accession:q8wza1)+OR+(accession:q8wza1-2)	23.1316	23.1852	23.3693	23.2036	23.6042	23.6508	23.4391	23.7234	0.381938	5.05918	2.15836			0.00694443	POMGNT1;POMGNT1	0.00145926	Q8WZA1;Q8WZA1-2	PMGT1_HUMAN;PMGT1_HUMAN	Protein O-linked-mannose beta-1,2-N-acetylglucosaminyltransferase 1;Isoform of Q8WZA1, Isoform 2 of Protein O-linked-mannose beta-1,2-N-acetylglucosaminyltransferase 1
4365	CHD9	https://www.uniprot.org/uniprot/?query=(accession:q3l8u1)	23.7621	23.6832	23.5858	23.4797	23.8058	24.1434	23.9816	24.1069	0.38171	4.139	1.82172			0.0150756	CHD9	0.00434292	Q3L8U1	CHD9_HUMAN	Chromodomain-helicase-DNA-binding protein 9
2348	TPD52L1	https://www.uniprot.org/uniprot/?query=(accession:q16890)+OR+(accession:q16890-5)	23.601	23.5873	23.5851	23.6052	23.9831	23.9868	23.8875	24.0474	0.38156	10.6166	2.63298			0.0023282	TPD52L1;TPD52L1	1.4276e-05	Q16890;Q16890-5	TPD53_HUMAN;TPD53_HUMAN	Tumor protein D53;Isoform of Q16890, Isoform 5 of Tumor protein D53
2215	PKM	https://www.uniprot.org/uniprot/?query=(accession:a0a8v8tnx9)	31.3501	31.405	31.4722	31.4701	31.7954	31.8361	31.7377	31.8529	0.381191	9.4371	2.63298			0.0023282	PKM	3.10582e-05	A0A8V8TNX9	A0A8V8TNX9_HUMAN	Isoform of P14618, Pyruvate kinase
5788	HDHD2	https://www.uniprot.org/uniprot/?query=(accession:q9h0r4)	22.6399	22.7729	22.9309	22.7574	23.301	23.2234	22.9952	23.1018	0.380103	4.45733	1.95375			0.0111237	HDHD2	0.00293655	Q9H0R4	HDHD2_HUMAN	Haloacid dehalogenase-like hydrolase domain-containing protein 2
7149	DUSP19	https://www.uniprot.org/uniprot/?query=(accession:q8wtr2)+OR+(accession:q8wtr2-2)	16.6196	16.7153	16.7067	16.1724	16.7004	17.0233	16.8259	17.1845	0.380017	2.43663	1.04178			0.0908274	DUSP19;DUSP19	0.0449391	Q8WTR2;Q8WTR2-2	DUS19_HUMAN;DUS19_HUMAN	Dual specificity protein phosphatase 19;Isoform of Q8WTR2, Isoform 2 of Dual specificity protein phosphatase 19
1564	TBC1D2	https://www.uniprot.org/uniprot/?query=(accession:q9byx2)	23.386	23.4132	23.5783	23.4622	23.8645	23.8262	23.8	23.869	0.379988	8.26432	2.63215			0.00233264	TBC1D2	7.35137e-05	Q9BYX2	TBD2A_HUMAN	TBC1 domain family member 2A
2987	HTATIP2	https://www.uniprot.org/uniprot/?query=(accession:q9bup3-3)	24.2037	24.1835	24.3324	24.1936	24.6647	24.7229	24.4853	24.559	0.379678	6.15956	2.43852			0.00364316	HTATIP2	0.000460923	Q9BUP3-3	HTAI2_HUMAN	Isoform of Q9BUP3, Isoform 3 of Oxidoreductase HTATIP2
2488	WDR44	https://www.uniprot.org/uniprot/?query=(accession:q5jsh3)+OR+(accession:q5jsh3-2)	24.6098	24.6548	24.7215	24.6493	25.0696	25.0534	24.9192	25.1101	0.379194	7.97261	2.62691			0.00236098	WDR44;WDR44	9.25509e-05	Q5JSH3;Q5JSH3-2	WDR44_HUMAN;WDR44_HUMAN	WD repeat-containing protein 44;Isoform of Q5JSH3, Isoform 2 of WD repeat-containing protein 44
8711	KHK	https://www.uniprot.org/uniprot/?query=(accession:p50053-2)	21.3747	21.4624	21.5029	21.1648	21.6777	21.752	21.666	21.9254	0.379094	4.17033	1.83425			0.0146472	KHK	0.00417603	P50053-2	KHK_HUMAN	Isoform of P50053, Isoform A of Ketohexokinase
4542	GBA1	https://www.uniprot.org/uniprot/?query=(accession:p04062-2)+OR+(accession:p04062)+OR+(accession:p04062-4)	24.0926	24.0963	24.2694	24.0413	24.5047	24.5338	24.447	24.5282	0.378499	7.16	2.57645			0.00265187	GBA1;GBA1;GBA1	0.000182671	P04062-2;P04062;P04062-4	GBA1_HUMAN;GBA1_HUMAN;GBA1_HUMAN	Isoform of P04062, Isoform Short of Lysosomal acid glucosylceramidase;Lysosomal acid glucosylceramidase;Isoform of P04062, Isoform 4 of Lysosomal acid glucosylceramidase
8716	UST	https://www.uniprot.org/uniprot/?query=(accession:q9y2c2)	18.8141	18.8469	18.8802	18.9605	19.2435	19.2574	18.923	19.5889	0.37778	2.89689	1.27175			0.0534878	UST	0.0230568	Q9Y2C2	UST_HUMAN	Uronyl 2-sulfotransferase
8293	TMT1A	https://www.uniprot.org/uniprot/?query=(accession:q9h8h3)	22.3483	22.3616	22.3157	22.0554	22.5646	22.6593	22.6063	22.7604	0.377421	4.74119	2.05459			0.00881878	TMT1A	0.00209789	Q9H8H3	TMT1A_HUMAN	Thiol S-methyltransferase TMT1A
868	PALM	https://www.uniprot.org/uniprot/?query=(accession:o75781)	23.9253	23.7751	24.0177	23.7255	24.3824	24.3181	24.1792	24.0725	0.377179	4.12395	1.81575			0.0152844	PALM	0.00442566	O75781	PALM_HUMAN	Paralemmin-1
1288	MCF2L	https://www.uniprot.org/uniprot/?query=(accession:o15068-6)+OR+(accession:o15068-9)+OR+(accession:o15068)+OR+(accession:o15068-10)+OR+(accession:o15068-8)+OR+(accession:o15068-2)+OR+(accession:o15068-3)+OR+(accession:o15068-5)	22.473	22.7806	22.7832	22.5908	23.0933	22.9716	22.8951	23.1757	0.376998	4.0582	1.78797			0.0162941	MCF2L;MCF2L;MCF2L;MCF2L;MCF2L;MCF2L;MCF2L;MCF2L	0.00480799	O15068-6;O15068-9;O15068;O15068-10;O15068-8;O15068-2;O15068-3;O15068-5	MCF2L_HUMAN;MCF2L_HUMAN;MCF2L_HUMAN;MCF2L_HUMAN;MCF2L_HUMAN;MCF2L_HUMAN;MCF2L_HUMAN;MCF2L_HUMAN	Isoform of O15068, Isoform 6 of Guanine nucleotide exchange factor DBS;Isoform of O15068, Isoform 7 of Guanine nucleotide exchange factor DBS;Guanine nucleotide exchange factor DBS;Isoform of O15068, Isoform 9 of Guanine nucleotide exchange factor DBS;Isoform of O15068, Isoform 8 of Guanine nucleotide exchange factor DBS;Isoform of O15068, Isoform 2 of Guanine nucleotide exchange factor DBS;Isofo…
3376	TMEM14C	https://www.uniprot.org/uniprot/?query=(accession:q9p0s9)	25.1822	25.5051	25.7936	25.2737	25.7966	25.9881	25.5581	25.9196	0.376974	2.43742	1.04207			0.0907676	TMEM14C	0.0448867	Q9P0S9	TM14C_HUMAN	Transmembrane protein 14C
1066	FOXK1	https://www.uniprot.org/uniprot/?query=(accession:p85037)	24.5085	24.2463	24.4956	24.5096	24.9703	24.9928	24.6776	24.6253	0.376499	3.46575	1.53858			0.028935	FOXK1	0.0104455	P85037	FOXK1_HUMAN	Forkhead box protein K1
4170	CAPN2	https://www.uniprot.org/uniprot/?query=(accession:p17655)	27.0299	27.0579	27.129	27.0749	27.4628	27.4816	27.3294	27.5233	0.37634	7.9989	2.62691			0.00236098	CAPN2	9.06243e-05	P17655	CAN2_HUMAN	Calpain-2 catalytic subunit
8064	ABHD15	https://www.uniprot.org/uniprot/?query=(accession:q6uxt9)	21.1862	20.7241	20.6325	20.8129	21.794	20.0583	21.1606	21.848	0.376328	0.937525	0.312272			0.487224	ABHD15	0.379662	Q6UXT9	ABH15_HUMAN	Protein ABHD15
6566	CAMKK1	https://www.uniprot.org/uniprot/?query=(accession:q8n5s9)	23.9305	23.9362	24.4292	24.3914	24.6554	24.5412	24.4431	24.5526	0.376232	2.7866	1.21857			0.0604552	CAMKK1	0.0270064	Q8N5S9	KKCC1_HUMAN	Calcium/calmodulin-dependent protein kinase kinase 1
5173	DENND1A	https://www.uniprot.org/uniprot/?query=(accession:q8teh3)	23.6061	23.6149	23.6696	23.5952	24.2005	23.9217	23.9487	23.9197	0.376209	5.59486	2.31487			0.00484318	DENND1A	0.000816836	Q8TEH3	DEN1A_HUMAN	DENN domain-containing protein 1A
2248	RABEP1	https://www.uniprot.org/uniprot/?query=(accession:q15276)	24.4772	23.4325	23.9856	24.3997	24.5873	24.9062	24.2643	24.0411	0.375958	1.32916	0.484856			0.327449	RABEP1	0.22543	Q15276	RABE1_HUMAN	Rab GTPase-binding effector protein 1
6694	RELL1	https://www.uniprot.org/uniprot/?query=(accession:q8iuw5)	22.2954	22.0238	21.9359	21.899	22.5085	22.5637	22.0896	22.4955	0.375839	2.84769	1.24799			0.0564946	RELL1	0.0247376	Q8IUW5	RELL1_HUMAN	RELT-like protein 1
9758	RFNG	https://www.uniprot.org/uniprot/?query=(accession:q9y644)	13.2022	11.9562	13.2909	13.114	12.9475	13.068	13.0378	14.005	0.373758	1.00889	0.342129			0.454853	RFNG	0.346582	Q9Y644	RFNG_HUMAN	Beta-1,3-N-acetylglucosaminyltransferase radical fringe
8231	ZNF174	https://www.uniprot.org/uniprot/?query=(accession:q15697)	12.5288	14.0902	15.0526	14.3693	14.6567	14.2222	14.5245	14.1318	0.373568	0.736613	0.230893			0.587634	ZNF174	0.485278	Q15697	ZN174_HUMAN	Zinc finger protein 174
1298	PPL	https://www.uniprot.org/uniprot/?query=(accession:o60437)	26.467	26.4575	26.5832	26.3905	26.8834	26.9083	26.7215	26.8775	0.373139	6.53655	2.51488			0.00305578	PPL	0.000321169	O60437	PEPL_HUMAN	Periplakin
8286	DOC2A	https://www.uniprot.org/uniprot/?query=(accession:q14183)	22.1963	22.1438	22.4349	22.558	22.7699	22.8578	22.5471	22.6505	0.373113	3.33291	1.47934			0.0331636	DOC2A	0.0125183	Q14183	DOC2A_HUMAN	Double C2-like domain-containing protein alpha
10315	TRIM8	https://www.uniprot.org/uniprot/?query=(accession:q9bzr9)	12.0386	12.1879	12.5301	12.8132	13.6285	13.0002	11.7916	12.6413	0.37295	0.956429	0.319361			0.479335	TRIM8	0.370674	Q9BZR9	TRIM8_HUMAN	E3 ubiquitin-protein ligase TRIM8
729	ACAP2	https://www.uniprot.org/uniprot/?query=(accession:q15057)	25.9937	26.054	26.1264	26.0441	26.4337	26.4742	26.3373	26.4648	0.372938	8.75685	2.63298			0.0023282	ACAP2	5.05859e-05	Q15057	ACAP2_HUMAN	Arf-GAP with coiled-coil, ANK repeat and PH domain-containing protein 2
9532	EPB41L2	https://www.uniprot.org/uniprot/?query=(accession:e9pmv8)	14.143	14.4629	13.7802	14.1694	14.5224	14.6287	14.6946	14.2014	0.372879	2.25612	0.950079			0.112181	EPB41L2	0.0586204	E9PMV8	E9PMV8_HUMAN	Isoform of O43491, Erythrocyte membrane protein band 4.1 like 2 (Fragment)
7932	CTIF	https://www.uniprot.org/uniprot/?query=(accession:o43310)	23.6662	23.6491	23.8274	23.5322	24.0806	23.9935	24.099	23.9927	0.372728	5.77285	2.35818			0.0043835	CTIF	0.000679177	O43310	CTIF_HUMAN	CBP80/20-dependent translation initiation factor
7972	IRF9	https://www.uniprot.org/uniprot/?query=(accession:q00978)	23.5273	23.4409	23.675	23.4788	23.9305	23.9934	23.8557	23.8297	0.371846	6.05685	2.41842			0.00381571	IRF9	0.000510028	Q00978	IRF9_HUMAN	Interferon regulatory factor 9
2285	BBS2	https://www.uniprot.org/uniprot/?query=(accession:q9bxc9)	21.5885	21.7767	21.4261	21.5874	21.9485	22.0696	21.7375	22.1095	0.371616	3.59006	1.59384			0.0254778	BBS2	0.00883791	Q9BXC9	BBS2_HUMAN	Bardet-Biedl syndrome 2 protein
4951	CAST	https://www.uniprot.org/uniprot/?query=(accession:a0a6q8pfr3)	13.785	13.673	13.6871	13.8585	14.1913	14.2496	13.6575	14.3916	0.371572	2.39601	1.02227			0.0950011	CAST	0.0477021	A0A6Q8PFR3	A0A6Q8PFR3_HUMAN	Isoform of P20810, Calpastatin (Fragment)
4701	USP32	https://www.uniprot.org/uniprot/?query=(accession:q8nfa0)	24.58	24.5898	24.6273	24.521	25.0101	24.9203	24.8407	25.0324	0.371359	7.56669	2.5999			0.00251247	USP32	0.000129027	Q8NFA0	UBP32_HUMAN	Ubiquitin carboxyl-terminal hydrolase 32
1689	PHLDB1	https://www.uniprot.org/uniprot/?query=(accession:q86uu1-2)	24.6845	24.6957	24.8992	24.6325	25.1501	25.0693	25.0127	25.1639	0.371001	5.61408	2.31927			0.00479438	PHLDB1	0.000800561	Q86UU1-2	PHLB1_HUMAN	Isoform of Q86UU1, Isoform 2 of Pleckstrin homology-like domain family B member 1
2725	ZNF101	https://www.uniprot.org/uniprot/?query=(accession:q8izc7)	20.6671	21.191	20.6779	19.9422	19.454	20.1828	22.0851	22.2392	0.37078	0.541728	0.158814			0.693724	ZNF101	0.604792	Q8IZC7	ZN101_HUMAN	Zinc finger protein 101
507	BCL2L2	https://www.uniprot.org/uniprot/?query=(accession:q92843)	21.904	21.8515	21.9705	21.798	22.2325	22.3593	22.2325	22.1828	0.370762	7.11485	2.57149			0.0026823	BCL2L2	0.000190041	Q92843	B2CL2_HUMAN	Bcl-2-like protein 2
71	MAU2	https://www.uniprot.org/uniprot/?query=(accession:q9y6x3)	24.0403	23.9462	24.1294	24.0267	24.4116	24.4695	24.2509	24.4925	0.37047	5.79946	2.36448			0.00432034	MAU2	0.000660918	Q9Y6X3	SCC4_HUMAN	MAU2 chromatid cohesion factor homolog
394	SHANK2	https://www.uniprot.org/uniprot/?query=(accession:q9upx8)	23.7325	23.8848	23.9194	23.7918	24.13	24.2389	24.0836	24.3573	0.370358	5.19165	2.19935			0.00631902	SHANK2	0.00125969	Q9UPX8	SHAN2_HUMAN	SH3 and multiple ankyrin repeat domains protein 2
1446	ACTN4	https://www.uniprot.org/uniprot/?query=(accession:o43707)	29.1281	29.1726	29.2732	29.1723	29.5627	29.5833	29.4615	29.6196	0.370202	8.02826	2.62691			0.00236098	ACTN4	8.8526e-05	O43707	ACTN4_HUMAN	Alpha-actinin-4
284	MTCL2	https://www.uniprot.org/uniprot/?query=(accession:o94964)	22.6768	22.6949	22.6978	22.6521	23.1119	23.1138	22.8535	23.1215	0.369771	5.76479	2.35652			0.00440029	MTCL2	0.000684817	O94964	MTCL2_HUMAN	Microtubule cross-linking factor 2
1785	LSG1	https://www.uniprot.org/uniprot/?query=(accession:q9h089)	26.5063	26.5045	26.6449	26.5171	26.9617	26.9376	26.802	26.9498	0.369542	7.36981	2.58079			0.0026255	LSG1	0.000152386	Q9H089	LSG1_HUMAN	Large subunit GTPase 1 homolog
3421	CMBL	https://www.uniprot.org/uniprot/?query=(accession:q96dg6)	26.3349	26.3808	26.4713	26.3754	26.7852	26.7727	26.6929	26.7879	0.369104	9.59714	2.63298			0.0023282	CMBL	2.7814e-05	Q96DG6	CMBL_HUMAN	Carboxymethylenebutenolidase homolog
2709	AK3	https://www.uniprot.org/uniprot/?query=(accession:q9uij7)	25.5173	25.4791	25.6945	25.383	26.0596	25.8843	25.769	25.8349	0.368457	4.31838	1.89585			0.0127103	AK3	0.00347704	Q9UIJ7	KAD3_HUMAN	GTP:AMP phosphotransferase AK3, mitochondrial
748	PDXP	https://www.uniprot.org/uniprot/?query=(accession:q96gd0)	26.3786	26.3067	26.4899	26.3563	26.8269	26.8195	26.6361	26.7225	0.368368	6.35145	2.47785			0.00332773	PDXP	0.000382746	Q96GD0	PLPP_HUMAN	Chronophin
2202	MLPH	https://www.uniprot.org/uniprot/?query=(accession:q9bv36-2)	21.9354	22.1726	22.3403	22.1409	22.5574	22.4558	22.4911	22.5563	0.367893	4.46582	1.95656			0.0110519	MLPH	0.00290666	Q9BV36-2	MELPH_HUMAN	Isoform of Q9BV36, Isoform 2 of Melanophilin
7008	SYNJ2	https://www.uniprot.org/uniprot/?query=(accession:o15056)	26.8674	26.8822	27.0027	26.9681	27.3039	27.2848	27.2873	27.3159	0.367889	10.1809	2.63298			0.0023282	SYNJ2	1.88472e-05	O15056	SYNJ2_HUMAN	Synaptojanin-2
4789	TNRC6B	https://www.uniprot.org/uniprot/?query=(accession:q9upq9-1)	24.0244	23.9586	24.1137	23.9378	24.4332	24.3911	24.3137	24.3677	0.367774	7.82212	2.62086			0.0023941	TNRC6B	0.000104512	Q9UPQ9-1	TNR6B_HUMAN	Isoform of Q9UPQ9, Isoform 2 of Trinucleotide repeat-containing gene 6B protein
2612	ZNF564	https://www.uniprot.org/uniprot/?query=(accession:q8tbz8)	23.3669	23.6399	24.1346	23.7539	23.9612	24.3873	23.7822	24.2349	0.367584	1.89127	0.763522			0.172376	ZNF564	0.100435	Q8TBZ8	ZN564_HUMAN	Zinc finger protein 564
4231	AREL1	https://www.uniprot.org/uniprot/?query=(accession:o15033)+OR+(accession:o15033-2)	23.2808	23.3826	23.1392	23.0292	23.516	23.7039	23.4567	23.6247	0.367379	4.07813	1.79687			0.0159636	AREL1;AREL1	0.00468842	O15033;O15033-2	AREL1_HUMAN;AREL1_HUMAN	Apoptosis-resistant E3 ubiquitin protein ligase 1;Isoform of O15033, Isoform 2 of Apoptosis-resistant E3 ubiquitin protein ligase 1
5417	NISCH	https://www.uniprot.org/uniprot/?query=(accession:q9y2i1)	23.2951	23.3249	23.4622	23.3125	23.8044	23.7062	23.6429	23.7103	0.367259	7.28432	2.57649			0.00265164	NISCH	0.000163985	Q9Y2I1	NISCH_HUMAN	Nischarin
7759	FDXR	https://www.uniprot.org/uniprot/?query=(accession:j3qqx3)	22.8813	22.7869	23.1965	23.1213	23.2794	23.5529	23.3186	23.3041	0.367246	3.37458	1.49761			0.0317974	FDXR	0.011824	J3QQX3	J3QQX3_HUMAN	Isoform of P22570, NADPH:adrenodoxin oxidoreductase, mitochondrial
778	GALNS	https://www.uniprot.org/uniprot/?query=(accession:p34059)	24.0048	23.9514	24.0973	23.9469	24.412	24.3856	24.2399	24.4312	0.367084	6.70397	2.53906			0.0028903	GALNS	0.000274928	P34059	GALNS_HUMAN	N-acetylgalactosamine-6-sulfatase
321	DPYSL2	https://www.uniprot.org/uniprot/?query=(accession:a0a1c7cyx9)	26.8315	26.8678	26.9512	26.8409	27.2633	27.2864	27.1755	27.2338	0.366899	9.59518	2.63298			0.0023282	DPYSL2	2.78514e-05	A0A1C7CYX9	A0A1C7CYX9_HUMAN	Isoform of Q16555, Dihydropyrimidinase-related protein 2
10306	RNF181	https://www.uniprot.org/uniprot/?query=(accession:q9p0p0)	13.6207	13.4873	13.8517	12.8602	13.8574	14.4702	13.797	13.1579	0.36563	1.1539	0.405673			0.392941	RNF181	0.286367	Q9P0P0	RN181_HUMAN	E3 ubiquitin-protein ligase RNF181
2023	RGS19	https://www.uniprot.org/uniprot/?query=(accession:p49795)	20.3939	20.2991	20.729	20.5748	20.9465	20.8951	20.7014	20.915	0.365297	3.5174	1.563			0.0273529	RGS19	0.0097421	P49795	RGS19_HUMAN	Regulator of G-protein signaling 19
1123	HYCC1	https://www.uniprot.org/uniprot/?query=(accession:q9byi3)	24.7744	24.7116	24.76	24.654	25.1323	25.0201	25.0968	25.1098	0.36474	9.48551	2.63298			0.0023282	HYCC1	3.00337e-05	Q9BYI3	HYCCI_HUMAN	Hyccin
4920	SDCBP	https://www.uniprot.org/uniprot/?query=(accession:o00560)+OR+(accession:o00560-3)	24.2583	24.2767	24.3592	24.2969	24.7116	24.6565	24.5682	24.7128	0.364503	8.74287	2.63298			0.0023282	SDCBP;SDCBP	5.11127e-05	O00560;O00560-3	SDCB1_HUMAN;SDCB1_HUMAN	Syntenin-1;Isoform of O00560, Isoform 3 of Syntenin-1
3645	TSPAN3	https://www.uniprot.org/uniprot/?query=(accession:o60637)+OR+(accession:o60637-3)	26.6489	26.603	26.7184	26.7312	27.0061	27.0373	26.9539	27.1617	0.364401	6.90678	2.55837			0.0027646	TSPAN3;TSPAN3	0.000228632	O60637;O60637-3	TSN3_HUMAN;TSN3_HUMAN	Tetraspanin-3;Isoform of O60637, Isoform 3 of Tetraspanin-3
4932	SMIM10L1	https://www.uniprot.org/uniprot/?query=(accession:p0dmw3)	23.2683	23.3375	23.2836	23.5464	23.8495	23.6672	23.6105	23.7654	0.364203	4.60163	2.00586			0.00986599	SMIM10L1	0.00247145	P0DMW3	SIML1_HUMAN	Small integral membrane protein 10-like protein 1
5968	PLOD3	https://www.uniprot.org/uniprot/?query=(accession:o60568)	24.4619	24.511	24.6478	24.4883	24.9364	24.8946	24.8201	24.9133	0.363822	7.51134	2.59286			0.0025535	PLOD3	0.000135159	O60568	PLOD3_HUMAN	Multifunctional procollagen lysine hydroxylase and glycosyltransferase LH3
2602	SNX16	https://www.uniprot.org/uniprot/?query=(accession:p57768)	21.764	21.6331	21.8091	21.3255	22.0363	22.0273	21.9181	22.0045	0.363631	3.44502	1.52934			0.0295571	SNX16	0.010743	P57768	SNX16_HUMAN	Sorting nexin-16
2367	RIPK1	https://www.uniprot.org/uniprot/?query=(accession:q13546)	25.9138	25.9066	26.0029	25.909	26.2884	26.31	26.2427	26.3453	0.363558	10.5105	2.63298			0.0023282	RIPK1	1.52606e-05	Q13546	RIPK1_HUMAN	Receptor-interacting serine/threonine-protein kinase 1
9119	PTPA	https://www.uniprot.org/uniprot/?query=(accession:a0a804cd06)	19.9702	20.1885	20.6147	20.3084	20.618	20.766	20.4788	20.6707	0.362915	2.64125	1.14515			0.0715891	PTPA	0.0333253	A0A804CD06	A0A804CD06_HUMAN	Isoform of Q15257, Serine/threonine-protein phosphatase 2A activator
6911	STN1	https://www.uniprot.org/uniprot/?query=(accession:q9h668)	23.012	23.1516	23.3588	23.3095	23.5063	23.6457	23.574	23.5562	0.362527	4.54056	1.98349			0.0103876	STN1	0.00265756	Q9H668	STN1_HUMAN	CST complex subunit STN1
3742	CKAP2	https://www.uniprot.org/uniprot/?query=(accession:q8wwk9)	22.6694	22.7736	22.6926	22.5601	23.0918	23.0798	22.9475	23.0254	0.362204	6.70254	2.53906			0.0028903	CKAP2	0.00027529	Q8WWK9	CKAP2_HUMAN	Cytoskeleton-associated protein 2
8503	CCS	https://www.uniprot.org/uniprot/?query=(accession:o14618)	21.9032	21.9304	21.9343	21.8806	22.4031	22.3941	22.1913	22.108	0.362038	5.0489	2.15534			0.00699294	CCS	0.00147616	O14618	CCS_HUMAN	Copper chaperone for superoxide dismutase
8854	PLSCR1	https://www.uniprot.org/uniprot/?query=(accession:o15162)+OR+(accession:o15162-2)	27.317	27.3201	27.4681	27.3376	27.6767	27.7967	27.6167	27.7996	0.361704	6.37783	2.48301			0.00328846	PLSCR1;PLSCR1	0.000373209	O15162;O15162-2	PLS1_HUMAN;PLS1_HUMAN	Phospholipid scramblase 1;Isoform of O15162, Isoform 2 of Phospholipid scramblase 1
4119	CST3	https://www.uniprot.org/uniprot/?query=(accession:p01034)	19.3843	18.842	19.2024	19.1781	19.725	19.098	19.5378	19.6912	0.361305	2.11894	0.878983			0.132135	CST3	0.0717854	P01034	CYTC_HUMAN	Cystatin-C
10448	HLA-C	https://www.uniprot.org/uniprot/?query=(accession:a0a1w2pnz7)	14.2107	14.8091	13.0502	14.8084	14.1623	13.7919	14.5991	15.7694	0.36108	0.65368	0.200172			0.630708	HLA-C	0.534169	A0A1W2PNZ7	A0A1W2PNZ7_HUMAN	Isoform of P10321, HLA class I histocompatibility antigen, C alpha chain
6247	CENATAC	https://www.uniprot.org/uniprot/?query=(accession:q86ut8)	22.4159	22.045	22.3827	22.2493	22.5978	22.7816	22.5112	22.6426	0.360074	3.76869	1.67082			0.0213392	CENATAC	0.00697899	Q86UT8	CATAC_HUMAN	Centrosomal AT-AC splicing factor
5117	REPS2	https://www.uniprot.org/uniprot/?query=(accession:q8nfh8-4)+OR+(accession:q8nfh8)	19.2897	18.6301	18.9331	19.0965	19.7364	19.4322	19.078	19.1428	0.360006	1.88457	0.760197			0.173701	REPS2;REPS2	0.10143	Q8NFH8-4;Q8NFH8	REPS2_HUMAN;REPS2_HUMAN	Isoform of Q8NFH8, Isoform 2 of RalBP1-associated Eps domain-containing protein 2;RalBP1-associated Eps domain-containing protein 2
2356	LAMP3	https://www.uniprot.org/uniprot/?query=(accession:q9uqv4)	20.4158	20.4979	20.8379	20.5337	20.7731	20.8272	21.0554	21.0688	0.35984	3.20278	1.41812			0.0381837	LAMP3	0.0149826	Q9UQV4	LAMP3_HUMAN	Lysosome-associated membrane glycoprotein 3
1052	PPP6R2	https://www.uniprot.org/uniprot/?query=(accession:o75170-2)+OR+(accession:o75170-3)+OR+(accession:o75170-4)+OR+(accession:o75170-5)	25.2549	25.2745	25.3486	25.2763	25.7176	25.6163	25.5324	25.7265	0.359642	7.17836	2.57649			0.00265164	PPP6R2;PPP6R2;PPP6R2;PPP6R2	0.000179766	O75170-2;O75170-3;O75170-4;O75170-5	PP6R2_HUMAN;PP6R2_HUMAN;PP6R2_HUMAN;PP6R2_HUMAN	Isoform of O75170, Isoform 2 of Serine/threonine-protein phosphatase 6 regulatory subunit 2;Isoform of O75170, Isoform 3 of Serine/threonine-protein phosphatase 6 regulatory subunit 2;Isoform of O75170, Isoform 4 of Serine/threonine-protein phosphatase 6 regulatory subunit 2;Isoform of O75170, Isoform 5 of Serine/threonine-protein phosphatase 6 regulatory subunit 2
3872	MTMR6	https://www.uniprot.org/uniprot/?query=(accession:q9y217)	24.0287	24.1179	24.0722	23.9561	24.4356	24.3582	24.3955	24.4235	0.359477	8.97851	2.63298			0.0023282	MTMR6	4.30017e-05	Q9Y217	MTMR6_HUMAN	Myotubularin-related protein 6
10083	FUBP1	https://www.uniprot.org/uniprot/?query=(accession:q96ae4)	12.5137	15.5786	15.234	14.9557	15.0837	15.137	14.7815	14.7177	0.359468	0.550648	0.162319			0.688147	FUBP1	0.59898	Q96AE4	FUBP1_HUMAN	Far upstream element-binding protein 1
3824	ATXN3	https://www.uniprot.org/uniprot/?query=(accession:p54252)+OR+(accession:p54252-1)+OR+(accession:p54252-4)	21.6902	21.6896	21.9511	21.6134	22.1435	22.2315	22.042	21.9631	0.358964	4.02592	1.77525			0.0167784	ATXN3;ATXN3;ATXN3	0.00500885	P54252;P54252-1;P54252-4	ATX3_HUMAN;ATX3_HUMAN;ATX3_HUMAN	Ataxin-3;Isoform of P54252, Isoform 1 of Ataxin-3;Isoform of P54252, Isoform 4 of Ataxin-3
6654	C2orf69	https://www.uniprot.org/uniprot/?query=(accession:q8n8r5)	24.4891	24.5675	24.7274	24.3435	24.9442	24.9437	24.8418	24.8332	0.358861	4.40796	1.93363			0.0116512	C2orf69	0.00311718	Q8N8R5	CB069_HUMAN	Mitochondrial protein C2orf69
9306	MVB12B	https://www.uniprot.org/uniprot/?query=(accession:q9h7p6)	18.8209	18.3789	18.0953	18.6805	19.0093	18.9021	19.4303	18.0678	0.358479	1.17931	0.416501			0.383265	MVB12B	0.276754	Q9H7P6	MB12B_HUMAN	Multivesicular body subunit 12B
684	SPECC1L	https://www.uniprot.org/uniprot/?query=(accession:a0a494c1j1)	23.5377	23.6108	23.6649	23.5742	23.92	23.9866	23.8546	24.0599	0.358394	6.98869	2.56149			0.00274481	SPECC1L	0.000212475	A0A494C1J1	A0A494C1J1_HUMAN	Isoform of Q69YQ0, Cytospin-A
7036	TP73	https://www.uniprot.org/uniprot/?query=(accession:o15350)+OR+(accession:o15350-11)+OR+(accession:o15350-13)+OR+(accession:o15350-5)+OR+(accession:o15350-6)+OR+(accession:o15350-8)	21.9888	22.689	22.3482	22.5223	22.4502	22.9233	22.6847	22.922	0.358003	2.0488	0.842619			0.143675	TP73;TP73;TP73;TP73;TP73;TP73	0.079621	O15350;O15350-11;O15350-13;O15350-5;O15350-6;O15350-8	P73_HUMAN;P73_HUMAN;P73_HUMAN;P73_HUMAN;P73_HUMAN;P73_HUMAN	Tumor protein p73;Isoform of O15350, Isoform 10 of Tumor protein p73;Isoform of O15350, Isoform 12 of Tumor protein p73;Isoform of O15350, Isoform Epsilon of Tumor protein p73;Isoform of O15350, Isoform Zeta of Tumor protein p73;Isoform of O15350, Isoform dN-Alpha of Tumor protein p73
2889	ZFP90	https://www.uniprot.org/uniprot/?query=(accession:q8tf47)	18.3667	18.6947	18.7748	17.8253	17.8368	19.1888	18.7675	19.3003	0.357979	0.974962	0.3274			0.470543	ZFP90	0.362021	Q8TF47	ZFP90_HUMAN	Zinc finger protein 90 homolog
6372	ATG4B	https://www.uniprot.org/uniprot/?query=(accession:q9y4p1-2)	23.6673	23.6715	23.8091	23.6437	24.0328	24.07	23.9319	24.1888	0.357967	5.69322	2.33749			0.00459742	ATG4B	0.000737276	Q9Y4P1-2	ATG4B_HUMAN	Isoform of Q9Y4P1, Isoform 2 of Cysteine protease ATG4B
9625	OSTM1	https://www.uniprot.org/uniprot/?query=(accession:q86wc4)	23.7283	22.878	23.123	23.3142	23.2613	23.808	23.4887	23.9152	0.357401	1.6471	0.63991			0.229134	OSTM1	0.143477	Q86WC4	OSTM1_HUMAN	Osteopetrosis-associated transmembrane protein 1
6448	PXN	https://www.uniprot.org/uniprot/?query=(accession:p49023-3)	24.7938	24.5235	24.8896	24.8183	25.2424	25.2885	24.9484	24.9743	0.357099	3.18851	1.41081			0.0388318	PXN	0.0152828	P49023-3	PAXI_HUMAN	Isoform of P49023, Isoform Gamma of Paxillin
4176	STMN2	https://www.uniprot.org/uniprot/?query=(accession:q93045)+OR+(accession:q93045-2)	24.4286	24.129	24.292	24.6043	24.7343	24.8731	24.6971	24.5762	0.356741	3.22182	1.42741			0.0373756	STMN2;STMN2	0.0145917	Q93045;Q93045-2	STMN2_HUMAN;STMN2_HUMAN	Stathmin-2;Isoform of Q93045, Isoform 2 of Stathmin-2
4137	CEP78	https://www.uniprot.org/uniprot/?query=(accession:q5jtw2)+OR+(accession:q5jtw2-5)	21.3601	21.3237	21.3495	21.3229	21.7169	21.6194	21.6689	21.7778	0.356736	9.56634	2.63298			0.0023282	CEP78;CEP78	2.84073e-05	Q5JTW2;Q5JTW2-5	CEP78_HUMAN;CEP78_HUMAN	Centrosomal protein of 78 kDa;Isoform of Q5JTW2, Isoform 4 of Centrosomal protein of 78 kDa
3686	IGF2BP2	https://www.uniprot.org/uniprot/?query=(accession:q9y6m1)+OR+(accession:q9y6m1-1)	25.4633	25.455	25.5772	25.4942	25.8689	25.8872	25.7828	25.875	0.356037	9.22242	2.63298			0.0023282	IGF2BP2;IGF2BP2	3.61052e-05	Q9Y6M1;Q9Y6M1-1	IF2B2_HUMAN;IF2B2_HUMAN	Insulin-like growth factor 2 mRNA-binding protein 2;Isoform of Q9Y6M1, Isoform 2 of Insulin-like growth factor 2 mRNA-binding protein 2
3058	TTC7B	https://www.uniprot.org/uniprot/?query=(accession:q86tv6)	22.3481	22.2336	22.2919	22.1018	22.6315	22.5917	22.4727	22.7007	0.355293	5.19441	2.19981			0.00631237	TTC7B	0.00125587	Q86TV6	TTC7B_HUMAN	Tetratricopeptide repeat protein 7B
4777	LETMD1	https://www.uniprot.org/uniprot/?query=(accession:q6p1q0)+OR+(accession:q6p1q0-7)	21.8711	21.8608	22.0257	21.8007	22.2623	22.2606	22.1387	22.3168	0.355004	5.98631	2.40261			0.00395726	LETMD1;LETMD1	0.000547135	Q6P1Q0;Q6P1Q0-7	LTMD1_HUMAN;LTMD1_HUMAN	LETM1 domain-containing protein 1;Isoform of Q6P1Q0, Isoform 7 of LETM1 domain-containing protein 1
2020	SPATS2	https://www.uniprot.org/uniprot/?query=(accession:q86xz4)	24.7994	24.8196	24.9135	24.7755	25.1851	25.222	25.1005	25.2184	0.354489	8.35288	2.63297			0.00232823	SPATS2	6.86419e-05	Q86XZ4	SPAS2_HUMAN	Spermatogenesis-associated serine-rich protein 2
6211	MTMR9	https://www.uniprot.org/uniprot/?query=(accession:q96qg7)	24.9317	24.8725	25.0365	24.8475	25.303	25.282	25.1658	25.355	0.354361	6.24932	2.45746			0.00348769	MTMR9	0.000422323	Q96QG7	MTMR9_HUMAN	Myotubularin-related protein 9
2868	ZKSCAN8	https://www.uniprot.org/uniprot/?query=(accession:q15776)	22.5499	22.7073	22.8032	22.5813	23.0999	22.8827	22.876	23.2007	0.354358	3.76323	1.66858			0.0214499	ZKSCAN8	0.00702901	Q15776	ZKSC8_HUMAN	Zinc finger protein with KRAB and SCAN domains 8
937	PRKAG1	https://www.uniprot.org/uniprot/?query=(accession:p54619)+OR+(accession:p54619-2)	24.4228	24.4255	24.5029	24.4291	24.8136	24.8043	24.7371	24.8408	0.353908	10.8135	2.63298			0.0023282	PRKAG1;PRKAG1	1.26339e-05	P54619;P54619-2	AAKG1_HUMAN;AAKG1_HUMAN	5'-AMP-activated protein kinase subunit gamma-1;Isoform of P54619, Isoform 2 of 5'-AMP-activated protein kinase subunit gamma-1
3938	OSBPL2	https://www.uniprot.org/uniprot/?query=(accession:q9h1p3)+OR+(accession:q9h1p3-2)	23.8405	23.8295	23.9762	23.8276	24.2647	24.2569	24.2052	24.1616	0.353656	8.01925	2.62691			0.00236098	OSBPL2;OSBPL2	8.91636e-05	Q9H1P3;Q9H1P3-2	OSBL2_HUMAN;OSBL2_HUMAN	Oxysterol-binding protein-related protein 2;Isoform of Q9H1P3, Isoform 2 of Oxysterol-binding protein-related protein 2
2028	SYTL2	https://www.uniprot.org/uniprot/?query=(accession:a0a8j9fm55)+OR+(accession:a0a0u1rr07)	21.0526	21.0888	20.8903	21.0744	21.2589	21.1863	21.3547	21.7177	0.352868	2.97681	1.30986			0.048994	SYTL2;SYTL2	0.0205782	A0A8J9FM55;A0A0U1RR07	A0A8J9FM55_HUMAN;A0A0U1RR07_HUMAN	Isoform of Q9HCH5, Synaptotagmin like 2;Isoform of Q9HCH5, Synaptotagmin like 2
4732	ADIRF	https://www.uniprot.org/uniprot/?query=(accession:q15847)	22.9822	23.0674	23.3452	22.9412	23.5083	23.5138	23.4771	23.2482	0.352868	3.38608	1.50293			0.0314103	ADIRF	0.0116398	Q15847	ADIRF_HUMAN	Adipogenesis regulatory factor
1561	SGF29	https://www.uniprot.org/uniprot/?query=(accession:q96es7)	21.2301	21.0245	21.2332	21.2988	21.6358	22.05	21.3793	21.133	0.352848	1.85424	0.744986			0.179893	SGF29	0.106053	Q96ES7	SGF29_HUMAN	SAGA-associated factor 29
9036	UBB	https://www.uniprot.org/uniprot/?query=(accession:p0cg47)+OR+(accession:p0cg48)	20.856	20.6894	21.1825	20.7831	21.3017	21.2388	20.9756	21.4047	0.352454	2.67701	1.16291			0.0687218	UBB;UBC	0.0316398	P0CG47;P0CG48	UBB_HUMAN;UBC_HUMAN	Polyubiquitin-B;Polyubiquitin-C
1795	SERPINB9	https://www.uniprot.org/uniprot/?query=(accession:p50453)	26.0874	26.0956	26.2081	26.0648	26.4955	26.5104	26.387	26.4709	0.351994	8.15057	2.62691			0.00236098	SERPINB9	8.03552e-05	P50453	SPB9_HUMAN	Serpin B9
2888	ZNF70	https://www.uniprot.org/uniprot/?query=(accession:q9uc06)	18.9963	13.0104	19.8779	19.8313	19.898	19.8443	20.3652	13.0163	0.351952	0.157638	0.0397639			0.912507	ZNF70	0.879187	Q9UC06	ZNF70_HUMAN	Zinc finger protein 70
4131	SGTB	https://www.uniprot.org/uniprot/?query=(accession:q96eq0)	18.9173	18.8942	18.7717	18.6113	19.3242	19.2532	18.933	19.0902	0.351541	3.33843	1.48173			0.0329817	SGTB	0.0124239	Q96EQ0	SGTB_HUMAN	Small glutamine-rich tetratricopeptide repeat-containing protein beta
3403	TAPT1	https://www.uniprot.org/uniprot/?query=(accession:q6nxt6)	22.9492	22.9579	22.9967	22.8247	23.3453	23.3084	23.1083	23.3718	0.351357	5.18766	2.19808			0.00633746	TAPT1	0.00126524	Q6NXT6	TAPT1_HUMAN	Transmembrane anterior posterior transformation protein 1 homolog
569	OPA1	https://www.uniprot.org/uniprot/?query=(accession:o60313-2)	24.7413	24.7089	24.8614	24.6683	25.1286	25.1048	25.0003	25.1498	0.350915	6.68284	2.53782			0.00289857	OPA1	0.000280331	O60313-2	OPA1_HUMAN	Isoform of O60313, Isoform 2 of Dynamin-like GTPase OPA1, mitochondrial
6818	XYLT2	https://www.uniprot.org/uniprot/?query=(accession:q9h1b5)	20.8519	20.8403	21.0002	20.8799	21.3604	21.1849	21.0118	21.4186	0.350834	3.7557	1.66539			0.0216075	XYLT2	0.00709874	Q9H1B5	XYLT2_HUMAN	Xylosyltransferase 2
5518	CNPY3	https://www.uniprot.org/uniprot/?query=(accession:q9bt09)	25.28	25.2389	25.3621	25.1876	25.5783	25.6811	25.5515	25.6606	0.350736	7.24786	2.57649			0.00265164	CNPY3	0.000169232	Q9BT09	CNPY3_HUMAN	Protein canopy homolog 3
2516	AHI1	https://www.uniprot.org/uniprot/?query=(accession:q8n157)	14.3669	17.6818	16.8096	17.1827	16.6594	16.3415	17.0125	17.4292	0.350395	0.489954	0.140593			0.723448	AHI1	0.63913	Q8N157	AHI1_HUMAN	Jouberin
2294	PRP4K	https://www.uniprot.org/uniprot/?query=(accession:q13523)	24.7499	24.7992	24.8979	24.7489	25.122	25.144	25.1198	25.2117	0.350385	8.30259	2.63297			0.00232823	PRP4K	7.13619e-05	Q13523	PRP4K_HUMAN	Serine/threonine-protein kinase PRP4 homolog
4879	ARMC8	https://www.uniprot.org/uniprot/?query=(accession:q8iur7)	26.0141	26.0657	26.1415	26.0063	26.4441	26.405	26.3115	26.4677	0.350204	7.50581	2.59286			0.0025535	ARMC8	0.000135789	Q8IUR7	ARMC8_HUMAN	Armadillo repeat-containing protein 8
5476	PTDSS2	https://www.uniprot.org/uniprot/?query=(accession:q9bvg9)	23.3636	23.4072	23.4996	23.2845	23.7992	23.7375	23.6814	23.7374	0.350139	6.93025	2.56131			0.00274594	PTDSS2	0.000223866	Q9BVG9	PTSS2_HUMAN	Phosphatidylserine synthase 2
3352	SH3RF1	https://www.uniprot.org/uniprot/?query=(accession:q7z6j0)	21.8772	21.3359	21.8322	21.6977	22.1196	22.2385	21.9787	21.8056	0.349844	2.43351	1.04035			0.0911269	SH3RF1	0.0451453	Q7Z6J0	SH3R1_HUMAN	E3 ubiquitin-protein ligase SH3RF1
6090	KLHL22	https://www.uniprot.org/uniprot/?query=(accession:q53gt1)	23.0726	23.0986	23.0325	23.0089	23.5134	23.4405	23.3211	23.3363	0.349667	7.06908	2.56781			0.00270513	KLHL22	0.000197858	Q53GT1	KLH22_HUMAN	Kelch-like protein 22
8672	MYL10	https://www.uniprot.org/uniprot/?query=(accession:a0a9l9pxj4)	20.0151	20.76	20.8964	20.9279	21.0025	21.245	20.2719	21.4784	0.349594	1.11543	0.388682			0.408618	MYL10	0.301447	A0A9L9PXJ4	A0A9L9PXJ4_HUMAN	Isoform of Q9BUA6, Myosin light chain 10
8822	IL10RB	https://www.uniprot.org/uniprot/?query=(accession:a0a1b0gu52)	21.5944	20.9671	21.6427	21.4873	21.4672	21.5545	21.857	22.2098	0.349238	1.64289	0.638355			0.229956	IL10RB	0.144355	A0A1B0GU52	A0A1B0GU52_HUMAN	Isoform of Q08334, Interleukin 10 receptor subunit beta
7562	LPCAT3	https://www.uniprot.org/uniprot/?query=(accession:q6p1a2)	24.5724	24.5821	24.7443	24.5864	25.0058	24.9712	24.8376	25.0669	0.349068	5.66524	2.33277			0.00464763	LPCAT3	0.000758989	Q6P1A2	MBOA5_HUMAN	Lysophospholipid acyltransferase 5
9485	IER2	https://www.uniprot.org/uniprot/?query=(accession:q9btl4)	14.0086	13.5338	13.8513	14.5771	14.0718	15.8586	13.8049	13.6292	0.348431	0.673944	0.207229			0.620542	IER2	0.521946	Q9BTL4	IER2_HUMAN	Immediate early response gene 2 protein
1397	ZFYVE1	https://www.uniprot.org/uniprot/?query=(accession:q9hbf4)+OR+(accession:q9hbf4-3)	20.9444	21.1386	21.2568	21.3095	21.5081	21.4776	21.4335	21.623	0.348249	4.06182	1.78967			0.0162306	ZFYVE1;ZFYVE1	0.00478604	Q9HBF4;Q9HBF4-3	ZFYV1_HUMAN;ZFYV1_HUMAN	Zinc finger FYVE domain-containing protein 1;Isoform of Q9HBF4, Isoform 3 of Zinc finger FYVE domain-containing protein 1
3895	OFD1	https://www.uniprot.org/uniprot/?query=(accession:o75665)	23.8571	23.785	23.9578	23.7382	24.2473	24.2392	24.0891	24.1552	0.348146	5.88558	2.38223			0.00414734	OFD1	0.000605482	O75665	OFD1_HUMAN	Centriole and centriolar satellite protein OFD1
457	LGALS3BP	https://www.uniprot.org/uniprot/?query=(accession:q08380)	25.4619	25.5033	25.6269	25.4917	25.8909	25.937	25.7998	25.8486	0.34813	7.41235	2.58446			0.00260341	LGALS3BP	0.00014696	Q08380	LG3BP_HUMAN	Galectin-3-binding protein
3727	CD9	https://www.uniprot.org/uniprot/?query=(accession:p21926)	27.8069	27.8892	27.8906	27.7063	28.2058	28.1826	28.132	28.1641	0.347896	7.46203	2.59121			0.00256324	CD9	0.000140898	P21926	CD9_HUMAN	CD9 antigen
420	AHDC1	https://www.uniprot.org/uniprot/?query=(accession:q5tgy3)	24.5017	24.6079	24.6877	24.6154	25.0256	24.9997	24.8251	24.9533	0.347716	6.06206	2.41872			0.00381311	AHDC1	0.0005074	Q5TGY3	AHDC1_HUMAN	Transcription factor Gibbin
10423	LEPROT	https://www.uniprot.org/uniprot/?query=(accession:o15243)	19.0146	19.3272	19.3693	18.7448	19.5816	19.645	19.1265	19.493	0.347561	2.00108	0.818743			0.151795	LEPROT	0.0854322	O15243	OBRG_HUMAN	Leptin receptor gene-related protein
9712	TLCD4	https://www.uniprot.org/uniprot/?query=(accession:q96mv1)	21.8526	21.6778	21.9173	21.725	22.1461	22.3052	22.0506	22.0611	0.34755	4.51253	1.97353			0.0106285	TLCD4	0.00274811	Q96MV1	TLCD4_HUMAN	TLC domain-containing protein 4
4103	TYMP	https://www.uniprot.org/uniprot/?query=(accession:p19971)	24.0616	24.1162	24.1965	23.9724	24.583	24.463	24.2671	24.423	0.347353	4.5324	1.98069			0.0104547	TYMP	0.00268357	P19971	TYPH_HUMAN	Thymidine phosphorylase
8209	CCNE2	https://www.uniprot.org/uniprot/?query=(accession:q8wue3)	22.0264	22.0274	21.7318	21.8023	22.4312	22.1998	22.2526	22.0934	0.34726	3.54581	1.5751			0.0266012	CCNE2	0.00937724	Q8WUE3	Q8WUE3_HUMAN	Isoform of O96020, CCNE2 protein
1906	MBD1	https://www.uniprot.org/uniprot/?query=(accession:q9uis9)+OR+(accession:q9uis9-10)+OR+(accession:q9uis9-5)+OR+(accession:q9uis9-9)	20.2297	20.6865	20.1525	20.2629	20.6411	20.803	20.5197	20.7565	0.347223	2.73437	1.19181			0.0642975	MBD1;MBD1;MBD1;MBD1	0.0291189	Q9UIS9;Q9UIS9-10;Q9UIS9-5;Q9UIS9-9	MBD1_HUMAN;MBD1_HUMAN;MBD1_HUMAN;MBD1_HUMAN	Methyl-CpG-binding domain protein 1;Isoform of Q9UIS9, Isoform 10 of Methyl-CpG-binding domain protein 1;Isoform of Q9UIS9, Isoform 5 of Methyl-CpG-binding domain protein 1;Isoform of Q9UIS9, Isoform 9 of Methyl-CpG-binding domain protein 1
3955	ZNF609	https://www.uniprot.org/uniprot/?query=(accession:o15014)	24.7295	24.6464	24.7506	24.7168	25.1089	25.065	24.9087	25.1486	0.346968	6.19395	2.44457			0.00359278	ZNF609	0.000445685	O15014	ZN609_HUMAN	Zinc finger protein 609
4893	SPRED2	https://www.uniprot.org/uniprot/?query=(accession:q7z698)+OR+(accession:q7z698-2)	21.0648	20.9404	21.1081	20.9721	21.3511	21.4814	21.2628	21.3771	0.346757	5.96199	2.40058			0.0039758	SPRED2;SPRED2	0.000560626	Q7Z698;Q7Z698-2	SPRE2_HUMAN;SPRE2_HUMAN	Sprouty-related, EVH1 domain-containing protein 2;Isoform of Q7Z698, Isoform 2 of Sprouty-related, EVH1 domain-containing protein 2
9974	STAU1	https://www.uniprot.org/uniprot/?query=(accession:o95793-3)	22.639	22.0117	22.5992	22.7965	23.0674	22.868	22.8859	22.6115	0.346584	1.90262	0.769295			0.1701	STAU1	0.0987732	O95793-3	STAU1_HUMAN	Isoform of O95793, Isoform 3 of Double-stranded RNA-binding protein Staufen homolog 1
9781	GIT2	https://www.uniprot.org/uniprot/?query=(accession:q14161-5)	21.3964	21.7242	22.0797	21.8178	22.29	22.1553	21.99	21.9677	0.346248	2.31941	0.983002			0.103992	GIT2	0.0533966	Q14161-5	GIT2_HUMAN	Isoform of Q14161, Isoform 5 of ARF GTPase-activating protein GIT2
2065	ANXA2	https://www.uniprot.org/uniprot/?query=(accession:p07355)+OR+(accession:p07355-2)	30.3367	30.2876	30.4372	30.3015	30.734	30.745	30.6182	30.6502	0.346104	7.4734	2.59225			0.00255709	ANXA2;ANXA2	0.000139551	P07355;P07355-2	ANXA2_HUMAN;ANXA2_HUMAN	Annexin A2;Isoform of P07355, Isoform 2 of Annexin A2
732	HEBP1	https://www.uniprot.org/uniprot/?query=(accession:q9nrv9)	24.4688	24.3577	24.6046	24.3834	24.9066	24.8775	24.7482	24.6662	0.346011	4.58577	1.99985			0.0100034	HEBP1	0.00251836	Q9NRV9	HEBP1_HUMAN	Heme-binding protein 1
5544	ASAH1	https://www.uniprot.org/uniprot/?query=(accession:q13510)+OR+(accession:q13510-2)	26.0196	25.9638	26.152	26.0636	26.4337	26.4225	26.2483	26.4785	0.346001	5.554	2.30446			0.00496072	ASAH1;ASAH1	0.000852671	Q13510;Q13510-2	ASAH1_HUMAN;ASAH1_HUMAN	Acid ceramidase;Isoform of Q13510, Isoform 2 of Acid ceramidase
2102	RALB	https://www.uniprot.org/uniprot/?query=(accession:p11234)+OR+(accession:p11234-3)+OR+(accession:p11234-2)	26.0962	26.0614	26.241	26.1418	26.4909	26.4709	26.4099	26.5509	0.345579	7.11473	2.57149			0.0026823	RALB;RALB;RALB	0.000190061	P11234;P11234-3;P11234-2	RALB_HUMAN;RALB_HUMAN;RALB_HUMAN	Ras-related protein Ral-B;Isoform of P11234, Isoform 3 of Ras-related protein Ral-B;Isoform of P11234, Isoform 2 of Ras-related protein Ral-B
7841	KHDC4	https://www.uniprot.org/uniprot/?query=(accession:q7z7f0)+OR+(accession:q7z7f0-2)	19.5557	19.349	19.6155	19.5107	19.8804	20.1044	19.6008	19.8253	0.345018	3.11313	1.37648			0.0420261	KHDC4;KHDC4	0.0169796	Q7Z7F0;Q7Z7F0-2	KHDC4_HUMAN;KHDC4_HUMAN	KH homology domain-containing protein 4;Isoform of Q7Z7F0, Isoform 2 of KH homology domain-containing protein 4
8354	SGMS2	https://www.uniprot.org/uniprot/?query=(accession:q8nhu3)	18.7515	18.2202	18.7983	18.5279	18.7954	19.1127	18.9138	18.8547	0.344673	2.47995	1.0634			0.086417	SGMS2	0.0421723	Q8NHU3	SMS2_HUMAN	Phosphatidylcholine:ceramide cholinephosphotransferase 2
5517	TNFSF9	https://www.uniprot.org/uniprot/?query=(accession:p41273)	21.5849	21.828	21.8463	21.8342	22.2178	22.0011	21.76	22.4919	0.34437	2.19869	0.920657			0.120045	TNFSF9	0.0638074	P41273	TNFL9_HUMAN	Tumor necrosis factor ligand superfamily member 9
1943	SERAC1	https://www.uniprot.org/uniprot/?query=(accession:q96jx3)	22.9013	23.1804	23.617	23.3886	23.6609	23.6492	23.5616	23.5904	0.34369	2.38965	1.01855			0.0958181	SERAC1	0.0481502	Q96JX3	SRAC1_HUMAN	Protein SERAC1
3054	PJA2	https://www.uniprot.org/uniprot/?query=(accession:o43164)+OR+(accession:o43164-2)	19.9277	20.0036	19.6268	19.6217	19.9242	20.3823	20.2442	20.0034	0.343543	2.52766	1.08727			0.0817951	PJA2;PJA2	0.0393275	O43164;O43164-2	PJA2_HUMAN;PJA2_HUMAN	E3 ubiquitin-protein ligase Praja-2;Isoform of O43164, Isoform 2 of E3 ubiquitin-protein ligase Praja-2
6360	ATP2B2	https://www.uniprot.org/uniprot/?query=(accession:q01814)+OR+(accession:q01814-6)+OR+(accession:q01814-8)+OR+(accession:q01814-5)	22.2261	22.0801	22.4137	21.3008	22.148	22.1942	22.6071	22.4452	0.343461	1.3846	0.511102			0.308246	ATP2B2;ATP2B2;ATP2B2;ATP2B2	0.208651	Q01814;Q01814-6;Q01814-8;Q01814-5	AT2B2_HUMAN;AT2B2_HUMAN;AT2B2_HUMAN;AT2B2_HUMAN	Plasma membrane calcium-transporting ATPase 2;Isoform of Q01814, Isoform ZB of Plasma membrane calcium-transporting ATPase 2;Isoform of Q01814, Isoform XB of Plasma membrane calcium-transporting ATPase 2;Isoform of Q01814, Isoform YB of Plasma membrane calcium-transporting ATPase 2
3999	GLUD1	https://www.uniprot.org/uniprot/?query=(accession:p00367)	26.6299	26.6215	26.7457	26.5911	26.9719	27.0147	26.9386	27.0364	0.343344	8.25622	2.63166			0.00233529	GLUD1	7.39788e-05	P00367	DHE3_HUMAN	Glutamate dehydrogenase 1, mitochondrial
1887	ZFYVE9	https://www.uniprot.org/uniprot/?query=(accession:o95405)	25.3888	25.4296	25.4751	25.2762	25.8074	25.7256	25.5937	25.8154	0.343053	5.32293	2.23746			0.00578809	ZFYVE9	0.00109142	O95405	ZFYV9_HUMAN	Zinc finger FYVE domain-containing protein 9
5209	PHC2	https://www.uniprot.org/uniprot/?query=(accession:a0a994j5j9)	24.0172	23.9701	24.1124	24.0273	24.3893	24.4465	24.2655	24.397	0.342828	7.06186	2.56781			0.00270513	PHC2	0.000199123	A0A994J5J9	A0A994J5J9_HUMAN	Isoform of Q8IXK0, Polyhomeotic homolog 2
7954	EIF5A2	https://www.uniprot.org/uniprot/?query=(accession:q9gzv4)	19.0133	18.8532	19.3135	19.9536	19.6999	19.5564	19.2305	20.0177	0.342733	1.26251	0.454514			0.351145	EIF5A2	0.247149	Q9GZV4	IF5A2_HUMAN	Eukaryotic translation initiation factor 5A-2
8987	SUPT7L	https://www.uniprot.org/uniprot/?query=(accession:o94864)+OR+(accession:o94864-2)	20.2499	20.2382	20.385	20.1311	20.7439	20.6306	20.4066	20.5939	0.342682	4.13829	1.82163			0.0150789	SUPT7L;SUPT7L	0.00434674	O94864;O94864-2	ST65G_HUMAN;ST65G_HUMAN	STAGA complex 65 subunit gamma;Isoform of O94864, Isoform 2 of STAGA complex 65 subunit gamma
8689	ARL13B	https://www.uniprot.org/uniprot/?query=(accession:q3sxy8)	16.1125	16.1317	17.4221	16.4859	17.7287	16.9591	16.7031	16.1317	0.342571	0.818889	0.264236			0.544207	ARL13B	0.439802	Q3SXY8	AR13B_HUMAN	ADP-ribosylation factor-like protein 13B
7642	UQCC1	https://www.uniprot.org/uniprot/?query=(accession:q9nva1)	23.8128	23.7291	23.9173	23.6089	24.1414	24.1862	24.0365	24.0737	0.342459	4.86989	2.09687			0.00800075	UQCC1	0.00180812	Q9NVA1	UQCC1_HUMAN	Ubiquinol-cytochrome c reductase complex assembly factor 1
672	ARRDC3	https://www.uniprot.org/uniprot/?query=(accession:q96b67)	17.3553	18.2831	17.7209	16.441	18.3144	17.3718	17.4125	18.0701	0.342091	0.814939	0.262578			0.546288	ARRDC3	0.441915	Q96B67	ARRD3_HUMAN	Arrestin domain-containing protein 3
141	MROH1	https://www.uniprot.org/uniprot/?query=(accession:q8nda8)	27.2699	27.2886	27.3828	27.2413	27.6663	27.6334	27.559	27.6916	0.341919	7.95121	2.62691			0.00236098	MROH1	9.41534e-05	Q8NDA8	MROH1_HUMAN	Maestro heat-like repeat-containing protein family member 1
349	MTR	https://www.uniprot.org/uniprot/?query=(accession:q99707)	25.0172	24.9783	25.0889	24.914	25.4476	25.3366	25.2367	25.3449	0.341864	6.16687	2.43996			0.00363116	MTR	0.000457637	Q99707	METH_HUMAN	Methionine synthase
1874	AP5S1	https://www.uniprot.org/uniprot/?query=(accession:q9nus5)	19.961	19.9112	19.8918	19.5706	20.1707	20.0244	20.0633	20.4434	0.341838	2.81476	1.23157			0.0586721	AP5S1	0.0259345	Q9NUS5	AP5S1_HUMAN	AP-5 complex subunit sigma-1
2282	RNF31	https://www.uniprot.org/uniprot/?query=(accession:q96ep0)	24.2111	24.2278	24.2624	24.2144	24.5956	24.6099	24.4369	24.6398	0.341608	7.23922	2.57649			0.00265164	RNF31	0.000170503	Q96EP0	RNF31_HUMAN	E3 ubiquitin-protein ligase RNF31
4453	PLEKHO2	https://www.uniprot.org/uniprot/?query=(accession:q8td55)	23.8443	23.6573	23.7569	23.9626	24.3552	24.2267	24.0396	23.966	0.341556	3.3103	1.46858			0.0339953	PLEKHO2	0.0129131	Q8TD55	PKHO2_HUMAN	Pleckstrin homology domain-containing family O member 2
3281	SLC27A1	https://www.uniprot.org/uniprot/?query=(accession:q6pcb7)	24.2164	24.1069	24.27	24.0481	24.5659	24.5017	24.3962	24.5424	0.341206	5.58947	2.31405			0.00485228	SLC27A1	0.000821462	Q6PCB7	S27A1_HUMAN	Long-chain fatty acid transport protein 1
3693	TOR1B	https://www.uniprot.org/uniprot/?query=(accession:o14657)	22.8232	22.8226	22.8881	22.7906	23.2512	23.2025	23.0626	23.1712	0.340734	7.50345	2.59286			0.0025535	TOR1B	0.000136059	O14657	TOR1B_HUMAN	Torsin-1B
9557	ANXA2	https://www.uniprot.org/uniprot/?query=(accession:h0yna0)	20.4925	20.0884	20.3502	19.7443	20.6018	20.5613	20.4217	20.4508	0.34007	2.1478	0.893461			0.127802	ANXA2	0.0687886	H0YNA0	H0YNA0_HUMAN	Isoform of P07355, Annexin (Fragment)
615	ACAD11	https://www.uniprot.org/uniprot/?query=(accession:q709f0)	24.8607	25.0509	25.0675	24.9391	25.384	25.3204	25.2122	25.3617	0.340035	5.65023	2.32892			0.00468901	ACAD11	0.000770936	Q709F0	ACD11_HUMAN	Acyl-CoA dehydrogenase family member 11
1829	PGM1	https://www.uniprot.org/uniprot/?query=(accession:p36871)	26.1472	26.1773	26.2285	26.1904	26.5377	26.5388	26.4447	26.5811	0.339713	9.46433	2.63298			0.0023282	PGM1	3.04772e-05	P36871	PGM1_HUMAN	Phosphoglucomutase-1
1083	KAT14	https://www.uniprot.org/uniprot/?query=(accession:q9h8e8)	23.7372	23.7044	23.993	23.7368	24.2001	24.1125	24.0588	24.1578	0.339483	4.80883	2.07575			0.00839939	KAT14	0.00193966	Q9H8E8	CSR2B_HUMAN	Cysteine-rich protein 2-binding protein
5166	C15orf61	https://www.uniprot.org/uniprot/?query=(accession:a6nnl5)	21.7434	21.8667	21.6408	21.924	21.8997	21.9022	22.8897	21.8364	0.338296	1.39774	0.517272			0.303898	C15orf61	0.204838	A6NNL5	CO061_HUMAN	Uncharacterized protein C15orf61
7918	MTX3	https://www.uniprot.org/uniprot/?query=(accession:q5hyi7)	24.6038	24.6854	24.7226	24.6515	24.9808	24.9608	24.9812	25.0932	0.338203	8.30153	2.63297			0.00232823	MTX3	7.14207e-05	Q5HYI7	MTX3_HUMAN	Metaxin-3
5446	RAB27A	https://www.uniprot.org/uniprot/?query=(accession:p51159)	28.1765	28.2537	28.4051	28.2366	28.6573	28.6028	28.4911	28.6725	0.337965	5.47916	2.28486			0.0051897	RAB27A	0.000922944	P51159	RB27A_HUMAN	Ras-related protein Rab-27A
4035	APOL2	https://www.uniprot.org/uniprot/?query=(accession:q9bqe5)	24.3016	24.0203	24.237	24.135	24.7386	24.7246	24.3349	24.2466	0.3377	2.53642	1.09201			0.0809084	APOL2	0.0388272	Q9BQE5	APOL2_HUMAN	Apolipoprotein L2
1572	HMGN4	https://www.uniprot.org/uniprot/?query=(accession:o00479)	25.145	25.0935	25.1856	24.962	25.4373	25.4924	25.3876	25.4193	0.337631	6.41069	2.49014			0.00323491	HMGN4	0.000361704	O00479	HMGN4_HUMAN	High mobility group nucleosome-binding domain-containing protein 4
3572	NEDD4L	https://www.uniprot.org/uniprot/?query=(accession:q96pu5-7)+OR+(accession:q96pu5)	23.0289	23.0197	23.2091	23.0875	23.4923	23.4515	23.3066	23.4451	0.337579	5.8197	2.36977			0.00426808	NEDD4L;NEDD4L	0.000647394	Q96PU5-7;Q96PU5	NED4L_HUMAN;NED4L_HUMAN	Isoform of Q96PU5, Isoform 7 of E3 ubiquitin-protein ligase NEDD4-like;E3 ubiquitin-protein ligase NEDD4-like
4500	MYO19	https://www.uniprot.org/uniprot/?query=(accession:q96h55)	23.5937	23.6022	23.6216	23.5431	23.9611	24.0182	23.8174	23.9123	0.337106	7.31201	2.57649			0.00265164	MYO19	0.000160123	Q96H55	MYO19_HUMAN	Unconventional myosin-XIX
1202	HACD2	https://www.uniprot.org/uniprot/?query=(accession:q6y1h2)	24.8336	24.7245	24.8759	24.8831	25.0754	25.1667	25.0568	25.3647	0.336628	4.44514	1.94888			0.0112491	HACD2	0.00298005	Q6Y1H2	HACD2_HUMAN	Very-long-chain (3R)-3-hydroxyacyl-CoA dehydratase 2
9358	MELTF	https://www.uniprot.org/uniprot/?query=(accession:p08582-2)	14.5934	14.5301	14.6663	14.2211	14.3926	14.9111	15.1053	14.9485	0.336616	1.97507	0.805845			0.15637	MELTF	0.0887734	P08582-2	TRFM_HUMAN	Isoform of P08582, Isoform 2 of Melanotransferrin
1283	ACAT1	https://www.uniprot.org/uniprot/?query=(accession:p24752)	25.7099	25.6318	25.8101	25.6671	26.1287	26.11	25.9623	25.964	0.336533	5.80125	2.36459			0.00431925	ACAT1	0.000659711	P24752	THIL_HUMAN	Acetyl-CoA acetyltransferase, mitochondrial
7964	MAPK8IP3	https://www.uniprot.org/uniprot/?query=(accession:q9upt6)	23.3009	23.3111	23.3967	23.168	23.6568	23.6496	23.5874	23.6273	0.336075	6.78492	2.54483			0.00285211	MAPK8IP3	0.000255291	Q9UPT6	JIP3_HUMAN	C-Jun-amino-terminal kinase-interacting protein 3
[truncated: 8,753 more rows]
