# Supplementary material for: The Host Cell Factor Phosphatase‐2A Subunit PR130 Restricts Replication of Herpes Simplex Virus Type‐1
Source: Adv Sci (Weinh). 2026 May 15:e23697. Online ahead of print. doi: 10.1002/advs.202523697 (PMC13335924; doi:10.1002/advs.202523697)
Supplement: Supplementary file 3 — Supporting File 3: advs75687‐sup‐0003‐Data.zip. [file ADVS-9999-e23697-s004.zip › FigS4a_PR_HSV1_control.Not_infected_control.xlsx]

## Sheet: HSV1_control vs. Not_infected_c
id
