# Supplementary material for: The Host Cell Factor Phosphatase‐2A Subunit PR130 Restricts Replication of Herpes Simplex Virus Type‐1
Source: Adv Sci (Weinh). 2026 May 15:e23697. Online ahead of print. doi: 10.1002/advs.202523697 (PMC13335924; doi:10.1002/advs.202523697)
Supplement: Supplementary file 3 — Supporting File 3: advs75687‐sup‐0003‐Data.zip. [file ADVS-9999-e23697-s004.zip › FigS4d_PHO_HSV1_deltaPR130.Not_infected_deltaPR130.xlsx]

## Sheet: HSV1_deltaPR130 vs. Not_infecte
id	plot_label	Link	log2.Intensity.HSV1_deltaPR130_1	log2.Intensity.HSV1_deltaPR130_2	log2.Intensity.HSV1_deltaPR130_3	log2.Intensity.HSV1_deltaPR130_4	log2.Intensity.Not_infected_deltaPR130_1	log2.Intensity.Not_infected_deltaPR130_2	log2.Intensity.Not_infected_deltaPR130_3	log2.Intensity.Not_infected_deltaPR130_4	log2FC	t	minus_log10_q_value	significant	Highlight.category	adj.P.Val	Gene.names	P.Value	Protein.IDs	Protein.names	Protein.Names
3717	ICP4 (S80)	https://www.uniprot.org/uniprot/?query=(accession:p08392)	34.0414	34.024	34.3124	34.2323	12.064	12.8889	13.058	12.6977	21.4754	95.4048	8.12421	+	Human herpesvirus	7.51252e-09	ICP4	3.88087e-12	P08392	Major viral transcription factor ICP4	ICP4_HHV11
3994	UL47 (S77)	https://www.uniprot.org/uniprot/?query=(accession:p10231)	33.334	33.5145	33.4418	33.0162	13.1859	12.1264	13.9234	13.2641	20.2017	55.01	7.40922	+	Human herpesvirus	3.89749e-08	UL47	1.80452e-10	P10231	Tegument protein UL47	TEG5_HHV11
4036	UL54 (S114)	https://www.uniprot.org/uniprot/?query=(accession:p10238)	32.3087	32.2459	32.3009	32.2588	13.1304	13.7175	11.447	13.7083	19.2778	38.3486	6.80607	+	Human herpesvirus	1.56291e-07	UL54	2.22354e-09	P10238	mRNA export factor	ICP27_HHV11
3579	US10 (S150)	https://www.uniprot.org/uniprot/?query=(accession:p06486)	31.6883	31.6078	31.9632	31.9056	12.7138	12.1683	12.8759	13.0733	19.0834	90.5456	8.10534	+	Human herpesvirus	7.84615e-09	US10	5.58883e-12	P06486	Virion protein US10	US10_HHV11
4005	UL49 (S89)	https://www.uniprot.org/uniprot/?query=(accession:p10233)	31.7671	31.6756	31.7517	31.9413	11.3617	13.942	13.6581	12.0406	19.0333	32.4826	6.45346	+	Human herpesvirus	3.51999e-07	UL49	7.0455e-09	P10233	Tegument protein VP22	VP22_HHV11
3973	UL42 (S468)	https://www.uniprot.org/uniprot/?query=(accession:p10226)	31.9928	31.8128	32.1732	32.0385	13.6678	12.2311	13.3165	13.2104	18.8979	62.3407	7.65096	+	Human herpesvirus	2.23379e-08	UL42	7.54636e-11	P10226	DNA polymerase processivity factor	PAP_HHV11
3426	UL12 (S604)	https://www.uniprot.org/uniprot/?query=(accession:p04294)+OR+(accession:p04294)	32.1252	31.9437	32.0906	32.0682	13.1083	12.9476	13.5288	13.0667	18.8941	130.742	8.27286	+	Human herpesvirus	5.33512e-09	UL12;UL12	4.30552e-13	P04294;P04294	Alkaline nuclease;Alkaline nuclease	AN_HHV11
3450	ICP22 (S167)	https://www.uniprot.org/uniprot/?query=(accession:p04485)+OR+(accession:p04485)	31.0882	31.1388	31.6819	31.565	13.1991	12.0426	12.1412	13.3049	18.6965	53.5064	7.37786	+	Human herpesvirus	4.18932e-08	ICP22;ICP22	2.18885e-10	P04485;P04485	Transcriptional regulator ICP22;Transcriptional regulator ICP22	ICP22_HHV11
3407	UL12 (S32)	https://www.uniprot.org/uniprot/?query=(accession:p04294)+OR+(accession:p04294)	30.9919	30.9741	30.7972	31.0195	13.068	12.7486	11.1691	12.4116	18.5963	47.0264	7.16687	+	Human herpesvirus	6.80968e-08	UL12;UL12	5.37853e-10	P04294;P04294	Alkaline nuclease;Alkaline nuclease	AN_HHV11
3733	ICP4 (S536)	https://www.uniprot.org/uniprot/?query=(accession:p08392)	31.3634	31.2404	31.5971	31.6666	12.3064	13.6072	12.4483	13.4022	18.5259	56.5001	7.45533	+	Human herpesvirus	3.50484e-08	ICP4	1.4979e-10	P08392	Major viral transcription factor ICP4	ICP4_HHV11
4012	UL49 (S145)	https://www.uniprot.org/uniprot/?query=(accession:p10233)	31.6571	31.5462	31.4229	31.5921	13.1163	12.4792	13.8894	13.0414	18.423	65.1086	7.66506	+	Human herpesvirus	2.1624e-08	UL49	5.57466e-11	P10233	Tegument protein VP22	VP22_HHV11
3958	UL37 (S977)	https://www.uniprot.org/uniprot/?query=(accession:p10221)	31.3068	31.1677	31.5957	31.5263	12.9491	13.156	12.3878	14.443	18.1651	43.2587	7.01257	+	Human herpesvirus	9.71462e-08	UL37	9.61844e-10	P10221	Inner tegument protein	ITP_HHV11
3757	ICP0 (S465)	https://www.uniprot.org/uniprot/?query=(accession:p08393)	30.7533	30.7985	30.9572	30.8425	11.8495	12.4418	13.5316	12.8746	18.1635	53.4444	7.37786	+	Human herpesvirus	4.18932e-08	ICP0	2.2066e-10	P08393	E3 ubiquitin-protein ligase ICP0	ICP0_HHV11
3396	UL11 (S66)	https://www.uniprot.org/uniprot/?query=(accession:p04289)	30.6067	30.4562	30.5463	30.4848	12.699	13.0383	12.8324	11.5144	18.0024	54.8649	7.40786	+	Human herpesvirus	3.9097e-08	UL11	1.83803e-10	P04289	Cytoplasmic envelopment protein 3	CEP3_HHV11
4046	UL56 (S184)	https://www.uniprot.org/uniprot/?query=(accession:p10240)	30.8952	30.8707	31.106	30.6333	13.1825	12.4901	12.8866	13.3635	17.8956	84.2887	8.01372	+	Human herpesvirus	9.68895e-09	UL56	9.20992e-12	P10240	Protein UL56	UL56_HHV11
3564	US9 (S53)	https://www.uniprot.org/uniprot/?query=(accession:p06481)	29.8669	29.7828	30.3174	29.6201	12.0923	11.2849	12.5238	12.6357	17.7626	54.6672	7.40346	+	Human herpesvirus	3.94945e-08	US9	1.88484e-10	P06481	Envelope protein US9	US9_HHV11
3427	UL12 (S618)	https://www.uniprot.org/uniprot/?query=(accession:p04294)+OR+(accession:p04294)	30.511	30.4012	30.6574	30.3998	14.445	13.0729	11.9696	11.8985	17.6459	31.4379	6.38336	+	Human herpesvirus	4.13656e-07	UL12;UL12	8.83943e-09	P04294;P04294	Alkaline nuclease;Alkaline nuclease	AN_HHV11
3720	ICP4 (S106)	https://www.uniprot.org/uniprot/?query=(accession:p08392)	31.2503	31.1175	31.4834	27.781	12.3616	12.4109	13.3303	13.1237	17.6015	20.716	5.43627	+	Human herpesvirus	3.66212e-06	ICP4	1.58077e-07	P08392	Major viral transcription factor ICP4	ICP4_HHV11
3577	US10 (S112)	https://www.uniprot.org/uniprot/?query=(accession:p06486)	29.9942	29.9486	30.319	30.2402	12.9279	12.6021	11.5596	13.0561	17.589	52.5981	7.36374	+	Human herpesvirus	4.32772e-08	US10	2.46611e-10	P06486	Virion protein US10	US10_HHV11
3460	US11 (S43)	https://www.uniprot.org/uniprot/?query=(accession:p04487)	29.855	29.8237	29.5512	30.1377	12.009	12.6345	11.6901	12.7362	17.5744	65.426	7.66506	+	Human herpesvirus	2.1624e-08	US11	5.38883e-11	P04487	Accessory factor US11	RNB_HHV11
1634	ZNF609 (S1013)	https://www.uniprot.org/uniprot/?query=(accession:o15014)	31.0915	31.1255	29.5508	30.0224	12.6013	13.2403	12.8053	13.4252	17.4295	42.2731	6.97017	+		1.07109e-07	ZNF609	1.12915e-09	O15014	Zinc finger protein 609	ZN609_HUMAN
3563	US9 (S6)	https://www.uniprot.org/uniprot/?query=(accession:p06481)	30.1604	30.0385	29.8155	30.5299	13.2167	12.689	12.0867	13.0035	17.3871	62.69	7.65096	+	Human herpesvirus	2.23379e-08	US9	7.25808e-11	P06481	Envelope protein US9	US9_HHV11
3397	UL13 (S18)	https://www.uniprot.org/uniprot/?query=(accession:p04290)	29.8223	29.7113	30.0831	29.3957	12.6151	11.6028	13.0096	12.3181	17.3667	55.1799	7.40922	+	Human herpesvirus	3.89749e-08	UL13	1.76615e-10	P04290	Serine/threonine-protein kinase UL13	UL13_HHV11
3735	ICP4 (S612)	https://www.uniprot.org/uniprot/?query=(accession:p08392)	30.1035	30.0465	30.7978	30.6189	14.1917	12.9038	12.8565	13.6119	17.0007	48.5513	7.20527	+	Human herpesvirus	6.23351e-08	ICP4	4.30693e-10	P08392	Major viral transcription factor ICP4	ICP4_HHV11
3759	ICP0 (S508)	https://www.uniprot.org/uniprot/?query=(accession:p08393)	29.9234	29.8448	30.1937	29.7901	13.6293	12.0473	13.3872	12.9255	16.9407	49.4951	7.23096	+	Human herpesvirus	5.87537e-08	ICP0	3.76653e-10	P08393	E3 ubiquitin-protein ligase ICP0	ICP0_HHV11
3406	UL30 (S1113)	https://www.uniprot.org/uniprot/?query=(accession:p04293)	29.2553	29.2869	29.5274	29.3959	12.8169	12.7277	11.869	12.9132	16.7847	69.2479	7.72667	+	Human herpesvirus	1.87642e-08	UL30	3.62736e-11	P04293	DNA polymerase catalytic subunit	DPOL_HHV11
3734	ICP4 (S600)	https://www.uniprot.org/uniprot/?query=(accession:p08392)	29.1308	29.0535	29.7152	29.8919	12.9492	12.3719	12.5751	12.7917	16.7759	70.2729	7.73551	+	Human herpesvirus	1.83862e-08	ICP4	3.27413e-11	P08392	Major viral transcription factor ICP4	ICP4_HHV11
3449	ICP22 (T162)	https://www.uniprot.org/uniprot/?query=(accession:p04485)+OR+(accession:p04485)	30.1315	30.0822	30.4365	30.2363	13.614	14.0248	12.5459	13.6313	16.7676	53.6905	7.37786	+	Human herpesvirus	4.18932e-08	ICP22;ICP22	2.13709e-10	P04485;P04485	Transcriptional regulator ICP22;Transcriptional regulator ICP22	ICP22_HHV11
4007	UL49 (S108)	https://www.uniprot.org/uniprot/?query=(accession:p10233)	29.8612	29.7761	29.9124	29.8679	12.8118	13.8149	12.9384	12.9048	16.7369	72.3486	7.73551	+	Human herpesvirus	1.83862e-08	UL49	2.67263e-11	P10233	Tegument protein VP22	VP22_HHV11
3394	gM (S9)	https://www.uniprot.org/uniprot/?query=(accession:p04288)	29.858	29.8606	30.1687	29.9579	12.7779	13.2909	13.8249	13.0396	16.728	72.5414	7.73551	+	Human herpesvirus	1.83862e-08	gM	2.62348e-11	P04288	Envelope glycoprotein M	GM_HHV11
4037	UL54 (S116)	https://www.uniprot.org/uniprot/?query=(accession:p10238)	29.7494	29.7519	30.2025	29.1225	13.0054	14.0613	12.9107	12.1387	16.6776	39.0698	6.81715	+	Human herpesvirus	1.52352e-07	UL54	1.95337e-09	P10238	mRNA export factor	ICP27_HHV11
3409	UL12 (S67)	https://www.uniprot.org/uniprot/?query=(accession:p04294)+OR+(accession:p04294)	28.8662	29.0017	28.8815	29.6107	12.819	12.1449	13.8052	10.979	16.653	28.7593	6.1846	+	Human herpesvirus	6.53725e-07	UL12;UL12	1.63909e-08	P04294;P04294	Alkaline nuclease;Alkaline nuclease	AN_HHV11
4008	UL49 (T114)	https://www.uniprot.org/uniprot/?query=(accession:p10233)	29.3435	29.2932	29.4103	29.4382	13.2587	12.3256	11.4017	13.8894	16.6524	32.5947	6.45762	+	Human herpesvirus	3.48638e-07	UL49	6.8789e-09	P10233	Tegument protein VP22	VP22_HHV11
4047	UL56 (S197)	https://www.uniprot.org/uniprot/?query=(accession:p10240)	29.372	29.249	28.9832	29.5442	12.4898	13.071	12.6042	12.5537	16.6074	91.6739	8.10534	+	Human herpesvirus	7.84615e-09	UL56	5.12623e-12	P10240	Protein UL56	UL56_HHV11
3960	UL41 (S142)	https://www.uniprot.org/uniprot/?query=(accession:p10225)	29.4275	29.3644	29.2322	29.3237	11.522	13.2661	13.8748	13.0364	16.4121	34.8328	6.61396	+	Human herpesvirus	2.4324e-07	UL41	4.33767e-09	P10225	Virion host shutoff protein	SHUT_HHV11
3873	UL3 (S79)	https://www.uniprot.org/uniprot/?query=(accession:p10187)	29.2443	29.1933	29.4799	29.8662	12.3646	13.0221	13.1526	13.6167	16.407	56.8155	7.46095	+	Human herpesvirus	3.45982e-08	UL3	1.44091e-10	P10187	Nuclear phosphoprotein UL3	NP03_HHV11
6625	RPL30 (S10)	https://www.uniprot.org/uniprot/?query=(accession:p62888)	28.8144	28.6609	28.8518	28.5676	12.6377	12.2559	12.3514	12.032	16.4044	107.966	8.27286	+		5.33512e-09	RPL30	1.63728e-12	P62888	Large ribosomal subunit protein eL30	RL30_HUMAN
3772	RIR1 (S164)	https://www.uniprot.org/uniprot/?query=(accession:p08543)	29.2126	28.9858	29.1035	29.4156	13.2537	12.189	12.7849	13.2807	16.3023	61.9423	7.64571	+	Human herpesvirus	2.26092e-08	RIR1	7.89124e-11	P08543	Ribonucleoside-diphosphate reductase large subunit	RIR1_HHV11
3444	US3 (S396)	https://www.uniprot.org/uniprot/?query=(accession:p04413)	28.9197	29.0632	29.4117	29.3283	12.3707	12.9712	12.8787	13.5491	16.2383	62.6703	7.65096	+	Human herpesvirus	2.23379e-08	US3	7.27398e-11	P04413	Serine/threonine-protein kinase US3	US03_HHV11
3722	ICP4 (S157)	https://www.uniprot.org/uniprot/?query=(accession:p08392)	28.6447	28.5935	28.9556	29.4356	12.8105	12.8236	11.5613	13.596	16.2095	37.1636	6.74127	+	Human herpesvirus	1.81437e-07	ICP4	2.76569e-09	P08392	Major viral transcription factor ICP4	ICP4_HHV11
4541	LMNB1 (S28)	https://www.uniprot.org/uniprot/?query=(accession:p20700)	28.7482	28.6699	28.9133	29.0216	12.3079	12.6837	12.2713	13.3981	16.173	61.1611	7.62467	+		2.37319e-08	LMNB1	8.62117e-11	P20700	Lamin-B1	LMNB1_HUMAN
3728	ICP4 (S417)	https://www.uniprot.org/uniprot/?query=(accession:p08392)	28.3677	28.7985	28.7534	28.023	12.0722	11.9629	12.2119	13.5249	16.0427	41.6691	6.94463	+	Human herpesvirus	1.13598e-07	ICP4	1.24806e-09	P08392	Major viral transcription factor ICP4	ICP4_HHV11
3775	RIR1 (S300)	https://www.uniprot.org/uniprot/?query=(accession:p08543)	28.494	28.3538	28.5246	28.729	12.6571	11.7658	13.2579	12.3125	16.027	52.0157	7.33545	+	Human herpesvirus	4.61899e-08	RIR1	2.66499e-10	P08543	Ribonucleoside-diphosphate reductase large subunit	RIR1_HHV11
3743	ICP4 (S1129)	https://www.uniprot.org/uniprot/?query=(accession:p08392)	29.2734	29.2781	29.8171	29.7269	13.4407	14.1861	13.6171	13.1574	15.9235	62.8659	7.65096	+	Human herpesvirus	2.23379e-08	ICP4	7.11769e-11	P08392	Major viral transcription factor ICP4	ICP4_HHV11
3465	gE (S541)	https://www.uniprot.org/uniprot/?query=(accession:p04488)	28.6519	28.4613	29.0278	28.9954	13.0177	12.6369	12.1766	13.6881	15.9043	48.0164	7.19485	+	Human herpesvirus	6.38482e-08	gE	4.65231e-10	P04488	Envelope glycoprotein E	GE_HHV11
3922	NEC2 (S198)	https://www.uniprot.org/uniprot/?query=(accession:p10218)	28.3225	28.1251	29.1219	28.6958	13.0459	12.4554	11.8766	13.8327	15.7637	35.4679	6.6465	+	Human herpesvirus	2.25686e-07	NEC2	3.826e-09	P10218	Nuclear egress protein 2	NEC2_HHV11
3729	ICP4 (S419)	https://www.uniprot.org/uniprot/?query=(accession:p08392)	28.3467	28.2618	28.6916	27.2729	12.6622	11.2546	12.728	13.2689	15.6648	31.6858	6.39677	+	Human herpesvirus	4.01075e-07	ICP4	8.3706e-09	P08392	Major viral transcription factor ICP4	ICP4_HHV11
10619	gD (S387)	https://www.uniprot.org/uniprot/?query=(accession:q69091)	28.451	28.3666	28.9123	28.7899	12.7464	12.7897	13.0659	13.3638	15.6385	80.1186	7.91079	+	Human herpesvirus	1.22802e-08	gD	1.31209e-11	Q69091	Envelope glycoprotein D	GD_HHV11
3992	UL47 (S20)	https://www.uniprot.org/uniprot/?query=(accession:p10231)	27.9163	27.9381	28.732	28.511	12.4241	12.8305	12.5102	12.906	15.6067	67.1368	7.68862	+	Human herpesvirus	2.04823e-08	UL47	4.50128e-11	P10231	Tegument protein UL47	TEG5_HHV11
3459	US11 (S24)	https://www.uniprot.org/uniprot/?query=(accession:p04487)	28.6289	28.4979	28.8918	28.8373	13.5488	12.47	13.2308	13.3645	15.5604	62.8791	7.65096	+	Human herpesvirus	2.23379e-08	US11	7.10731e-11	P04487	Accessory factor US11	RNB_HHV11
3871	UL3 (S60)	https://www.uniprot.org/uniprot/?query=(accession:p10187)	28.3583	28.2025	28.9426	28.6061	12.0593	14.1918	13.732	11.9943	15.5331	28.17	6.14189	+	Human herpesvirus	7.2129e-07	UL3	1.8919e-08	P10187	Nuclear phosphoprotein UL3	NP03_HHV11
3447	ICP22 (S22)	https://www.uniprot.org/uniprot/?query=(accession:p04485)+OR+(accession:p04485)	28.0584	28.0354	28.566	28.2709	12.5607	13.2984	12.5028	12.7928	15.444	71.2609	7.73551	+	Human herpesvirus	1.83862e-08	ICP22;ICP22	2.97039e-11	P04485;P04485	Transcriptional regulator ICP22;Transcriptional regulator ICP22	ICP22_HHV11
3583	gI (T341)	https://www.uniprot.org/uniprot/?query=(accession:p06487)	27.5833	27.4858	28.1881	27.4864	12.5907	11.9809	12.6384	11.937	15.3992	62.2335	7.65096	+	Human herpesvirus	2.23379e-08	gI	7.63744e-11	P06487	Envelope glycoprotein I	GI_HHV11
7109	LMNB2 (S42)	https://www.uniprot.org/uniprot/?query=(accession:q03252)	28.8509	28.8395	29.0222	29.1534	12.6105	13.5534	14.0494	14.3119	15.3352	42.3131	6.97017	+		1.07109e-07	LMNB2	1.12174e-09	Q03252	Lamin-B2	LMNB2_HUMAN
3988	UL46 (S557)	https://www.uniprot.org/uniprot/?query=(accession:p10230)	28.2463	28.215	28.479	28.7103	12.211	14.1662	12.9596	13.1904	15.2808	38.5744	6.80834	+	Human herpesvirus	1.55475e-07	UL46	2.13462e-09	P10230	Tegument protein UL46	TEG1_HHV11
3917	NEC1 (S24)	https://www.uniprot.org/uniprot/?query=(accession:p10215)	27.6445	27.3718	27.5944	27.4759	12.0051	12.5587	12.1738	12.3237	15.2563	105.687	8.27286	+	Human herpesvirus	5.33512e-09	NEC1	1.90011e-12	P10215	Nuclear egress protein 1	NEC1_HHV11
3739	ICP4 (S751)	https://www.uniprot.org/uniprot/?query=(accession:p08392)	27.9569	27.9018	27.6945	28.2675	12.8032	13.155	13.0861	11.7916	15.2462	47.4694	7.18	+	Human herpesvirus	6.60688e-08	ICP4	5.03868e-10	P08392	Major viral transcription factor ICP4	ICP4_HHV11
3574	US10 (S43)	https://www.uniprot.org/uniprot/?query=(accession:p06486)	28.0345	27.9573	28.2273	28.5321	13.1377	12.5962	13.2018	13.5617	15.0634	64.8435	7.66506	+	Human herpesvirus	2.1624e-08	US10	5.73547e-11	P06486	Virion protein US10	US10_HHV11
3074	MPZL1 (S219)	https://www.uniprot.org/uniprot/?query=(accession:o95297)	27.5298	27.4889	27.8694	27.4768	12.5966	12.0583	11.8981	13.6073	15.0511	40.0551	6.8624	+		1.37277e-07	MPZL1	1.64275e-09	O95297	Myelin protein zero-like protein 1	MPZL1_HUMAN
3751	ICP0 (S321)	https://www.uniprot.org/uniprot/?query=(accession:p08393)	27.6381	27.5107	27.9366	27.8604	12.9234	12.1287	12.1538	13.6068	15.0333	43.1696	7.01255	+	Human herpesvirus	9.71522e-08	ICP0	9.75743e-10	P08393	E3 ubiquitin-protein ligase ICP0	ICP0_HHV11
3997	UL47 (S173)	https://www.uniprot.org/uniprot/?query=(accession:p10231)	27.6347	27.5083	27.5122	28.8799	13.8701	12.3393	12.3486	12.9722	15.0012	32.4865	6.45346	+	Human herpesvirus	3.51999e-07	UL47	7.03951e-09	P10231	Tegument protein UL47	TEG5_HHV11
4006	UL49 (S94)	https://www.uniprot.org/uniprot/?query=(accession:p10233)	27.8745	27.6462	27.9225	27.6787	11.75	11.9354	13.6376	13.8104	14.9971	29.0977	6.21109	+	Human herpesvirus	6.15052e-07	UL49	1.51145e-08	P10233	Tegument protein VP22	VP22_HHV11
4027	UL51 (S226)	https://www.uniprot.org/uniprot/?query=(accession:p10235)	27.5549	27.3858	27.9769	27.7863	12.6085	11.9494	13.2148	13.8117	14.7799	37.2272	6.74241	+	Human herpesvirus	1.80962e-07	UL51	2.73305e-09	P10235	Tegument protein UL51	TEG7_HHV11
7883	CBX3 (S93)	https://www.uniprot.org/uniprot/?query=(accession:q13185)	27.805	27.7907	27.8259	28.0783	13.0229	13.5706	12.702	13.1292	14.7688	76.3335	7.84338	+		1.43423e-08	CBX3	1.83889e-11	Q13185	Chromobox protein homolog 3	CBX3_HUMAN
1422	PDXK (S213)	https://www.uniprot.org/uniprot/?query=(accession:o00764)	27.7386	27.6346	27.8151	27.8369	12.8111	12.8491	12.7067	14.4307	14.5569	37.2027	6.74241	+		1.80962e-07	PDXK	2.74556e-09	O00764	Pyridoxal kinase	PDXK_HUMAN
3999	UL47 (S312)	https://www.uniprot.org/uniprot/?query=(accession:p10231)	27.5485	27.46	27.7813	27.4478	11.8621	12.2617	13.613	14.2961	14.5512	27.028	6.04899	+	Human herpesvirus	8.93323e-07	UL47	2.51981e-08	P10231	Tegument protein UL47	TEG5_HHV11
3566	gG (S227)	https://www.uniprot.org/uniprot/?query=(accession:p06484)	26.8318	26.6351	27.3506	26.9792	12.3721	11.8725	12.1759	13.2502	14.5315	45.799	7.11189	+	Human herpesvirus	7.72872e-08	gG	6.46583e-10	P06484	Envelope glycoprotein G	GG_HHV11
3597	UL48 (S353)	https://www.uniprot.org/uniprot/?query=(accession:p06492)	26.8218	26.7474	27.0812	27.4792	12.0195	13.2029	13.1755	11.9019	14.4575	38.9427	6.81449	+	Human herpesvirus	1.53289e-07	UL48	1.99814e-09	P06492	Tegument protein VP16	VP16_HHV11
4014	UL49 (S159)	https://www.uniprot.org/uniprot/?query=(accession:p10233)	26.9572	27.0961	27.3927	27.1995	12.9072	12.1331	13.0746	12.7063	14.4561	65.2257	7.66506	+	Human herpesvirus	2.1624e-08	UL49	5.50524e-11	P10233	Tegument protein VP22	VP22_HHV11
3721	ICP4 (T110)	https://www.uniprot.org/uniprot/?query=(accession:p08392)	27.6763	27.7541	28.0703	27.781	12.9451	14.1256	13.7415	13.1092	14.3401	51.601	7.32183	+	Human herpesvirus	4.76616e-08	ICP4	2.8178e-10	P08392	Major viral transcription factor ICP4	ICP4_HHV11
2856	STK10 (T952)	https://www.uniprot.org/uniprot/?query=(accession:o94804)	27.0648	27.0045	27.3242	27.2466	12.2345	12.4337	13.705	13.3199	14.2368	41.6604	6.94463	+		1.13598e-07	STK10	1.24986e-09	O94804	Serine/threonine-protein kinase 10	STK10_HUMAN
3399	UL13 (S109)	https://www.uniprot.org/uniprot/?query=(accession:p04290)	27.0952	26.8256	27.4622	27.1905	12.5701	13.0855	12.9506	13.6259	14.0854	56.7417	7.46095	+	Human herpesvirus	3.45982e-08	UL13	1.45402e-10	P04290	Serine/threonine-protein kinase UL13	UL13_HHV11
3463	gE (S457)	https://www.uniprot.org/uniprot/?query=(accession:p04488)	26.6494	26.5197	26.8367	25.7657	11.3459	13.2109	11.9991	12.9906	14.0563	30.225	6.29691	+	Human herpesvirus	5.04763e-07	gE	1.16133e-08	P04488	Envelope glycoprotein E	GE_HHV11
3969	UL42 (S349)	https://www.uniprot.org/uniprot/?query=(accession:p10226)	26.0358	26.1345	27.0493	26.7957	12.7253	12.5639	12.1873	12.5288	14.0025	53.0678	7.37336	+	Human herpesvirus	4.23294e-08	UL42	2.31803e-10	P10226	DNA polymerase processivity factor	PAP_HHV11
3979	UL46 (T18)	https://www.uniprot.org/uniprot/?query=(accession:p10230)	27.0912	26.9299	27.3853	26.9322	13.1565	13.4055	12.7204	13.0756	13.9951	77.2071	7.85303	+	Human herpesvirus	1.40273e-08	UL46	1.69859e-11	P10230	Tegument protein UL46	TEG1_HHV11
3949	UL37 (S16)	https://www.uniprot.org/uniprot/?query=(accession:p10221)	27.1225	26.9179	27.4361	27.1734	12.609	12.5411	13.965	13.5923	13.9856	39.6503	6.84639	+	Human herpesvirus	1.42432e-07	UL37	1.76299e-09	P10221	Inner tegument protein	ITP_HHV11
3568	gG (S235)	https://www.uniprot.org/uniprot/?query=(accession:p06484)	26.6786	26.6265	26.8307	26.9138	13.0944	12.8289	11.7267	13.4632	13.9841	38.8318	6.81294	+	Human herpesvirus	1.53836e-07	gG	2.03815e-09	P06484	Envelope glycoprotein G	GG_HHV11
4016	UL49 (S165)	https://www.uniprot.org/uniprot/?query=(accession:p10233)	26.7547	26.7398	26.5226	26.3923	12.5675	13.179	12.4616	12.361	13.96	68.5924	7.72667	+	Human herpesvirus	1.87642e-08	UL49	3.87607e-11	P10233	Tegument protein VP22	VP22_HHV11
3719	ICP4 (T100)	https://www.uniprot.org/uniprot/?query=(accession:p08392)	26.6672	26.5243	27.2049	26.8722	12.9434	12.2315	12.9505	13.3743	13.9422	51.6898	7.32183	+	Human herpesvirus	4.76616e-08	ICP4	2.78427e-10	P08392	Major viral transcription factor ICP4	ICP4_HHV11
3395	gM (S12)	https://www.uniprot.org/uniprot/?query=(accession:p04288)	26.8709	26.8373	27.0429	26.818	13.6896	13.2296	12.2788	12.9406	13.8576	48.0959	7.19485	+	Human herpesvirus	6.38482e-08	gM	4.59904e-10	P04288	Envelope glycoprotein M	GM_HHV11
3760	ICP0 (S514)	https://www.uniprot.org/uniprot/?query=(accession:p08393)	26.5003	26.4043	26.7941	26.5733	12.9321	12.5663	11.3281	14.114	13.8329	25.4925	5.92785	+	Human herpesvirus	1.18073e-06	ICP0	3.77684e-08	P08393	E3 ubiquitin-protein ligase ICP0	ICP0_HHV11
4024	DUT (S187)	https://www.uniprot.org/uniprot/?query=(accession:p10234)	26.657	26.4551	26.6763	26.3952	12.8916	13.4856	12.7804	12.6006	13.6063	66.6801	7.68381	+	Human herpesvirus	2.07106e-08	DUT	4.72071e-11	P10234	Deoxyuridine 5'-triphosphate nucleotidohydrolase	DUT_HHV11
6528	RAB14 (T203)	https://www.uniprot.org/uniprot/?query=(accession:p61106)	26.854	26.8643	26.4797	27.2063	12.5806	13.8527	13.1665	13.54	13.5661	45.4822	7.09661	+		8.00562e-08	RAB14	6.78587e-10	P61106	Ras-related protein Rab-14	RAB14_HUMAN
3897	UL24 (S7)	https://www.uniprot.org/uniprot/?query=(accession:p10208)	25.8558	25.6003	26.367	25.6939	11.8125	13.0344	12.378	12.0695	13.5557	45.0375	7.09173	+	Human herpesvirus	8.09607e-08	UL24	7.26623e-10	P10208	Protein UL24	UL24_HHV11
5094	TRX1 (S104)	https://www.uniprot.org/uniprot/?query=(accession:p32888)	27.0815	27.0727	27.1924	27.2119	13.8358	13.8242	13.3551	13.4351	13.5271	94.0726	8.12421	+	Human herpesvirus	7.51252e-09	TRX1	4.28095e-12	P32888	Triplex capsid protein 1	TRX1_HHV11
3448	ICP22 (S135)	https://www.uniprot.org/uniprot/?query=(accession:p04485)+OR+(accession:p04485)	26.0607	26.0781	26.4729	26.3778	12.7308	12.7638	13.7544	12.0671	13.4183	38.8885	6.8137	+	Human herpesvirus	1.53569e-07	ICP22;ICP22	2.0176e-09	P04485;P04485	Transcriptional regulator ICP22;Transcriptional regulator ICP22	ICP22_HHV11
3756	ICP0 (S453)	https://www.uniprot.org/uniprot/?query=(accession:p08393)	25.8898	25.7683	26.1155	26.6145	12.6846	12.6119	13.3806	12.1077	13.4008	43.5603	7.02728	+	Human herpesvirus	9.39127e-08	ICP0	9.1645e-10	P08393	E3 ubiquitin-protein ligase ICP0	ICP0_HHV11
3769	RIR1 (S9)	https://www.uniprot.org/uniprot/?query=(accession:p08543)	26.962	26.8886	27.0049	27.0959	13.4934	12.8138	13.5226	14.5825	13.3848	38.3192	6.80607	+	Human herpesvirus	1.56291e-07	RIR1	2.23544e-09	P08543	Ribonucleoside-diphosphate reductase large subunit	RIR1_HHV11
3771	RIR1 (T157)	https://www.uniprot.org/uniprot/?query=(accession:p08543)	26.1016	25.9194	26.0059	26.3229	11.7219	14.2322	12.5527	12.4341	13.3523	26.4335	6.00354	+	Human herpesvirus	9.91889e-07	RIR1	2.93914e-08	P08543	Ribonucleoside-diphosphate reductase large subunit	RIR1_HHV11
5906	RBM25 (S683)	https://www.uniprot.org/uniprot/?query=(accession:p49756)	26.5477	26.4324	26.5944	26.546	13.8662	13.1769	12.9724	12.8957	13.3024	60.2631	7.58833	+		2.5803e-08	RBM25	9.55736e-11	P49756	RNA-binding protein 25	RBM25_HUMAN
15141	FYTTD1 (S161)	https://www.uniprot.org/uniprot/?query=(accession:q96qd9)	26.9088	26.7583	26.5014	27.0475	13.6907	13.8235	14.2246	12.2913	13.2965	32.2668	6.43951	+		3.63491e-07	FYTTD1	7.37909e-09	Q96QD9	UAP56-interacting factor	UIF_HUMAN
3957	UL37 (S911)	https://www.uniprot.org/uniprot/?query=(accession:p10221)	26.4652	26.4296	26.5574	26.545	12.7314	13.2596	13.859	13.0057	13.2853	55.9864	7.43487	+	Human herpesvirus	3.67389e-08	UL37	1.59632e-10	P10221	Inner tegument protein	ITP_HHV11
13747	NOC3L (S116)	https://www.uniprot.org/uniprot/?query=(accession:q8wtt2)	25.5279	25.6061	25.7286	25.628	12.2555	11.682	12.7662	13.0475	13.1848	45.2606	7.09175	+		8.09558e-08	NOC3L	7.02056e-10	Q8WTT2	Nucleolar complex protein 3 homolog	NOC3L_HUMAN
1767	ZNF185 (T448)	https://www.uniprot.org/uniprot/?query=(accession:o15231-3)	25.6341	25.7612	25.9134	25.9331	14.0647	11.8967	12.0601	12.6319	13.1471	28.1021	6.13671	+		7.29952e-07	ZNF185	1.9238e-08	O15231-3	Isoform of O15231, Isoform 3 of Zinc finger protein 185	ZN185_HUMAN
3763	ICP0 (S606)	https://www.uniprot.org/uniprot/?query=(accession:p08393)	25.939	25.8816	25.8842	26.0253	13.2342	11.3672	13.2675	13.73	13.0328	26.4927	6.00502	+	Human herpesvirus	9.88505e-07	ICP0	2.89405e-08	P08393	E3 ubiquitin-protein ligase ICP0	ICP0_HHV11
3740	ICP4 (S758)	https://www.uniprot.org/uniprot/?query=(accession:p08392)	25.5311	25.5338	25.6765	25.4069	14.1576	12.2383	11.6595	12.0397	13.0133	24.7865	5.86052	+	Human herpesvirus	1.37873e-06	ICP4	4.58626e-08	P08392	Major viral transcription factor ICP4	ICP4_HHV11
3744	ICP4 (T1271)	https://www.uniprot.org/uniprot/?query=(accession:p08392)	25.3081	25.055	26.6037	25.8738	12.1176	13.0024	12.5999	13.1606	12.99	33.1217	6.49325	+	Human herpesvirus	3.21181e-07	ICP4	6.15411e-09	P08392	Major viral transcription factor ICP4	ICP4_HHV11
3410	UL12 (T78)	https://www.uniprot.org/uniprot/?query=(accession:p04294)+OR+(accession:p04294)	25.6093	25.2103	25.5582	25.2885	12.7662	12.2147	12.6444	12.1231	12.9795	68.8719	7.72667	+	Human herpesvirus	1.87642e-08	UL12;UL12	3.7677e-11	P04294;P04294	Alkaline nuclease;Alkaline nuclease	AN_HHV11
3716	ICP4 (T69)	https://www.uniprot.org/uniprot/?query=(accession:p08392)	25.2839	25.4169	25.6235	25.8427	12.4029	12.6763	12.7544	12.6866	12.9117	83.7116	8.01372	+	Human herpesvirus	9.68895e-09	ICP4	9.66203e-12	P08392	Major viral transcription factor ICP4	ICP4_HHV11
3926	SCP (T111)	https://www.uniprot.org/uniprot/?query=(accession:p10219)	25.8829	25.5425	25.8617	25.7208	13.7475	12.1482	12.3527	13.2282	12.8828	35.4768	6.6465	+	Human herpesvirus	2.25686e-07	SCP	3.81935e-09	P10219	Small capsomere-interacting protein	SCP_HHV11
3921	NEC2 (S42)	https://www.uniprot.org/uniprot/?query=(accession:p10218)	25.6969	25.6272	26.1315	25.7888	12.4004	13.0681	12.8652	13.5457	12.8413	50.3853	7.26746	+	Human herpesvirus	5.40176e-08	NEC2	3.32682e-10	P10218	Nuclear egress protein 2	NEC2_HHV11
6941	EXOSC10 (S593)	https://www.uniprot.org/uniprot/?query=(accession:q01780)	25.5719	25.6506	25.5522	25.7909	13.5921	11.7278	13.164	12.9321	12.7874	33.5297	6.521	+		3.01303e-07	EXOSC10	5.65271e-09	Q01780	Exosome complex component 10	EXOSX_HUMAN
3762	ICP0 (S536)	https://www.uniprot.org/uniprot/?query=(accession:p08393)	26.0638	26.0326	26.087	26.1962	13.2024	13.3304	13.5706	13.1521	12.781	106.69	8.27286	+	Human herpesvirus	5.33512e-09	ICP0	1.77894e-12	P08393	E3 ubiquitin-protein ligase ICP0	ICP0_HHV11
8663	PDCD11 (S1454)	https://www.uniprot.org/uniprot/?query=(accession:q14690)	25.2593	25.1603	25.7991	25.4703	12.4297	13.484	11.6406	13.0993	12.7588	31.5458	6.38932	+		4.0802e-07	PDCD11	8.6318e-09	Q14690	Protein RRP5 homolog	RRP5_HUMAN
3412	UL12 (S89)	https://www.uniprot.org/uniprot/?query=(accession:p04294)+OR+(accession:p04294)	25.6213	25.4279	26.2534	25.9437	12.6083	13.0465	13.6371	12.9192	12.7588	46.8994	7.16304	+	Human herpesvirus	6.87001e-08	UL12;UL12	5.48074e-10	P04294;P04294	Alkaline nuclease;Alkaline nuclease	AN_HHV11
3766	ICP0 (S762)	https://www.uniprot.org/uniprot/?query=(accession:p08393)	24.9694	24.9342	25.0155	25.8684	12.9836	11.4771	12.9791	12.3632	12.7461	32.0846	6.43	+	Human herpesvirus	3.71538e-07	ICP0	7.67477e-09	P08393	E3 ubiquitin-protein ligase ICP0	ICP0_HHV11
3726	ICP4 (T284)	https://www.uniprot.org/uniprot/?query=(accession:p08392)	24.8667	24.8184	24.7202	25.2249	12.4987	10.5383	12.795	12.8429	12.7388	24.2923	5.8165	+	Human herpesvirus	1.52579e-06	ICP4	5.2711e-08	P08392	Major viral transcription factor ICP4	ICP4_HHV11
3576	US10 (T64)	https://www.uniprot.org/uniprot/?query=(accession:p06486)	25.0473	25.0538	25.3417	25.4014	11.956	12.4855	12.1668	13.3122	12.7309	42.5406	6.97733	+	Human herpesvirus	1.05358e-07	US10	1.08067e-09	P06486	Virion protein US10	US10_HHV11
3594	UL48 (S44)	https://www.uniprot.org/uniprot/?query=(accession:p06492)	25.2358	24.5302	26.1091	26.3747	12.3043	11.7213	13.8186	13.4891	12.7291	21.0036	5.46746	+	Human herpesvirus	3.40829e-06	UL48	1.43762e-07	P06492	Tegument protein VP16	VP16_HHV11
3758	ICP0 (S477)	https://www.uniprot.org/uniprot/?query=(accession:p08393)	25.4572	25.4322	25.2172	25.7472	12.8593	12.6192	12.0806	13.3885	12.7266	45.2045	7.09175	+	Human herpesvirus	8.09558e-08	ICP0	7.08147e-10	P08393	E3 ubiquitin-protein ligase ICP0	ICP0_HHV11
18009	NOP53 (S176)	https://www.uniprot.org/uniprot/?query=(accession:q9nzm5)	25.7142	25.8931	26.2301	26.0715	14.507	12.427	13.132	12.9793	12.7159	29.6181	6.25555	+		5.55203e-07	NOP53	1.33669e-08	Q9NZM5	Ribosome biogenesis protein NOP53	NOP53_HUMAN
3571	US2 (T290)	https://www.uniprot.org/uniprot/?query=(accession:p06485)	24.7694	24.7393	24.7753	25.1805	11.9188	12.9313	12.3492	11.4302	12.7088	39.6522	6.84639	+	Human herpesvirus	1.42432e-07	US2	1.76239e-09	P06485	Protein US2	US02_HHV11
3931	UL36 (S1031)	https://www.uniprot.org/uniprot/?query=(accession:p10220)	27.3764	27.2918	28.1773	27.7971	13.5275	20.0122	13.4902	12.7816	12.7078	8.01909	3.17645	+	Human herpesvirus	0.000666122	UL36	9.10526e-05	P10220	Large tegument protein deneddylase	LTP_HHV11
3867	UL2 (T21)	https://www.uniprot.org/uniprot/?query=(accession:p10186)	25.8887	25.5486	25.4054	26.6557	12.6531	14.0932	14.0749	12.081	12.6491	23.2604	5.71847	+	Human herpesvirus	1.91218e-06	UL2	7.11359e-08	P10186	Uracil-DNA glycosylase	UNG_HHV11
3464	gE (S533)	https://www.uniprot.org/uniprot/?query=(accession:p04488)	26.1889	26.2118	26.4031	26.3605	13.9679	13.4357	14.1005	13.3438	12.5791	63.7997	7.65096	+	Human herpesvirus	2.23379e-08	gE	6.42248e-11	P04488	Envelope glycoprotein E	GE_HHV11
15693	MYBBP1A (S1186)	https://www.uniprot.org/uniprot/?query=(accession:q9bqg0)	25.4965	25.3422	25.7965	25.7934	12.5158	13.3194	12.8139	13.4911	12.5721	51.2333	7.31054	+		4.8917e-08	MYBBP1A	2.96171e-10	Q9BQG0	Myb-binding protein 1A	MBB1A_HUMAN
3572	US10 (S16)	https://www.uniprot.org/uniprot/?query=(accession:p06486)	25.1456	25.1199	25.5075	25.3727	12.9984	11.9251	13.0237	12.9581	12.5601	45.9686	7.11392	+	Human herpesvirus	7.69281e-08	US10	6.30154e-10	P06486	Virion protein US10	US10_HHV11
3724	ICP4 (T257)	https://www.uniprot.org/uniprot/?query=(accession:p08392)	25.2408	25.1456	25.2464	25.2935	12.4774	12.4271	12.5944	13.2341	12.5483	65.5793	7.66506	+	Human herpesvirus	2.1624e-08	ICP4	5.3016e-11	P08392	Major viral transcription factor ICP4	ICP4_HHV11
14443	ARK2N (S143)	https://www.uniprot.org/uniprot/?query=(accession:q96b23)	25.5607	25.5024	25.5167	25.6901	12.9806	13.2494	13.6736	12.4437	12.4806	49.2161	7.22887	+		5.90379e-08	ARK2N	3.91776e-10	Q96B23	Protein ARK2N	ARK2N_HUMAN
3780	RIR1 (S805)	https://www.uniprot.org/uniprot/?query=(accession:p08543)	25.3524	25.0609	25.4522	25.3387	12.5878	13.6361	12.1356	12.973	12.468	39.7163	6.84639	+	Human herpesvirus	1.42432e-07	RIR1	1.7427e-09	P08543	Ribonucleoside-diphosphate reductase large subunit	RIR1_HHV11
3950	UL37 (T41)	https://www.uniprot.org/uniprot/?query=(accession:p10221)	24.8604	24.6883	25.5265	25.5152	12.5515	12.3034	13.6944	12.2379	12.4508	32.6203	6.45778	+	Human herpesvirus	3.48514e-07	UL37	6.84161e-09	P10221	Inner tegument protein	ITP_HHV11
3415	UL12 (S242)	https://www.uniprot.org/uniprot/?query=(accession:p04294)+OR+(accession:p04294)	25.0802	25.081	25.2915	25.3622	13.4148	12.4213	12.1289	13.164	12.4215	41.5731	6.94258	+	Human herpesvirus	1.14134e-07	UL12;UL12	1.26825e-09	P04294;P04294	Alkaline nuclease;Alkaline nuclease	AN_HHV11
3776	RIR1 (T308)	https://www.uniprot.org/uniprot/?query=(accession:p08543)	29.2273	29.2494	30.0982	13.875	11.9902	13.7023	13.8168	13.3171	12.4059	3.39567	1.49374	+	Human herpesvirus	0.0320818	RIR1	0.0115562	P08543	Ribonucleoside-diphosphate reductase large subunit	RIR1_HHV11
3930	UL36 (S950)	https://www.uniprot.org/uniprot/?query=(accession:p10220)	25.5962	25.3879	25.6898	25.7305	13.5527	13.1084	12.2375	13.9135	12.3981	35.3367	6.63895	+	Human herpesvirus	2.29642e-07	UL36	3.92578e-09	P10220	Large tegument protein deneddylase	LTP_HHV11
10327	ZNF318 (S569)	https://www.uniprot.org/uniprot/?query=(accession:q5vua4)	24.9698	24.8208	24.8022	25.015	12.3408	12.5503	12.5036	12.7685	12.3611	101.36	8.22535	+		5.95189e-09	ZNF318	2.54372e-12	Q5VUA4	Zinc finger protein 318	ZN318_HUMAN
3741	ICP4 (S837)	https://www.uniprot.org/uniprot/?query=(accession:p08392)	25.2913	25.025	25.8554	25.1415	13.1636	13.0619	12.9395	12.8761	12.318	62.8893	7.65096	+	Human herpesvirus	2.23379e-08	ICP4	7.09926e-11	P08392	Major viral transcription factor ICP4	ICP4_HHV11
3411	UL12 (T80)	https://www.uniprot.org/uniprot/?query=(accession:p04294)+OR+(accession:p04294)	25.3908	25.0957	25.4037	24.9792	12.4867	12.3233	13.0006	13.8133	12.3114	36.782	6.72212	+	Human herpesvirus	1.89616e-07	UL12;UL12	2.97141e-09	P04294;P04294	Alkaline nuclease;Alkaline nuclease	AN_HHV11
3761	ICP0 (T532)	https://www.uniprot.org/uniprot/?query=(accession:p08393)	25.1883	25.1405	25.1543	24.615	13.2874	12.0233	12.4575	13.1887	12.2853	38.8015	6.81291	+	Human herpesvirus	1.53848e-07	ICP0	2.04926e-09	P08393	E3 ubiquitin-protein ligase ICP0	ICP0_HHV11
3935	UL36 (S1313)	https://www.uniprot.org/uniprot/?query=(accession:p10220)	24.4478	24.3923	25.1786	24.8722	12.4732	12.532	11.6744	13.0757	12.2839	37.5402	6.75726	+	Human herpesvirus	1.74878e-07	UL36	2.57852e-09	P10220	Large tegument protein deneddylase	LTP_HHV11
3441	US3 (S147)	https://www.uniprot.org/uniprot/?query=(accession:p04413)	25.2956	25.4704	25.9493	26.2337	13.7668	12.9163	13.3026	13.8423	12.2802	41.9116	6.95005	+	Human herpesvirus	1.12188e-07	US3	1.19868e-09	P04413	Serine/threonine-protein kinase US3	US03_HHV11
4009	UL49 (T117)	https://www.uniprot.org/uniprot/?query=(accession:p10233)	24.8738	25.0905	24.9004	24.9635	12.5486	12.7041	12.4888	13.0179	12.2672	87.1648	8.05955	+	Human herpesvirus	8.71876e-09	UL49	7.28801e-12	P10233	Tegument protein VP22	VP22_HHV11
3910	gB (T887)	https://www.uniprot.org/uniprot/?query=(accession:p10211)	25.505	25.3758	24.9889	25.8619	13.5315	13.0703	13.1154	12.9836	12.2577	56.8898	7.46095	+	Human herpesvirus	3.45982e-08	gB	1.42785e-10	P10211	Envelope glycoprotein B	GB_HHV11
17735	SLTM (S882)	https://www.uniprot.org/uniprot/?query=(accession:q9nwh9)	25.0064	24.9353	25.3232	25.7484	12.7229	13.3818	12.9974	12.9019	12.2523	53.7799	7.37786	+		4.18932e-08	SLTM	2.11246e-10	Q9NWH9	SAFB-like transcription modulator	SLTM_HUMAN
15333	RBM15 (S97)	https://www.uniprot.org/uniprot/?query=(accession:q96t37)	23.9865	24.4928	24.505	24.3411	12.5443	12.725	11.1304	12.0674	12.2146	34.1744	6.57115	+		2.68444e-07	RBM15	4.95242e-09	Q96T37	RNA-binding protein 15	RBM15_HUMAN
3403	UL30 (S21)	https://www.uniprot.org/uniprot/?query=(accession:p04293)	25.2231	25.0772	25.2553	25.2636	13.3272	12.9171	12.0941	13.6767	12.201	37.2811	6.74467	+	Human herpesvirus	1.80024e-07	UL30	2.70568e-09	P04293	DNA polymerase catalytic subunit	DPOL_HHV11
3773	RIR1 (T168)	https://www.uniprot.org/uniprot/?query=(accession:p08543)	24.5296	24.3519	24.6436	24.7444	13.1607	12.3863	11.2872	12.6325	12.2007	31.9802	6.42316	+	Human herpesvirus	3.77435e-07	RIR1	7.85034e-09	P08543	Ribonucleoside-diphosphate reductase large subunit	RIR1_HHV11
8024	TCOF1 (S160)	https://www.uniprot.org/uniprot/?query=(accession:q13428)	24.3978	24.4881	24.9687	25.107	11.8795	12.4808	12.9679	12.9292	12.1761	41.193	6.92366	+		1.19217e-07	TCOF1	1.35192e-09	Q13428	Treacle protein	TCOF_HUMAN
4004	UL47 (T685)	https://www.uniprot.org/uniprot/?query=(accession:p10231)	24.9287	25.0364	25.0201	25.5699	12.7615	12.5186	13.5809	13.0473	12.1617	46.3532	7.13148	+	Human herpesvirus	7.38789e-08	UL47	5.94652e-10	P10231	Tegument protein UL47	TEG5_HHV11
5098	TRX1 (S387)	https://www.uniprot.org/uniprot/?query=(accession:p32888)	25.2041	25.0658	25.5381	25.235	13.1779	14.4659	12.241	12.5977	12.1401	25.9354	5.96182	+	Human herpesvirus	1.0919e-06	TRX1	3.35266e-08	P32888	Triplex capsid protein 1	TRX1_HHV11
14246	SYMPK (S353)	https://www.uniprot.org/uniprot/?query=(accession:q92797)	25.2739	25.2812	25.4048	25.2509	13.3741	11.9339	13.6661	13.768	12.1172	30.0709	6.28687	+		5.16577e-07	SYMPK	1.20322e-08	Q92797	Symplekin	SYMPK_HUMAN
17141	PARVB (S39)	https://www.uniprot.org/uniprot/?query=(accession:q9hbi1)	25.0098	25.1299	25.1178	25.1856	13.2944	12.4574	13.9447	12.3277	12.1047	33.511	6.521	+		3.01303e-07	PARVB	5.67459e-09	Q9HBI1	Beta-parvin	PARVB_HUMAN
3976	UL45 (S6)	https://www.uniprot.org/uniprot/?query=(accession:p10229)	24.7848	24.8947	25.29	25.5558	12.6941	13.1847	12.6266	13.6672	12.0882	41.8192	6.94669	+	Human herpesvirus	1.1306e-07	UL45	1.21722e-09	P10229	Envelope protein UL45	EV45_HHV11
8842	TNIP1 (S284)	https://www.uniprot.org/uniprot/?query=(accession:q15025)	25.1136	25.7553	24.5631	25.4614	12.3736	12.7194	13.4643	14.0916	12.0611	27.7324	6.10615	+		7.83151e-07	TNIP1	2.10863e-08	Q15025	TNFAIP3-interacting protein 1	TNIP1_HUMAN
3732	ICP4 (S531)	https://www.uniprot.org/uniprot/?query=(accession:p08392)	24.6917	24.5455	24.7448	25.4233	13.1721	12.8011	12.28	12.9463	12.0514	45.7683	7.11189	+	Human herpesvirus	7.72872e-08	ICP4	6.49611e-10	P08392	Major viral transcription factor ICP4	ICP4_HHV11
3989	UL46 (Y624)	https://www.uniprot.org/uniprot/?query=(accession:p10230)	24.2803	24.2923	24.4735	25.0581	12.9398	12.0207	12.8419	12.2121	12.0224	42.7517	6.98926	+	Human herpesvirus	1.02503e-07	UL46	1.04408e-09	P10230	Tegument protein UL46	TEG1_HHV11
12831	INTS1 (S82)	https://www.uniprot.org/uniprot/?query=(accession:q8n201)	25.0119	24.9325	24.9896	25.0164	12.7573	12.9347	13.1557	13.0224	12.0201	109.393	8.27286	+		5.33512e-09	INTS1	1.49395e-12	Q8N201	Integrator complex subunit 1	INT1_HUMAN
4019	UL49 (T244)	https://www.uniprot.org/uniprot/?query=(accession:p10233)	24.2701	24.747	24.6956	25.4801	12.5896	13.4919	12.2623	12.9927	11.9641	34.4715	6.5905	+	Human herpesvirus	2.56747e-07	UL49	4.66347e-09	P10233	Tegument protein VP22	VP22_HHV11
3586	MCP (S328)	https://www.uniprot.org/uniprot/?query=(accession:p06491)	24.3984	24.4006	24.9509	22.7284	12.5251	11.725	12.5115	11.9049	11.9529	24.3145	5.81746	+	Human herpesvirus	1.52245e-06	MCP	5.23785e-08	P06491	Major capsid protein	MCP_HHV11
3442	US3 (S180)	https://www.uniprot.org/uniprot/?query=(accession:p04413)	13.0169	28.4966	28.8553	28.5244	12.928	13.7776	12.1811	12.4183	11.8971	3.27401	1.43746	+	Human herpesvirus	0.036521	US3	0.0136495	P04413	Serine/threonine-protein kinase US3	US03_HHV11
13089	KRI1 (S217)	https://www.uniprot.org/uniprot/?query=(accession:q8n9t8)	23.697	23.9356	24.3208	24.2799	12.2891	12.3863	11.7373	12.2732	11.8868	57.2077	7.46095	+		3.45982e-08	KRI1	1.37346e-10	Q8N9T8	Protein KRI1 homolog	KRI1_HUMAN
3876	UL4 (S187)	https://www.uniprot.org/uniprot/?query=(accession:p10188)	24.4266	24.3858	25.3792	24.8491	13.1322	12.8697	12.5283	12.9792	11.8828	46.2879	7.13104	+	Human herpesvirus	7.3953e-08	UL4	6.00516e-10	P10188	Nuclear protein UL4	NP04_HHV11
3414	UL12 (S106)	https://www.uniprot.org/uniprot/?query=(accession:p04294)+OR+(accession:p04294)	24.718	24.5691	25.2615	25.1765	12.581	13.5761	13.1641	12.8794	11.8811	45.1941	7.09175	+	Human herpesvirus	8.09558e-08	UL12;UL12	7.09279e-10	P04294;P04294	Alkaline nuclease;Alkaline nuclease	AN_HHV11
3886	CVC1 (S205)	https://www.uniprot.org/uniprot/?query=(accession:p10201)	24.8304	24.5721	25.7874	25.4143	12.7248	13.7764	13.122	13.462	11.8798	35.0391	6.62239	+	Human herpesvirus	2.38569e-07	CVC1	4.16336e-09	P10201	Capsid vertex component 1	CVC1_HHV11
3807	SNRPA (S115)	https://www.uniprot.org/uniprot/?query=(accession:p09012)	24.9063	25.1155	24.7519	25.0107	13.7874	13.1071	13.1368	12.2399	11.8783	38.0332	6.79243	+		1.61275e-07	SNRPA	2.35497e-09	P09012	U1 small nuclear ribonucleoprotein A	SNRPA_HUMAN
4041	UL54 (S311)	https://www.uniprot.org/uniprot/?query=(accession:p10238)	24.2299	23.4518	25.7046	25.1239	12.1612	13.2812	12.7957	12.8082	11.8659	23.1732	5.71195	+	Human herpesvirus	1.9411e-06	UL54	7.30037e-08	P10238	mRNA export factor	ICP27_HHV11
3923	NEC2 (Y202)	https://www.uniprot.org/uniprot/?query=(accession:p10218)	25.0117	24.7965	25.4951	25.112	13.7157	13.3658	12.9901	12.9166	11.8568	51.3108	7.31054	+	Human herpesvirus	4.8917e-08	NEC2	2.93068e-10	P10218	Nuclear egress protein 2	NEC2_HHV11
15489	SCAF11 (S533)	https://www.uniprot.org/uniprot/?query=(accession:q99590)	24.4815	24.3873	24.2943	24.8586	12.6236	12.3852	12.8538	12.7837	11.8438	70.505	7.73551	+		1.83862e-08	SCAF11	3.1997e-11	Q99590	Protein SCAF11	SCAFB_HUMAN
7935	TRIM28 (S489)	https://www.uniprot.org/uniprot/?query=(accession:q13263)	26.273	26.1377	26.4537	26.3974	14.1378	13.2807	17.0554	13.4353	11.8381	14.4136	4.53959	+		2.88675e-05	TRIM28	1.88762e-06	Q13263	Transcription intermediary factor 1-beta	TIF1B_HUMAN
4457	RPL17 (S5)	https://www.uniprot.org/uniprot/?query=(accession:p18621)	24.4708	24.3993	24.8817	24.9435	11.9516	12.5211	13.8815	12.9979	11.8358	29.0766	6.21016	+		6.16365e-07	RPL17	1.51907e-08	P18621	Large ribosomal subunit protein uL22	RL17_HUMAN
4660	SFPQ (S596)	https://www.uniprot.org/uniprot/?query=(accession:p23246)	25.622	25.5739	24.8013	24.5051	12.1875	13.4284	13.569	14.0639	11.8134	25.7996	5.95298	+		1.11435e-06	SFPQ	3.47662e-08	P23246	Splicing factor, proline- and glutamine-rich	SFPQ_HUMAN
3754	ICP0 (S367)	https://www.uniprot.org/uniprot/?query=(accession:p08393)	24.8362	24.9057	25.1246	25.1005	13.8806	12.9019	13.0794	12.8649	11.8101	48.7638	7.21397	+	Human herpesvirus	6.1098e-08	ICP0	4.17794e-10	P08393	E3 ubiquitin-protein ligase ICP0	ICP0_HHV11
3891	TRX2 (S166)	https://www.uniprot.org/uniprot/?query=(accession:p10202)	24.4915	24.3399	24.4363	24.5108	12.8026	12.2433	12.3623	13.2179	11.7881	52.9577	7.37336	+	Human herpesvirus	4.23294e-08	TRX2	2.3518e-10	P10202	Triplex capsid protein 2	TRX2_HHV11
5463	NCAPD3 (S1329)	https://www.uniprot.org/uniprot/?query=(accession:p42695)	24.2618	24.1924	24.5748	24.5829	11.8281	13.08	12.4867	13.1534	11.7659	37.8906	6.78321	+		1.64738e-07	NCAPD3	2.41727e-09	P42695	Condensin-2 complex subunit D3	CNDD3_HUMAN
2344	CTNND1 (S244)	https://www.uniprot.org/uniprot/?query=(accession:o60716-3)	24.4542	24.3033	24.6979	24.3804	13.2241	12.635	12.5973	12.3278	11.7629	56.9406	7.46095	+		3.45982e-08	CTNND1	1.41899e-10	O60716-3	Isoform of O60716, Isoform 1AC of Catenin delta-1	CTND1_HUMAN
3408	UL12 (S41)	https://www.uniprot.org/uniprot/?query=(accession:p04294)+OR+(accession:p04294)	24.7186	24.6302	24.6765	25.4627	12.8123	12.87	13.0687	13.6953	11.7604	43.0908	7.0101	+	Human herpesvirus	9.77022e-08	UL12;UL12	9.88227e-10	P04294;P04294	Alkaline nuclease;Alkaline nuclease	AN_HHV11
3987	UL46 (S554)	https://www.uniprot.org/uniprot/?query=(accession:p10230)	24.1617	24.4166	24.3618	24.9504	12.8487	12.4418	13.2808	12.3556	11.7409	44.7442	7.07971	+	Human herpesvirus	8.32329e-08	UL46	7.60434e-10	P10230	Tegument protein UL46	TEG1_HHV11
11777	AKNA (S1033)	https://www.uniprot.org/uniprot/?query=(accession:q7z591)	24.6336	24.8631	24.4999	24.7974	12.9416	12.5313	13.5978	12.7608	11.7406	49.312	7.22887	+		5.90379e-08	AKNA	3.86503e-10	Q7Z591	Microtubule organization protein AKNA	AKNA_HUMAN
3725	ICP4 (S261)	https://www.uniprot.org/uniprot/?query=(accession:p08392)	24.7137	24.6022	24.9172	24.5057	12.1119	14.3565	12.6608	12.8669	11.6857	25.4849	5.92785	+	Human herpesvirus	1.18073e-06	ICP4	3.78466e-08	P08392	Major viral transcription factor ICP4	ICP4_HHV11
3421	UL12 (S438)	https://www.uniprot.org/uniprot/?query=(accession:p04294)+OR+(accession:p04294)	24.2836	24.4996	24.9803	24.8307	13.9602	12.4537	13.2152	12.2782	11.6717	29.6446	6.25555	+	Human herpesvirus	5.55203e-07	UL12;UL12	1.32843e-08	P04294;P04294	Alkaline nuclease;Alkaline nuclease	AN_HHV11
5391	CSK (S284)	https://www.uniprot.org/uniprot/?query=(accession:p41240)	23.7942	23.6584	24.1192	24.6536	12.59	12.6201	12.1087	12.2917	11.6537	47.2555	7.17412	+		6.69699e-08	CSK	5.1996e-10	P41240	Tyrosine-protein kinase CSK	CSK_HUMAN
17455	FBXO6 (S267)	https://www.uniprot.org/uniprot/?query=(accession:q9nrd1)	24.3665	24.2336	24.3106	24.1037	12.7607	11.9124	13.1619	12.5858	11.6484	45.047	7.09173	+		8.09607e-08	FBXO6	7.25558e-10	Q9NRD1	F-box only protein 6	FBX6_HUMAN
3778	RIR1 (S604)	https://www.uniprot.org/uniprot/?query=(accession:p08543)	24.7409	24.6392	24.7407	24.929	13.3504	13.8486	11.5228	13.7886	11.6348	22.5841	5.65134	+	Human herpesvirus	2.23183e-06	RIR1	8.71973e-08	P08543	Ribonucleoside-diphosphate reductase large subunit	RIR1_HHV11
4877	ITPRID2 (S591)	https://www.uniprot.org/uniprot/?query=(accession:p28290)	24.3336	24.4291	24.7053	24.8109	13.7119	12.5385	12.387	13.2093	11.6081	37.1144	6.73929	+		1.82266e-07	ITPRID2	2.79131e-09	P28290	Protein ITPRID2	ITPI2_HUMAN
4032	UL52 (S751)	https://www.uniprot.org/uniprot/?query=(accession:p10236)	24.0041	23.8737	23.887	24.0384	11.1221	12.9476	12.8528	12.4655	11.6038	29.0234	6.2059	+	Human herpesvirus	6.22437e-07	UL52	1.53847e-08	P10236	DNA primase	PRIM_HHV11
3919	UL32 (S235)	https://www.uniprot.org/uniprot/?query=(accession:p10216)	24.4931	24.4493	24.3309	24.3354	12.8593	13.5955	12.3758	12.402	11.594	41.7853	6.94669	+	Human herpesvirus	1.1306e-07	UL32	1.2241e-09	P10216	Packaging protein UL32	UL32_HHV11
3909	gB (S873)	https://www.uniprot.org/uniprot/?query=(accession:p10211)	24.2661	24.3015	24.6414	24.5815	13.6451	11.6626	12.7822	13.3306	11.5925	27.576	6.09355	+	Human herpesvirus	8.0621e-07	gB	2.19282e-08	P10211	Envelope glycoprotein B	GB_HHV11
10163	ATPAF1 (S90)	https://www.uniprot.org/uniprot/?query=(accession:q5tc12)	24.9578	24.5324	24.7117	24.5161	12.8196	12.146	13.4623	13.9962	11.5735	29.6307	6.25555	+		5.55203e-07	ATPAF1	1.33275e-08	Q5TC12	ATP synthase mitochondrial F1 complex assembly factor 1	ATPF1_HUMAN
12606	PNPLA6 (T1273)	https://www.uniprot.org/uniprot/?query=(accession:q8iy17)	24.1987	24.1845	24.2305	24.4579	13.1019	12.4368	12.6795	12.6303	11.5558	71.4647	7.73551	+		1.83862e-08	PNPLA6	2.91183e-11	Q8IY17	Patatin-like phospholipase domain-containing protein 6	PLPL6_HUMAN
3768	RIR1 (S8)	https://www.uniprot.org/uniprot/?query=(accession:p08543)	24.2219	24.2612	24.0556	24.7693	13.1066	12.3961	12.7091	12.9445	11.5379	53.4388	7.37786	+	Human herpesvirus	4.18932e-08	RIR1	2.20821e-10	P08543	Ribonucleoside-diphosphate reductase large subunit	RIR1_HHV11
3446	ICP22 (S5)	https://www.uniprot.org/uniprot/?query=(accession:p04485)+OR+(accession:p04485)	24.4344	24.2305	25.018	24.5738	12.9235	12.4453	13.4724	13.3028	11.5282	42.2869	6.97017	+	Human herpesvirus	1.07109e-07	ICP22;ICP22	1.12659e-09	P04485;P04485	Transcriptional regulator ICP22;Transcriptional regulator ICP22	ICP22_HHV11
5253	ICP34.5 (S181)	https://www.uniprot.org/uniprot/?query=(accession:p36313)	24.5904	24.5607	24.2719	24.888	13.1402	12.4138	13.7226	13.1671	11.4668	40.2248	6.86471	+	Human herpesvirus	1.36549e-07	ICP34.5	1.59513e-09	P36313	Neurovirulence factor ICP34.5	ICP34_HHV11
3578	US10 (T141)	https://www.uniprot.org/uniprot/?query=(accession:p06486)	24.1561	24.4765	24.3446	24.7335	13.0074	12.3798	12.8923	13.5735	11.4644	43.3466	7.01557	+	Human herpesvirus	9.64785e-08	US10	9.4836e-10	P06486	Virion protein US10	US10_HHV11
3148	POLR1A (S1489)	https://www.uniprot.org/uniprot/?query=(accession:o95602)	26.3605	26.1526	26.3191	26.2527	12.5697	20.4081	13.589	12.6864	11.458	6.57043	2.73811	+		0.00182764	POLR1A	0.000316345	O95602	DNA-directed RNA polymerase I subunit RPA1	RPA1_HUMAN
3755	ICP0 (S371)	https://www.uniprot.org/uniprot/?query=(accession:p08393)	24.4551	24.3929	25.1246	25.1005	13.8116	12.2453	13.1984	14.0186	11.4498	27.3002	6.0716	+	Human herpesvirus	8.48001e-07	ICP0	2.35091e-08	P08393	E3 ubiquitin-protein ligase ICP0	ICP0_HHV11
3908	gB (T868)	https://www.uniprot.org/uniprot/?query=(accession:p10211)	24.8763	24.8501	24.7274	25.1736	13.8824	12.5455	13.4018	14.0389	11.4397	34.4343	6.58894	+	Human herpesvirus	2.57668e-07	gB	4.69856e-09	P10211	Envelope glycoprotein B	GB_HHV11
3974	UL42 (S473)	https://www.uniprot.org/uniprot/?query=(accession:p10226)	23.4511	23.3853	23.9008	23.767	12.6646	11.9452	12.8887	11.4255	11.395	33.5001	6.521	+	Human herpesvirus	3.01303e-07	UL42	5.68739e-09	P10226	DNA polymerase processivity factor	PAP_HHV11
1954	MAP3K7 (S468)	https://www.uniprot.org/uniprot/?query=(accession:o43318)	24.0987	23.9681	24.1603	24.1769	13.1598	12.7512	12.1578	12.7727	11.3906	54.0476	7.38175	+		4.15194e-08	MAP3K7	2.04063e-10	O43318	Mitogen-activated protein kinase kinase kinase 7	M3K7_HUMAN
14733	PDLIM5 (S137)	https://www.uniprot.org/uniprot/?query=(accession:q96hc4)	27.0498	27.1099	26.7322	27.2756	12.5859	24.3181	12.459	13.2697	11.3837	4.24092	1.86641	+		0.0136015	PDLIM5	0.00385887	Q96HC4	PDZ and LIM domain protein 5	PDLI5_HUMAN
16265	API5 (S457)	https://www.uniprot.org/uniprot/?query=(accession:q9bzz5)	24.7156	24.6183	24.525	24.0947	12.533	12.9537	13.0469	14.0382	11.3454	34.3429	6.58421	+		2.6049e-07	API5	4.78609e-09	Q9BZZ5	Apoptosis inhibitor 5	API5_HUMAN
5097	TRX1 (T383)	https://www.uniprot.org/uniprot/?query=(accession:p32888)	24.3614	24.2211	24.3696	24.9359	13.5297	12.9691	12.9325	13.1163	11.3351	54.4143	7.39587	+	Human herpesvirus	4.01913e-08	TRX1	1.94672e-10	P32888	Triplex capsid protein 1	TRX1_HHV11
17553	KLC4 (T498)	https://www.uniprot.org/uniprot/?query=(accession:q9nsk0)	24.2916	24.302	24.9392	24.4746	13.3079	12.7878	14.2174	12.3556	11.3347	28.0387	6.13108	+		7.39469e-07	KLC4	1.95415e-08	Q9NSK0	Kinesin light chain 4	KLC4_HUMAN
3983	UL46 (S263)	https://www.uniprot.org/uniprot/?query=(accession:p10230)	23.9218	23.6127	24.4896	23.9989	13.2173	12.0584	12.9792	12.4811	11.3217	37.3915	6.74738	+	Human herpesvirus	1.78906e-07	UL46	2.65065e-09	P10230	Tegument protein UL46	TEG1_HHV11
8147	HDAC1 (S406)	https://www.uniprot.org/uniprot/?query=(accession:q13547)	23.758	23.5102	23.5971	23.8807	12.7845	13.2819	12.4172	11.0423	11.305	24.6781	5.85474	+		1.3972e-06	HDAC1	4.72732e-08	Q13547	Histone deacetylase 1	HDAC1_HUMAN
4346	ZNF16 (S362)	https://www.uniprot.org/uniprot/?query=(accession:p17020)	24.0613	23.73	24.1687	24.0091	12.293	13.0654	13.6712	11.9393	11.2501	29.7307	6.25968	+		5.49952e-07	ZNF16	1.30199e-08	P17020	Zinc finger protein 16	ZNF16_HUMAN
4026	UL51 (S219)	https://www.uniprot.org/uniprot/?query=(accession:p10235)	24.4172	24.004	24.5601	24.4234	13.5181	12.2478	12.8793	13.761	11.2496	32.8166	6.47057	+	Human herpesvirus	3.38402e-07	UL51	6.56248e-09	P10235	Tegument protein UL51	TEG7_HHV11
3881	HELI (S844)	https://www.uniprot.org/uniprot/?query=(accession:p10189)	24.2033	24.1714	24.3887	24.2065	13.5737	13.5205	12.3874	12.5495	11.2347	36.9949	6.73359	+	Human herpesvirus	1.84677e-07	HELI	2.85454e-09	P10189	DNA replication helicase	HELI_HHV11
18109	CAMSAP3 (S905)	https://www.uniprot.org/uniprot/?query=(accession:q9p1y5)	24.1714	23.9632	24.2702	24.3886	12.1822	13.5445	12.8465	13.3138	11.2266	37.3459	6.74601	+		1.7947e-07	CAMSAP3	2.67322e-09	Q9P1Y5	Calmodulin-regulated spectrin-associated protein 3	CAMP3_HUMAN
6668	CSNK2A1 (T13)	https://www.uniprot.org/uniprot/?query=(accession:p68400)	25.8427	25.7922	26.0032	25.9911	21.1566	11.9107	12.8696	12.9242	11.192	5.5844	2.40198	+		0.00396296	CSNK2A1	0.000836966	P68400	Casein kinase II subunit alpha	CSK21_HUMAN
3723	ICP4 (T235)	https://www.uniprot.org/uniprot/?query=(accession:p08392)	23.7217	23.8315	23.4166	24.9139	12.9637	12.1399	12.2609	13.7684	11.1877	23.9451	5.78306	+	Human herpesvirus	1.64793e-06	ICP4	5.82215e-08	P08392	Major viral transcription factor ICP4	ICP4_HHV11
15717	BUD13 (S115)	https://www.uniprot.org/uniprot/?query=(accession:q9brd0)	24.0365	24.0779	24.2775	24.3811	14.1865	12.3522	13.6865	11.8094	11.1846	21.2266	5.49376	+		3.20807e-06	BUD13	1.33679e-07	Q9BRD0	BUD13 homolog	BUD13_HUMAN
13087	KRI1 (S150)	https://www.uniprot.org/uniprot/?query=(accession:q8n9t8)	23.3036	23.2278	23.2246	23.4162	11.6436	11.1821	12.4392	13.224	11.1708	26.2327	5.98374	+		1.03814e-06	KRI1	3.09838e-08	Q8N9T8	Protein KRI1 homolog	KRI1_HUMAN
4020	UL49 (T271)	https://www.uniprot.org/uniprot/?query=(accession:p10233)	23.5147	23.6272	24.0516	23.8601	12.5656	11.6846	13.1484	12.9944	11.1651	33.5265	6.521	+	Human herpesvirus	3.01303e-07	UL49	5.65646e-09	P10233	Tegument protein VP22	VP22_HHV11
851	EFCAB7 (T219)	https://www.uniprot.org/uniprot/?query=(accession:a8k855)	24.2056	24.0826	24.3205	23.9998	12.8473	12.7347	13.6645	12.8646	11.1244	50.0344	7.25889	+		5.5095e-08	EFCAB7	3.49274e-10	A8K855	EF-hand calcium-binding domain-containing protein 7	EFCB7_HUMAN
18021	ARHGEF12 (S1331)	https://www.uniprot.org/uniprot/?query=(accession:q9nzn5)	23.7089	23.596	23.5956	24.1015	12.5427	12.3663	11.9849	13.642	11.1165	31.2166	6.37068	+		4.25916e-07	ARHGEF12	9.28344e-09	Q9NZN5	Rho guanine nucleotide exchange factor 12	ARHGC_HUMAN
4345	ZNF16 (S334)	https://www.uniprot.org/uniprot/?query=(accession:p17020)	24.1544	24.0541	23.7952	23.9534	12.8854	13.1325	12.8558	12.6233	11.115	78.3525	7.8713	+		1.34492e-08	ZNF16	1.53278e-11	P17020	Zinc finger protein 16	ZNF16_HUMAN
3870	UL2 (S302)	https://www.uniprot.org/uniprot/?query=(accession:p10186)	24.1926	24.0943	24.4067	24.7273	13.1887	13.199	12.0486	14.5573	11.1068	22.2647	5.61748	+	Human herpesvirus	2.41282e-06	UL2	9.61995e-08	P10186	Uracil-DNA glycosylase	UNG_HHV11
17185	ZFYVE28 (S15)	https://www.uniprot.org/uniprot/?query=(accession:q9hcc9)	24.1194	23.2619	24.1831	24.6822	12.6418	12.2158	13.0995	13.8733	11.1041	25.5768	5.93186	+		1.16988e-06	ZFYVE28	3.69154e-08	Q9HCC9	Lateral signaling target protein 2 homolog	LST2_HUMAN
3456	ICP22 (S406)	https://www.uniprot.org/uniprot/?query=(accession:p04485)+OR+(accession:p04485)	23.7184	23.7933	24.2791	24.5596	12.6688	12.6714	13.175	13.5963	11.0597	38.3137	6.80607	+	Human herpesvirus	1.56291e-07	ICP22;ICP22	2.23765e-09	P04485;P04485	Transcriptional regulator ICP22;Transcriptional regulator ICP22	ICP22_HHV11
12521	REXO1L1P (S273)	https://www.uniprot.org/uniprot/?query=(accession:q8ix06)	23.6189	23.623	24.0296	23.4671	12.2585	12.208	12.3543	13.821	11.0242	28.6894	6.17974	+		6.61092e-07	REXO1L1P	1.66697e-08	Q8IX06	Putative exonuclease GOR	GOR_HUMAN
3550	RB1 (S360)	https://www.uniprot.org/uniprot/?query=(accession:p06400)	23.9469	23.7888	24.497	24.3229	12.7595	13.1803	12.9085	13.6709	11.0091	43.768	7.03526	+		9.22011e-08	RB1	8.86612e-10	P06400	Retinoblastoma-associated protein	RB_HUMAN
8052	TCOF1 (S1410)	https://www.uniprot.org/uniprot/?query=(accession:q13428)	24.1236	23.9552	24.1686	24.5491	12.8157	12.7678	13.3967	13.7904	11.0065	41.3243	6.92998	+		1.17494e-07	TCOF1	1.32232e-09	Q13428	Treacle protein	TCOF_HUMAN
3971	UL42 (S416)	https://www.uniprot.org/uniprot/?query=(accession:p10226)	13.2588	26.7595	27.1663	27.6248	13.6486	11.1398	13.642	12.4881	10.9727	3.34624	1.47011	+	Human herpesvirus	0.0338761	UL42	0.0123618	P10226	DNA polymerase processivity factor	PAP_HHV11
4017	UL49 (T167)	https://www.uniprot.org/uniprot/?query=(accession:p10233)	24.0647	23.9473	23.9588	23.9184	13.1759	12.8958	12.4525	13.5702	10.9487	47.0194	7.16687	+	Human herpesvirus	6.80968e-08	UL49	5.3841e-10	P10233	Tegument protein VP22	VP22_HHV11
13737	HASPIN (S93)	https://www.uniprot.org/uniprot/?query=(accession:q8tf76)	23.5655	23.5977	23.6112	24.0285	12.5353	12.6043	13.5641	12.3613	10.9345	38.8717	6.8137	+		1.53569e-07	HASPIN	2.02367e-09	Q8TF76	Serine/threonine-protein kinase haspin	HASP_HUMAN
3962	UL41 (S153)	https://www.uniprot.org/uniprot/?query=(accession:p10225)	23.5436	23.533	23.6948	23.7799	12.5419	13.4098	12.289	12.5966	10.9285	44.7734	7.07971	+	Human herpesvirus	8.32329e-08	UL41	7.56983e-10	P10225	Virion host shutoff protein	SHUT_HHV11
12460	GCC2 (S591)	https://www.uniprot.org/uniprot/?query=(accession:q8iwj2)	24.2102	24.3396	24.7635	24.4881	13.5214	12.8939	13.4143	14.2949	10.9192	36.4511	6.70461	+		1.97419e-07	GCC2	3.16398e-09	Q8IWJ2	GRIP and coiled-coil domain-containing protein 2	GCC2_HUMAN
3727	ICP4 (S312)	https://www.uniprot.org/uniprot/?query=(accession:p08392)	23.3728	23.378	24.0369	24.229	13.1074	11.6974	13.1093	13.4556	10.9118	25.7807	5.95177	+	Human herpesvirus	1.11746e-06	ICP4	3.4943e-08	P08392	Major viral transcription factor ICP4	ICP4_HHV11
3445	US3 (S413)	https://www.uniprot.org/uniprot/?query=(accession:p04413)	23.4147	23.3847	24.0668	23.5092	12.73	13.2815	11.9304	12.8447	10.8972	35.1857	6.62963	+	Human herpesvirus	2.34624e-07	US3	4.04437e-09	P04413	Serine/threonine-protein kinase US3	US03_HHV11
17366	PAK6 (S25)	https://www.uniprot.org/uniprot/?query=(accession:q9nqu5)	24.0449	23.8311	24.4084	24.0437	13.3755	13.5256	12.9268	12.913	10.8968	55.1206	7.40922	+		3.89749e-08	PAK6	1.77944e-10	Q9NQU5	Serine/threonine-protein kinase PAK 6	PAK6_HUMAN
3868	UL2 (S202)	https://www.uniprot.org/uniprot/?query=(accession:p10186)	23.4814	23.4273	23.9591	23.7951	12.4868	12.3944	13.6676	12.5429	10.8928	34.9992	6.62073	+	Human herpesvirus	2.39479e-07	UL2	4.19646e-09	P10186	Uracil-DNA glycosylase	UNG_HHV11
3991	UL46 (S704)	https://www.uniprot.org/uniprot/?query=(accession:p10230)	23.5744	23.4445	24.5028	24.2744	12.2372	13.2376	13.5	13.3121	10.8773	29.8595	6.26959	+	Human herpesvirus	5.37543e-07	UL46	1.26354e-08	P10230	Tegument protein UL46	TEG1_HHV11
3462	gE (S31)	https://www.uniprot.org/uniprot/?query=(accession:p04488)	22.9941	22.818	24.0162	23.3463	12.9937	11.7785	11.6444	13.4083	10.8374	22.5156	5.6462	+	Human herpesvirus	2.2584e-06	gE	8.90435e-08	P04488	Envelope glycoprotein E	GE_HHV11
3217	AP2A1 (S5)	https://www.uniprot.org/uniprot/?query=(accession:o95782)	23.4743	23.6066	24.3429	23.9259	13.5073	12.7849	11.8944	13.8516	10.8279	24.2683	5.81443	+		1.5331e-06	AP2A1	5.30725e-08	O95782	AP-2 complex subunit alpha-1	AP2A1_HUMAN
7112	LMNB2 (S246)	https://www.uniprot.org/uniprot/?query=(accession:q03252)	24.0407	24.1583	23.8253	24.7302	12.9772	13.3396	14.7779	12.375	10.8212	21.1482	5.48523	+		3.27169e-06	LMNB2	1.37132e-07	Q03252	Lamin-B2	LMNB2_HUMAN
15658	DDX50 (S112)	https://www.uniprot.org/uniprot/?query=(accession:q9bq39)	23.0087	22.8164	23.5822	22.9521	12.0719	12.6679	12.3165	12.1228	10.795	50.3405	7.26746	+		5.40176e-08	DDX50	3.34748e-10	Q9BQ39	ATP-dependent RNA helicase DDX50	DDX50_HUMAN
3593	UL48 (T31)	https://www.uniprot.org/uniprot/?query=(accession:p06492)	24.5591	24.5337	24.4903	23.2398	13.9139	12.9109	13.341	13.4891	10.792	29.7225	6.25968	+	Human herpesvirus	5.49952e-07	UL48	1.30447e-08	P06492	Tegument protein VP16	VP16_HHV11
3918	NEC1 (T32)	https://www.uniprot.org/uniprot/?query=(accession:p10215)	23.7502	23.6219	24.0917	23.9532	13.1837	12.9178	13.2832	12.8844	10.787	70.4435	7.73551	+	Human herpesvirus	1.83862e-08	NEC1	3.21923e-11	P10215	Nuclear egress protein 1	NEC1_HHV11
7006	FKBP4 (S451)	https://www.uniprot.org/uniprot/?query=(accession:q02790)	26.6869	26.6322	26.5582	26.8891	13.0452	24.5377	12.579	13.4961	10.7771	4.03303	1.77962	+		0.0166102	FKBP4	0.00500396	Q02790	Peptidyl-prolyl cis-trans isomerase FKBP4	FKBP4_HUMAN
8074	FKBP5 (S445)	https://www.uniprot.org/uniprot/?query=(accession:q13451)	25.3646	25.1357	25.1349	25.8178	12.2853	12.2562	13.5659	20.2459	10.7749	6.05705	2.57164	+		0.00268137	FKBP5	0.000517594	Q13451	Peptidyl-prolyl cis-trans isomerase FKBP5	FKBP5_HUMAN
258	ARHGEF5 (T972)	https://www.uniprot.org/uniprot/?query=(accession:a0a2r8yf49)	22.7783	22.7634	23.1818	23.0355	11.0892	12.595	12.0596	12.9404	10.7687	27.3817	6.07735	+		8.36855e-07	ARHGEF5	2.30289e-08	A0A2R8YF49	Isoform of Q12774, Rho guanine nucleotide exchange factor 5	A0A2R8YF49_HUMAN
3752	ICP0 (T345)	https://www.uniprot.org/uniprot/?query=(accession:p08393)	23.3403	23.2636	23.577	23.6733	13.2655	12.4918	12.0234	13.0152	10.7646	38.132	6.79815	+	Human herpesvirus	1.59167e-07	ICP0	2.31285e-09	P08393	E3 ubiquitin-protein ligase ICP0	ICP0_HHV11
15631	PKP2 (S312)	https://www.uniprot.org/uniprot/?query=(accession:q99959-2)	23.0705	23.085	23.7009	23.3914	13.578	12.0002	11.2298	13.393	10.7617	19.7152	5.32148	+		4.77006e-06	PKP2	2.22211e-07	Q99959-2	Isoform of Q99959, Isoform 1 of Plakophilin-2	PKP2_HUMAN
811	ARHGAP42 (S811)	https://www.uniprot.org/uniprot/?query=(accession:a6ni28)	22.9098	22.8618	23.5482	22.9692	12.2302	11.9714	13.3795	11.6684	10.7599	27.9814	6.12756	+		7.45495e-07	ARHGAP42	1.98205e-08	A6NI28	Rho GTPase-activating protein 42	RHG42_HUMAN
13090	KRI1 (S307)	https://www.uniprot.org/uniprot/?query=(accession:q8n9t8)	25.2086	25.2109	25.4708	25.477	19.995	12.9661	12.301	13.1616	10.7359	6.40097	2.68266	+		0.00207653	KRI1	0.000370961	Q8N9T8	Protein KRI1 homolog	KRI1_HUMAN
4595	OSBP (T326)	https://www.uniprot.org/uniprot/?query=(accession:p22059)	22.8211	23.1961	23.3402	23.5627	12.5163	12.7389	12.5025	12.2399	10.7306	56.8998	7.46095	+		3.45982e-08	OSBP	1.4261e-10	P22059	Oxysterol-binding protein 1	OSBP1_HUMAN
3887	CVC1 (S290)	https://www.uniprot.org/uniprot/?query=(accession:p10201)	23.4948	23.3045	23.4321	23.8351	12.1167	12.72	12.4596	13.8903	10.72	28.2378	6.14596	+	Human herpesvirus	7.14569e-07	CVC1	1.86067e-08	P10201	Capsid vertex component 1	CVC1_HHV11
4013	UL49 (S150)	https://www.uniprot.org/uniprot/?query=(accession:p10233)	23.4357	23.4712	23.7155	23.5829	11.4963	13.9383	12.3032	13.5923	10.7188	20.0421	5.3605	+	Human herpesvirus	4.36012e-06	UL49	1.98456e-07	P10233	Tegument protein VP22	VP22_HHV11
4010	UL49 (T129)	https://www.uniprot.org/uniprot/?query=(accession:p10233)	23.5727	23.6737	23.6021	23.8569	13.5469	12.5055	11.3594	14.4339	10.7149	17.2069	4.9821	+	Human herpesvirus	1.04207e-05	UL49	5.64868e-07	P10233	Tegument protein VP22	VP22_HHV11
3160	PCNT (S2860)	https://www.uniprot.org/uniprot/?query=(accession:o95613)	23.7201	23.8196	23.8972	23.8468	12.7011	12.6722	13.5427	13.5546	10.7033	43.6242	7.02852	+		9.36435e-08	PCNT	9.07153e-10	O95613	Pericentrin	PCNT_HUMAN
9608	TBC1D10B (S799)	https://www.uniprot.org/uniprot/?query=(accession:q4kmp7)	23.785	23.6971	23.9609	23.8581	13.5401	12.7797	12.4374	13.9084	10.6589	32.6385	6.45778	+		3.48514e-07	TBC1D10B	6.81511e-09	Q4KMP7	TBC1 domain family member 10B	TB10B_HUMAN
3902	UL26 (S179)	https://www.uniprot.org/uniprot/?query=(accession:p10210)+OR+(accession:p10210)	23.4796	23.3719	23.8011	23.5138	13.498	13.1883	11.5995	13.2767	10.651	25.403	5.91915	+	Human herpesvirus	1.20463e-06	UL26;UL26	3.86984e-08	P10210;P10210	Capsid scaffolding protein;Capsid scaffolding protein	SCAF_HHV11
3937	UL36 (S2299)	https://www.uniprot.org/uniprot/?query=(accession:p10220)	24.2705	24.1514	24.3172	24.3307	13.2729	13.926	13.5733	13.7225	10.6438	69.5464	7.72667	+	Human herpesvirus	1.87642e-08	UL36	3.52016e-11	P10220	Large tegument protein deneddylase	LTP_HHV11
3903	UL26 (S228)	https://www.uniprot.org/uniprot/?query=(accession:p10210)+OR+(accession:p10210)	23.9846	23.7488	24.0679	24.0431	13.6634	13.3116	14.2197	12.0872	10.6406	24.6996	5.85597	+	Human herpesvirus	1.39324e-06	UL26;UL26	4.69892e-08	P10210;P10210	Capsid scaffolding protein;Capsid scaffolding protein	SCAF_HHV11
6563	HNRNPK (S36)	https://www.uniprot.org/uniprot/?query=(accession:p61978-3)	25.8699	25.7577	25.7965	25.7764	12.8204	22.3995	12.342	13.0977	10.6352	4.74437	2.07729	+		0.00836971	HNRNPK	0.00211225	P61978-3	Isoform of P61978, Isoform 3 of Heterogeneous nuclear ribonucleoprotein K	HNRPK_HUMAN
8769	NOLC1 (T617)	https://www.uniprot.org/uniprot/?query=(accession:q14978-2)	26.6497	26.1885	26.71	26.5504	25.2659	13.0353	12.2496	13.0173	10.6326	3.66058	1.6138	+		0.0243332	NOLC1	0.00810126	Q14978-2	Isoform of Q14978, Isoform Beta of Nucleolar and coiled-body phosphoprotein 1	NOLC1_HUMAN
2129	PEX1 (S1270)	https://www.uniprot.org/uniprot/?query=(accession:o43933)	23.704	23.6197	23.6545	23.5336	12.2817	13.0471	13.035	13.6331	10.6287	39.3989	6.84006	+		1.44522e-07	PEX1	1.84269e-09	O43933	Peroxisomal ATPase PEX1	PEX1_HUMAN
3933	UL36 (S1276)	https://www.uniprot.org/uniprot/?query=(accession:p10220)	21.5996	20.5979	24.8567	25.1967	12.3841	11.7015	13.8507	11.8083	10.6266	9.10834	3.46359	+	Human herpesvirus	0.000343879	UL36	4.01023e-05	P10220	Large tegument protein deneddylase	LTP_HHV11
2126	ORC4 (S10)	https://www.uniprot.org/uniprot/?query=(accession:o43929)	22.7717	22.7227	23.0385	23.0651	11.6694	12.1819	12.2009	13.0906	10.6138	35.901	6.66831	+		2.14628e-07	ORC4	3.51657e-09	O43929	Origin recognition complex subunit 4	ORC4_HUMAN
4396	DDX5 (S323)	https://www.uniprot.org/uniprot/?query=(accession:p17844-2)	23.1289	22.9863	23.5939	23.3501	12.7013	12.3151	12.0377	13.5643	10.6102	31.1736	6.36793	+		4.28613e-07	DDX5	9.37276e-09	P17844-2	Isoform of P17844, Isoform 2 of Probable ATP-dependent RNA helicase DDX5	DDX5_HUMAN
3515	KRT18 (S42)	https://www.uniprot.org/uniprot/?query=(accession:p05783)	26.9743	26.546	27.2046	13.1045	12.7672	13.7063	12.5129	12.4414	10.6004	3.29824	1.44752	+		0.0356845	KRT18	0.0132022	P05783	Keratin, type I cytoskeletal 18	K1C18_HUMAN
11021	ZC3H14 (S498)	https://www.uniprot.org/uniprot/?query=(accession:q6pjt7-2)	23.2932	23.1819	23.1743	23.1254	12.7388	12.469	11.9485	13.2433	10.5938	40.1894	6.86469	+		1.36556e-07	ZC3H14	1.60494e-09	Q6PJT7-2	Isoform of Q6PJT7, Isoform 2 of Zinc finger CCCH domain-containing protein 14	ZC3HE_HUMAN
7711	ANK3 (T4219)	https://www.uniprot.org/uniprot/?query=(accession:q12955)	23.0003	23.0673	23.3443	23.176	12.5441	13.2483	11.8429	12.6015	10.5878	37.0882	6.73918	+		1.82315e-07	ANK3	2.80505e-09	Q12955	Ankyrin-3	ANK3_HUMAN
12622	MICALL2 (S504)	https://www.uniprot.org/uniprot/?query=(accession:q8iy33)	23.0237	22.9342	22.9157	23.3497	12.6564	11.6015	12.9903	12.6944	10.5701	34.4922	6.5906	+		2.56686e-07	MICALL2	4.64409e-09	Q8IY33	MICAL-like protein 2	MILK2_HUMAN
8099	TNK1 (S60)	https://www.uniprot.org/uniprot/?query=(accession:q13470)	23.2714	23.1474	23.4217	23.7322	11.6878	13.8791	13.0655	12.6738	10.5666	23.7822	5.76867	+		1.70344e-06	TNK1	6.10322e-08	Q13470	Non-receptor tyrosine-protein kinase TNK1	TNK1_HUMAN
3883	UL6 (T458)	https://www.uniprot.org/uniprot/?query=(accession:p10190)	24.0091	23.8974	24.1544	24.2448	12.5959	14.2924	13.7409	13.4483	10.5571	30.657	6.3278	+	Human herpesvirus	4.70115e-07	UL6	1.05247e-08	P10190	Portal protein	PORTL_HHV11
3573	US10 (S24)	https://www.uniprot.org/uniprot/?query=(accession:p06486)	23.019	22.7963	22.9303	23.7063	13.0991	12.9108	12.6258	11.6743	10.5355	29.5401	6.24935	+	Human herpesvirus	5.63186e-07	US10	1.36136e-08	P06486	Virion protein US10	US10_HHV11
3416	UL12 (S254)	https://www.uniprot.org/uniprot/?query=(accession:p04294)+OR+(accession:p04294)	22.9281	23.0349	24.0036	23.5435	12.0152	13.6111	12.9297	12.9119	10.5106	27.0735	6.05185	+	Human herpesvirus	8.87455e-07	UL12;UL12	2.49061e-08	P04294;P04294	Alkaline nuclease;Alkaline nuclease	AN_HHV11
3951	UL37 (S190)	https://www.uniprot.org/uniprot/?query=(accession:p10221)	23.8167	23.8516	23.8041	23.9524	14.1305	13.0905	12.5556	13.6379	10.5026	32.2111	6.43734	+	Human herpesvirus	3.65309e-07	UL37	7.46803e-09	P10221	Inner tegument protein	ITP_HHV11
10168	MAGI3 (S263)	https://www.uniprot.org/uniprot/?query=(accession:q5tcq9)	23.2287	23.1865	23.1642	23.5347	13.1973	12.0404	13.0187	12.9087	10.4872	39.9087	6.85649	+		1.3916e-07	MAGI3	1.6851e-09	Q5TCQ9	Membrane-associated guanylate kinase, WW and PDZ domain-containing protein 3	MAGI3_HUMAN
4691	EIF4B (S230)	https://www.uniprot.org/uniprot/?query=(accession:p23588)	25.667	25.65	25.4815	25.3213	20.6823	11.794	13.6842	14.0524	10.4767	5.81377	2.48696	+		0.00325867	EIF4B	0.000660601	P23588	Eukaryotic translation initiation factor 4B	IF4B_HUMAN
3996	UL47 (S83)	https://www.uniprot.org/uniprot/?query=(accession:p10231)	23.7339	23.7453	23.9036	23.6263	12.6724	13.1639	14.0725	13.2023	10.4745	36.7181	6.71885	+	Human herpesvirus	1.91053e-07	UL47	3.00754e-09	P10231	Tegument protein UL47	TEG5_HHV11
3955	UL37 (S545)	https://www.uniprot.org/uniprot/?query=(accession:p10221)	23.2867	23.393	23.5128	23.8556	13.1924	13.4751	12.8883	12.6324	10.465	47.9585	7.19485	+	Human herpesvirus	6.38482e-08	UL37	4.69158e-10	P10221	Inner tegument protein	ITP_HHV11
4052	RRAS (S204)	https://www.uniprot.org/uniprot/?query=(accession:p10301)	23.4034	23.0342	22.5816	22.9505	13.2425	13.1385	12.157	11.6096	10.4555	25.8425	5.95505	+		1.10903e-06	RRAS	3.43687e-08	P10301	Ras-related protein R-Ras	RRAS_HUMAN
7816	IK (S402)	https://www.uniprot.org/uniprot/?query=(accession:q13123)	23.327	23.5017	23.2814	22.5559	12.27	12.5523	12.6847	13.3373	10.4555	35.414	6.64373	+		2.27129e-07	IK	3.86664e-09	Q13123	Protein Red	RED_HUMAN
19599	DDX52 (S77)	https://www.uniprot.org/uniprot/?query=(accession:q9y2r4)	23.0157	23.3508	23.6772	23.6509	13.0373	12.4761	14.1166	12.369	10.4239	25.7469	5.94935	+		1.1237e-06	DDX52	3.52615e-08	Q9Y2R4	Probable ATP-dependent RNA helicase DDX52	DDX52_HUMAN
17702	RBM28 (S329)	https://www.uniprot.org/uniprot/?query=(accession:q9nw13)	23.3275	23.2278	23.2192	22.8102	13.0261	12.108	12.5214	13.2395	10.4224	38.6436	6.80834	+		1.55475e-07	RBM28	2.1082e-09	Q9NW13	RNA-binding protein 28	RBM28_HUMAN
17093	PLEKHA5 (T576)	https://www.uniprot.org/uniprot/?query=(accession:q9hau0)	23.1589	23.1527	23.1974	23.3184	12.8789	13.2532	12.2351	12.8028	10.4143	49.0783	7.22887	+		5.90379e-08	PLEKHA5	3.99502e-10	Q9HAU0	Pleckstrin homology domain-containing family A member 5	PKHA5_HUMAN
7401	ZNF616 (S338)	https://www.uniprot.org/uniprot/?query=(accession:q08an1)	22.8696	22.6793	23.4056	22.7254	12.2929	12.443	12.3583	12.9392	10.4116	47.4103	7.18	+		6.60688e-08	ZNF616	5.08258e-10	Q08AN1	Zinc finger protein 616	ZN616_HUMAN
8633	SMC1A (S358)	https://www.uniprot.org/uniprot/?query=(accession:q14683)	23.7052	23.5259	23.3954	23.81	13.526	12.8427	12.5316	13.9459	10.3976	32.6134	6.45778	+		3.48514e-07	SMC1A	6.85161e-09	Q14683	Structural maintenance of chromosomes protein 1A	SMC1A_HUMAN
4054	ARAF (T181)	https://www.uniprot.org/uniprot/?query=(accession:p10398)	22.82	23.1224	23.9931	23.6615	13.9737	12.376	12.8026	12.8681	10.3942	25.5675	5.93177	+		1.17011e-06	ARAF	3.70089e-08	P10398	Serine/threonine-protein kinase A-Raf	ARAF_HUMAN
17193	MOV10 (S97)	https://www.uniprot.org/uniprot/?query=(accession:q9hce1)	23.6905	23.5796	23.9231	22.9464	13.6054	12.4341	12.2406	14.3348	10.3811	20.5759	5.4238	+		3.76879e-06	MOV10	1.65635e-07	Q9HCE1	Helicase MOV-10	MOV10_HUMAN
945	ACIN1 (S814)	https://www.uniprot.org/uniprot/?query=(accession:e7eqt4)	23.0299	23.2615	22.9253	22.9817	12.0847	12.7049	12.5977	13.3056	10.3763	40.9012	6.90975	+		1.23097e-07	ACIN1	1.42045e-09	E7EQT4	Isoform of Q9UKV3, Apoptotic chromatin condensation inducer 1	E7EQT4_HUMAN
273	SORBS1 (S161)	https://www.uniprot.org/uniprot/?query=(accession:a0a3b3irw8)	22.9274	23.091	23.416	23.483	13.0465	12.6765	12.6095	13.1123	10.3682	55.6462	7.42349	+		3.77148e-08	SORBS1	1.66559e-10	A0A3B3IRW8	Isoform of Q9BX66, Sorbin and SH3 domain containing 1	A0A3B3IRW8_HUMAN
15583	PIP5K1A (S366)	https://www.uniprot.org/uniprot/?query=(accession:q99755)	23.1827	23.271	24.5334	23.5748	12.89	14.0998	12.2087	13.924	10.3598	20.3616	5.39811	+		3.99842e-06	PIP5K1A	1.78005e-07	Q99755	Phosphatidylinositol 4-phosphate 5-kinase type-1 alpha	PI51A_HUMAN
13830	SLC38A5 (S36)	https://www.uniprot.org/uniprot/?query=(accession:q8wux1)	23.3835	23.3635	24.4273	23.7574	14.5468	12.2874	13.0093	13.7055	10.3456	20.3186	5.39388	+		4.03758e-06	SLC38A5	1.80611e-07	Q8WUX1	Sodium-coupled neutral amino acid transporter 5	S38A5_HUMAN
9242	MAPK14 (T180)	https://www.uniprot.org/uniprot/?query=(accession:q16539-2)	23.2483	22.3535	24.1485	23.8252	12.3048	12.6589	14.0556	13.2028	10.3384	20.1322	5.37185	+		4.24771e-06	MAPK14	1.92431e-07	Q16539-2	Isoform of Q16539, Isoform CSBP1 of Mitogen-activated protein kinase 14	MK14_HUMAN
3715	ICP4 (S11)	https://www.uniprot.org/uniprot/?query=(accession:p08392)	25.9681	25.7988	26.131	14.7407	12.2189	12.9381	13.9032	12.2548	10.3309	3.92959	1.73274	+	Human herpesvirus	0.0185039	ICP4	0.00570842	P08392	Major viral transcription factor ICP4	ICP4_HHV11
7814	IK (S53)	https://www.uniprot.org/uniprot/?query=(accession:q13123)	23.1314	23.1191	23.4758	23.0591	12.6868	12.2157	12.6537	13.9426	10.3216	28.3841	6.15725	+		6.96218e-07	IK	1.79522e-08	Q13123	Protein Red	RED_HUMAN
862	MATR3 (T150)	https://www.uniprot.org/uniprot/?query=(accession:a8mxp9)	22.9672	22.7146	23.1781	23.7508	11.9207	12.7861	14.3949	12.2356	10.3184	18.6028	5.17596	+		6.6687e-06	MATR3	3.31084e-07	A8MXP9	Isoform of P43243, Matrin 3	A8MXP9_HUMAN
8305	NFYC (S325)	https://www.uniprot.org/uniprot/?query=(accession:q13952)	23.0834	22.8777	23.0993	22.9753	12.7028	11.8376	13.3807	12.9912	10.2808	32.4544	6.45239	+		3.52869e-07	NFYC	7.08804e-09	Q13952	Nuclear transcription factor Y subunit gamma	NFYC_HUMAN
13081	C19orf47 (T204)	https://www.uniprot.org/uniprot/?query=(accession:q8n9m1)	23.3511	22.8128	23.516	23.6625	11.9252	13.8225	13.5846	12.9314	10.2697	23.5543	5.75088	+		1.77469e-06	C19orf47	6.52284e-08	Q8N9M1	Uncharacterized protein C19orf47	CS047_HUMAN
18259	USP36 (T521)	https://www.uniprot.org/uniprot/?query=(accession:q9p275)	22.8897	23.0073	23.617	23.3629	12.9121	13.7149	12.5632	12.7032	10.2459	34.8379	6.61396	+		2.4324e-07	USP36	4.33325e-09	Q9P275	Ubiquitin carboxyl-terminal hydrolase 36	UBP36_HUMAN
2798	RSL1D1 (T401)	https://www.uniprot.org/uniprot/?query=(accession:o76021)	25.6841	25.6182	25.63	25.8813	12.6824	23.7712	12.861	12.5273	10.2429	3.98456	1.75757	+		0.0174755	RSL1D1	0.00532144	O76021	Ribosomal L1 domain-containing protein 1	RL1D1_HUMAN
3783	RIR1 (T1004)	https://www.uniprot.org/uniprot/?query=(accession:p08543)	22.737	22.5942	23.3958	23.2017	12.7439	12.2656	13.0432	12.9442	10.2329	41.0246	6.91617	+	Human herpesvirus	1.21292e-07	RIR1	1.39099e-09	P08543	Ribonucleoside-diphosphate reductase large subunit	RIR1_HHV11
3461	US11 (S61)	https://www.uniprot.org/uniprot/?query=(accession:p04487)	23.3637	23.2002	23.7078	23.8973	13.8032	12.9929	13.3472	13.2131	10.2032	44.5046	7.07265	+	Human herpesvirus	8.45962e-08	US11	7.8938e-10	P04487	Accessory factor US11	RNB_HHV11
3964	UL41 (S284)	https://www.uniprot.org/uniprot/?query=(accession:p10225)	22.2821	23.1817	23.5983	23.7824	13.0503	12.8147	14.2036	12.2056	10.1426	20.205	5.3792	+	Human herpesvirus	4.17637e-06	UL41	1.87712e-07	P10225	Virion host shutoff protein	SHUT_HHV11
12025	CASZ1 (S168)	https://www.uniprot.org/uniprot/?query=(accession:q86v15)	23.2863	23.0276	23.4757	22.8419	12.4719	13.0285	13.0057	13.5661	10.1399	39.6374	6.84639	+		1.42432e-07	CASZ1	1.76695e-09	Q86V15	Zinc finger protein castor homolog 1	CASZ1_HUMAN
5096	TRX1 (T362)	https://www.uniprot.org/uniprot/?query=(accession:p32888)	23.3535	23.0963	23.7982	24.1665	12.9821	13.7079	13.4901	13.7381	10.1241	35.7221	6.65882	+	Human herpesvirus	2.1937e-07	TRX1	3.64079e-09	P32888	Triplex capsid protein 1	TRX1_HHV11
4011	UL49 (T140)	https://www.uniprot.org/uniprot/?query=(accession:p10233)	26.6655	26.6555	26.6142	13.2986	13.8803	12.7217	12.6378	13.5003	10.1234	3.25848	1.43128	+	Human herpesvirus	0.0370442	UL49	0.0139448	P10233	Tegument protein VP22	VP22_HHV11
3417	UL12 (S263)	https://www.uniprot.org/uniprot/?query=(accession:p04294)+OR+(accession:p04294)	22.9951	23.0122	23.8488	22.1386	12.9979	12.2386	13.2105	13.0681	10.1199	26.0149	5.9669	+	Human herpesvirus	1.07919e-06	UL12;UL12	3.28237e-08	P04294;P04294	Alkaline nuclease;Alkaline nuclease	AN_HHV11
9135	TAB1 (S344)	https://www.uniprot.org/uniprot/?query=(accession:q15750)	22.7248	22.3777	22.7442	22.5776	11.5177	12.8813	13.2797	12.2998	10.1115	27.235	6.06752	+		8.56009e-07	TAB1	2.39017e-08	Q15750	TGF-beta-activated kinase 1 and MAP3K7-binding protein 1	TAB1_HUMAN
17909	CDK12 (T715)	https://www.uniprot.org/uniprot/?query=(accession:q9nyv4)	23.0189	22.6616	23.0138	23.6079	13.6977	12.4668	12.7254	12.9667	10.1114	32.1099	6.43087	+		3.70791e-07	CDK12	7.63292e-09	Q9NYV4	Cyclin-dependent kinase 12	CDK12_HUMAN
11977	TLK2 (S134)	https://www.uniprot.org/uniprot/?query=(accession:q86ue8)	23.559	23.4874	23.7007	23.9742	11.6609	13.1053	13.507	16.0516	10.0991	11.792	4.06837	+		8.54338e-05	TLK2	7.29647e-06	Q86UE8	Serine/threonine-protein kinase tousled-like 2	TLK2_HUMAN
4577	FLNA (S2339)	https://www.uniprot.org/uniprot/?query=(accession:p21333)	24.9144	24.7054	24.9913	25.099	12.8041	19.4558	13.6557	13.4325	10.0905	7.00208	2.87802	+		0.00132427	FLNA	0.000213748	P21333	Filamin-A	FLNA_HUMAN
17842	ABI2 (T361)	https://www.uniprot.org/uniprot/?query=(accession:q9nyb9)	23.1683	23.2753	23.5411	23.4589	13.8406	12.6129	13.1446	13.5498	10.0739	37.3231	6.74601	+		1.7947e-07	ABI2	2.68458e-09	Q9NYB9	Abl interactor 2	ABI2_HUMAN
8079	MYO9B (T1183)	https://www.uniprot.org/uniprot/?query=(accession:q13459)	22.3901	22.5048	23.2314	22.9493	12.5925	12.6327	12.8724	12.7028	10.0688	49.1535	7.22887	+		5.90379e-08	MYO9B	3.95264e-10	Q13459	Unconventional myosin-IXb	MYO9B_HUMAN
6587	RPS14 (S137)	https://www.uniprot.org/uniprot/?query=(accession:p62263)	22.9936	22.8865	23.64	23.3481	12.4675	13.0438	12.819	14.3053	10.0582	24.483	5.83366	+		1.4667e-06	RPS14	4.99383e-08	P62263	Small ribosomal subunit protein uS11	RS14_HUMAN
8466	ELOA (S285)	https://www.uniprot.org/uniprot/?query=(accession:q14241)	22.7152	22.9907	23.4188	23.2959	12.6407	13.2152	12.5679	13.837	10.0399	31.4157	6.38267	+		4.14315e-07	ELOA	8.88303e-09	Q14241	Elongin-A	ELOA1_HUMAN
15244	USP28 (S735)	https://www.uniprot.org/uniprot/?query=(accession:q96ru2)	22.4499	22.4904	22.5418	21.9615	13.0319	11.5854	11.8763	12.8345	10.0289	27.8955	6.12034	+		7.57988e-07	USP28	2.02469e-08	Q96RU2	Ubiquitin carboxyl-terminal hydrolase 28	UBP28_HUMAN
12729	ZDHHC14 (S446)	https://www.uniprot.org/uniprot/?query=(accession:q8izn3)	22.9727	22.4981	23.5349	23.0774	13.8973	12.1915	13.4079	12.5365	10.0125	23.8389	5.77408	+		1.68238e-06	ZDHHC14	6.0038e-08	Q8IZN3	Palmitoyltransferase ZDHHC14	ZDH14_HUMAN
7249	RAD51 (S97)	https://www.uniprot.org/uniprot/?query=(accession:q06609)	22.4855	22.2447	22.7695	22.5471	12.6188	12.2345	12.6726	12.4914	10.0074	64.655	7.66506	+		2.1624e-08	RAD51	5.85307e-11	Q06609	DNA repair protein RAD51 homolog 1	RAD51_HUMAN
16527	NSRP1 (T503)	https://www.uniprot.org/uniprot/?query=(accession:q9h0g5)	25.016	25.0406	25.2099	25.0181	13.4015	13.0589	19.6489	14.2195	9.98897	6.97668	2.87058	+		0.00134717	NSRP1	0.00021862	Q9H0G5	Nuclear speckle splicing regulatory protein 1	NSRP1_HUMAN
3454	ICP22 (T269)	https://www.uniprot.org/uniprot/?query=(accession:p04485)+OR+(accession:p04485)	23.1672	23.0565	23.5041	23.5343	12.8187	13.8112	13.1909	13.4882	9.98829	41.9876	6.95262	+	Human herpesvirus	1.11526e-07	ICP22;ICP22	1.18366e-09	P04485;P04485	Transcriptional regulator ICP22;Transcriptional regulator ICP22	ICP22_HHV11
8905	PLEC (S1181)	https://www.uniprot.org/uniprot/?query=(accession:q15149)	22.6767	22.7153	23.3942	22.5793	13.4179	12.0823	13.3063	12.6355	9.98087	28.9188	6.19629	+		6.36377e-07	PLEC	1.57746e-08	Q15149	Plectin	PLEC_HUMAN
683	IQSEC2 (S794)	https://www.uniprot.org/uniprot/?query=(accession:a0a9l9py69)	24.7548	24.5066	25.2043	25.1111	12.9358	21.5808	12.8898	12.3049	9.96636	4.82172	2.10754	+		0.00780664	IQSEC2	0.00193178	A0A9L9PY69	Isoform of Q5JU85, IQ motif and Sec7 domain ArfGEF 2	A0A9L9PY69_HUMAN
12573	RBM12B (S387)	https://www.uniprot.org/uniprot/?query=(accession:q8ixt5)	23.0087	23.0029	23.0914	23.4788	13.7712	13.2284	13.1624	12.5883	9.95787	38.471	6.80607	+		1.56291e-07	RBM12B	2.17483e-09	Q8IXT5	RNA-binding protein 12B	RB12B_HUMAN
3892	UL21 (S42)	https://www.uniprot.org/uniprot/?query=(accession:p10205)	22.3696	22.568	22.5352	23.3681	11.8502	13.5163	12.7315	12.9703	9.94315	25.4905	5.92785	+	Human herpesvirus	1.18073e-06	UL21	3.77886e-08	P10205	Tegument protein UL21	TEG4_HHV11
3980	UL46 (S59)	https://www.uniprot.org/uniprot/?query=(accession:p10230)	23.2809	23.1743	23.5413	23.0488	13.2863	14.4099	12.5867	13.0264	9.934	26.0878	5.97225	+	Human herpesvirus	1.06599e-06	UL46	3.21945e-08	P10230	Tegument protein UL46	TEG1_HHV11
3956	UL37 (T799)	https://www.uniprot.org/uniprot/?query=(accession:p10221)	22.3472	22.2877	22.6448	22.6914	12.0972	11.8025	12.8551	13.4874	9.93224	26.6372	6.01174	+	Human herpesvirus	9.73331e-07	UL37	2.78709e-08	P10221	Inner tegument protein	ITP_HHV11
4029	UL52 (S390)	https://www.uniprot.org/uniprot/?query=(accession:p10236)	22.5297	22.5266	22.8047	23.0564	13.6622	12.7052	11.9804	12.8849	9.92118	28.3913	6.15725	+	Human herpesvirus	6.96218e-07	UL52	1.79207e-08	P10236	DNA primase	PRIM_HHV11
3968	UL42 (S331)	https://www.uniprot.org/uniprot/?query=(accession:p10226)	23.0294	23.01	23.6878	23.2526	12.6453	14.1105	13.3444	13.3209	9.88966	30.6471	6.3278	+	Human herpesvirus	4.70115e-07	UL42	1.05482e-08	P10226	DNA polymerase processivity factor	PAP_HHV11
3916	NEC1 (S11)	https://www.uniprot.org/uniprot/?query=(accession:p10215)	23.2881	23.0513	23.1219	22.2389	13.3122	11.8834	13.4707	13.5156	9.87957	23.0688	5.70252	+	Human herpesvirus	1.98372e-06	NEC1	7.53134e-08	P10215	Nuclear egress protein 1	NEC1_HHV11
6564	HNRNPK (T39)	https://www.uniprot.org/uniprot/?query=(accession:p61978-3)	22.7202	22.7791	23.0543	22.6097	12.3672	12.2203	13.5144	13.556	9.87632	27.9733	6.12756	+		7.45495e-07	HNRNPK	1.986e-08	P61978-3	Isoform of P61978, Isoform 3 of Heterogeneous nuclear ribonucleoprotein K	HNRPK_HUMAN
10062	UBR4 (S3786)	https://www.uniprot.org/uniprot/?query=(accession:q5t4s7)	23.0933	22.7538	23.0945	23.3555	13.2863	12.9688	13.811	12.7533	9.86943	38.9486	6.81449	+		1.53289e-07	UBR4	1.99604e-09	Q5T4S7	E3 ubiquitin-protein ligase UBR4	UBR4_HUMAN
16726	WNK1 (S183)	https://www.uniprot.org/uniprot/?query=(accession:q9h4a3)	22.8068	22.7746	23.0005	21.8866	12.9492	12.7599	12.9847	12.3092	9.86642	34.9789	6.62073	+		2.39479e-07	WNK1	4.21335e-09	Q9H4A3	Serine/threonine-protein kinase WNK1	WNK1_HUMAN
4035	UL54 (S106)	https://www.uniprot.org/uniprot/?query=(accession:p10238)	22.9791	22.959	23.3431	23.2605	13.2828	13.0365	13.5546	13.2709	9.8492	64.1287	7.6516	+	Human herpesvirus	2.23049e-08	UL54	6.19624e-11	P10238	mRNA export factor	ICP27_HHV11
18357	RBM27 (S560)	https://www.uniprot.org/uniprot/?query=(accession:q9p2n5)	22.3887	22.332	21.7836	22.3657	12.5938	12.6575	11.9113	12.3499	9.8394	44.7074	7.07971	+		8.32329e-08	RBM27	7.64801e-10	Q9P2N5	RNA-binding protein 27	RBM27_HUMAN
4985	EEF1D (T125)	https://www.uniprot.org/uniprot/?query=(accession:p29692)	27.2814	21.3128	21.0335	21.4161	12.6547	13.5036	13.4572	12.1007	9.83188	6.84894	2.82898	+		0.00148258	EEF1D	0.000245107	P29692	Elongation factor 1-delta	EF1D_HUMAN
4040	UL54 (S266)	https://www.uniprot.org/uniprot/?query=(accession:p10238)	22.9948	22.8801	23.1604	23.1122	13.1826	12.447	13.6619	13.5742	9.82046	35.8568	6.66831	+	Human herpesvirus	2.14628e-07	UL54	3.54682e-09	P10238	mRNA export factor	ICP27_HHV11
12583	RBM12B (S905)	https://www.uniprot.org/uniprot/?query=(accession:q8ixt5)	22.7575	22.1245	22.5218	22.4888	12.2248	12.6724	12.7975	12.945	9.81323	48.3549	7.1978	+		6.34163e-08	RBM12B	4.43023e-10	Q8IXT5	RNA-binding protein 12B	RB12B_HUMAN
14908	EHMT2 (S211)	https://www.uniprot.org/uniprot/?query=(accession:q96kq7-2)	24.5214	24.3543	24.6365	24.6565	12.9813	21.1668	13.1471	11.6338	9.80994	4.86733	2.12584	+		0.00748448	EHMT2	0.0018334	Q96KQ7-2	Isoform of Q96KQ7, Isoform 2 of Histone-lysine N-methyltransferase EHMT2	EHMT2_HUMAN
19794	RBM19 (S258)	https://www.uniprot.org/uniprot/?query=(accession:q9y4c8)	22.8351	22.4764	22.6813	23.1977	13.8704	11.7798	12.9955	13.3392	9.8014	22.2075	5.61153	+		2.44608e-06	RBM19	9.79197e-08	Q9Y4C8	Probable RNA-binding protein 19	RBM19_HUMAN
3939	UL36 (S2651)	https://www.uniprot.org/uniprot/?query=(accession:p10220)	22.6677	22.5075	22.9804	23.0441	12.04	12.9815	13.6974	13.2821	9.79971	27.5745	6.09355	+	Human herpesvirus	8.0621e-07	UL36	2.19369e-08	P10220	Large tegument protein deneddylase	LTP_HHV11
8497	TRIM25 (S97)	https://www.uniprot.org/uniprot/?query=(accession:q14258)	22.6325	22.2367	22.1571	22.9136	12.3152	12.4306	12.5121	13.5695	9.77813	30.1699	6.29331	+		5.08965e-07	TRIM25	1.17612e-08	Q14258	E3 ubiquitin/ISG15 ligase TRIM25	TRI25_HUMAN
3944	UL36 (S2818)	https://www.uniprot.org/uniprot/?query=(accession:p10220)	22.2387	22.2903	22.9322	23.0893	13.3766	13.0803	13.0589	11.9777	9.76429	27.3183	6.07225	+	Human herpesvirus	8.46736e-07	UL36	2.34015e-08	P10220	Large tegument protein deneddylase	LTP_HHV11
19625	THRAP3 (S232)	https://www.uniprot.org/uniprot/?query=(accession:q9y2w1)	24.3707	24.3661	24.8979	24.5954	12.9704	12.8573	20.4958	12.9038	9.75073	5.52892	2.38222	+		0.00414746	THRAP3	0.000887159	Q9Y2W1	Thyroid hormone receptor-associated protein 3	TR150_HUMAN
6460	RIPK4 (S256)	https://www.uniprot.org/uniprot/?query=(accession:p57078)	22.7778	22.5842	23.033	22.6727	12.5635	13.9047	12.2315	13.3822	9.74643	26.1643	5.9781	+		1.05173e-06	RIPK4	3.15489e-08	P57078	Receptor-interacting serine/threonine-protein kinase 4	RIPK4_HUMAN
10657	IQSEC1 (T74)	https://www.uniprot.org/uniprot/?query=(accession:q6dn90-3)	26.0647	25.9949	26.0758	26.1552	13.1822	12.0334	14.2343	25.9964	9.71108	3.22907	1.41694	+		0.0382881	IQSEC1	0.0145227	Q6DN90-3	Isoform of Q6DN90, Isoform 3 of IQ motif and SEC7 domain-containing protein 1	IQEC1_HUMAN
8974	PCBP1 (S323)	https://www.uniprot.org/uniprot/?query=(accession:q15365)	25.0334	24.9721	25.02	14.487	11.9853	12.1335	14.032	12.5631	9.69964	3.91452	1.72614	+		0.018787	PCBP1	0.00581983	Q15365	Poly(rC)-binding protein 1	PCBP1_HUMAN
5174	RFC1 (S564)	https://www.uniprot.org/uniprot/?query=(accession:p35251)	24.127	24.056	24.1256	24.3879	13.4022	20.0633	12.6794	11.7635	9.69702	5.51936	2.37861	+		0.00418203	RFC1	0.000896142	P35251	Replication factor C subunit 1	RFC1_HUMAN
7823	RLF (S1219)	https://www.uniprot.org/uniprot/?query=(accession:q13129)	22.2999	22.6146	22.6842	21.823	13.1297	11.8792	12.9335	12.7007	9.69465	30.0945	6.2879	+		5.15345e-07	RLF	1.19668e-08	Q13129	Zinc finger protein Rlf	RLF_HUMAN
15553	DOK1 (S123)	https://www.uniprot.org/uniprot/?query=(accession:q99704)	22.6623	22.6119	22.4819	22.8014	13.2879	13.3698	12.2055	12.9374	9.68924	36.6177	6.71449	+		1.92977e-07	DOK1	3.06531e-09	Q99704	Docking protein 1	DOK1_HUMAN
5621	NOP2 (S666)	https://www.uniprot.org/uniprot/?query=(accession:p46087)	27.0535	27.1062	27.5079	27.3221	13.0054	21.5363	21.8836	13.8168	9.68689	4.34284	1.90979	+		0.0123086	NOP2	0.00340536	P46087	Probable 28S rRNA (cytosine(4447)-C(5))-methyltransferase	NOP2_HUMAN
5093	TRX1 (T27)	https://www.uniprot.org/uniprot/?query=(accession:p32888)	22.342	22.0798	22.4153	22.5756	12.3774	13.1925	12.3719	12.7605	9.67759	44.3728	7.06698	+	Human herpesvirus	8.57073e-08	TRX1	8.05852e-10	P32888	Triplex capsid protein 1	TRX1_HHV11
18649	SLC12A6 (S82)	https://www.uniprot.org/uniprot/?query=(accession:q9uhw9-6)	23.712	23.787	24.3831	23.7525	12.3745	18.5302	13.8991	12.2058	9.65623	7.00628	2.87926	+		0.00132052	SLC12A6	0.000212953	Q9UHW9-6	Isoform of Q9UHW9, Isoform 6 of Solute carrier family 12 member 6	S12A6_HUMAN
5974	RANBP2 (T1761)	https://www.uniprot.org/uniprot/?query=(accession:p49792)	22.5457	22.6198	22.8928	22.8248	12.0401	13.8284	13.1606	13.2297	9.65608	26.6649	6.01378	+		9.6877e-07	RANBP2	2.76713e-08	P49792	E3 SUMO-protein ligase RanBP2	RBP2_HUMAN
3434	DBP (T1192)	https://www.uniprot.org/uniprot/?query=(accession:p04296)	22.2617	22.6216	22.8134	22.996	13.209	12.1288	13.6513	13.1115	9.64802	28.3865	6.15725	+	Human herpesvirus	6.96218e-07	DBP	1.79419e-08	P04296	Major DNA-binding protein	DNBI_HHV11
3155	PCNT (S2044)	https://www.uniprot.org/uniprot/?query=(accession:o95613)	23.4966	23.9375	23.636	23.5839	14.6988	13.9902	13.4312	13.9979	9.63397	36.0206	6.6726	+		2.12519e-07	PCNT	3.43627e-09	O95613	Pericentrin	PCNT_HUMAN
3786	RIR1 (Y1102)	https://www.uniprot.org/uniprot/?query=(accession:p08543)	22.5248	22.6007	22.6957	23.0357	12.5526	13.6474	12.4156	13.7324	9.62721	27.5935	6.09355	+	Human herpesvirus	8.0621e-07	RIR1	2.18323e-08	P08543	Ribonucleoside-diphosphate reductase large subunit	RIR1_HHV11
1966	WDR62 (T50)	https://www.uniprot.org/uniprot/?query=(accession:o43379)	22.67	22.5775	22.6905	22.9249	12.7314	13.2784	13.1308	13.26	9.61556	61.597	7.63757	+		2.30372e-08	WDR62	8.20473e-11	O43379	WD repeat-containing protein 62	WDR62_HUMAN
4045	UL56 (S160)	https://www.uniprot.org/uniprot/?query=(accession:p10240)	22.3852	22.3692	22.8227	22.891	13.1535	12.6106	13.2073	13.0573	9.60988	49.1356	7.22887	+	Human herpesvirus	5.90379e-08	UL56	3.96268e-10	P10240	Protein UL56	UL56_HHV11
3432	DBP (S796)	https://www.uniprot.org/uniprot/?query=(accession:p04296)	22.124	22.1827	22.355	22.1583	12.7579	12.2314	12.8356	12.6061	9.59726	62.5941	7.65096	+	Human herpesvirus	2.23379e-08	DBP	7.33594e-11	P04296	Major DNA-binding protein	DNBI_HHV11
735	SH3PXD2B (S6)	https://www.uniprot.org/uniprot/?query=(accession:a1x283)	22.0558	22.2859	22.8419	22.4833	12.4403	12.9882	12.5326	13.3641	9.58543	36.4893	6.70584	+		1.9686e-07	SH3PXD2B	3.14101e-09	A1X283	SH3 and PX domain-containing protein 2B	SPD2B_HUMAN
5286	RBMX (S165)	https://www.uniprot.org/uniprot/?query=(accession:p38159)	25.6685	25.5633	25.4285	13.6304	13.4954	12.6365	13.0009	12.8618	9.57401	3.45653	1.52184	+		0.030072	RBMX	0.0106411	P38159	RNA-binding motif protein, X chromosome	RBMX_HUMAN
4022	DUT (S53)	https://www.uniprot.org/uniprot/?query=(accession:p10234)	22.5031	21.9962	22.2793	22.0849	12.8634	12.9096	12.1046	12.6926	9.57331	44.5647	7.0734	+	Human herpesvirus	8.44503e-08	DUT	7.82003e-10	P10234	Deoxyuridine 5'-triphosphate nucleotidohydrolase	DUT_HHV11
6415	NAP1L1 (T62)	https://www.uniprot.org/uniprot/?query=(accession:p55209)	21.6864	21.8701	22.5723	23.3687	12.7512	11.9923	12.5153	13.954	9.57119	18.1026	5.1083	+		7.79291e-06	NAP1L1	3.9911e-07	P55209	Nucleosome assembly protein 1-like 1	NP1L1_HUMAN
17163	EML4 (S978)	https://www.uniprot.org/uniprot/?query=(accession:q9hc35)	24.5379	13.5818	24.461	24.5325	12.9875	12.0726	11.8762	11.8965	9.57009	3.75925	1.65729	+		0.0220147	EML4	0.00711609	Q9HC35	Echinoderm microtubule-associated protein-like 4	EMAL4_HUMAN
7283	TJP1 (S1278)	https://www.uniprot.org/uniprot/?query=(accession:q07157)	24.0046	24.0291	24.1473	23.6427	19.7669	12.5035	12.4367	12.8726	9.56101	5.7349	2.4574	+		0.00348817	TJP1	0.000716069	Q07157	Tight junction protein ZO-1	ZO1_HUMAN
3582	gI (S337)	https://www.uniprot.org/uniprot/?query=(accession:p06487)	23.3959	20.3759	23.4652	23.5244	12.8978	12.5184	14.2749	12.8591	9.55283	11.8708	4.08114	+	Human herpesvirus	8.29587e-05	gI	6.97872e-06	P06487	Envelope glycoprotein I	GI_HHV11
16806	ZNF644 (S753)	https://www.uniprot.org/uniprot/?query=(accession:q9h582)	22.3402	22.6083	22.6682	22.5079	12.8148	13.5298	13.0302	12.5452	9.55115	43.8218	7.03575	+		9.20978e-08	ZNF644	8.79058e-10	Q9H582	Zinc finger protein 644	ZN644_HUMAN
6035	MRE11 (S676)	https://www.uniprot.org/uniprot/?query=(accession:p49959)	22.4782	22.3328	21.9402	22.4746	12.0353	13.088	12.7503	13.1755	9.54417	34.3419	6.58421	+		2.6049e-07	MRE11	4.78712e-09	P49959	Double-strand break repair protein MRE11	MRE11_HUMAN
3770	RIR1 (S62)	https://www.uniprot.org/uniprot/?query=(accession:p08543)	22.263	22.3335	22.235	21.7878	12.4367	12.6451	11.9762	13.4446	9.52913	30.162	6.29331	+	Human herpesvirus	5.08965e-07	RIR1	1.17824e-08	P08543	Ribonucleoside-diphosphate reductase large subunit	RIR1_HHV11
3928	UL36 (T433)	https://www.uniprot.org/uniprot/?query=(accession:p10220)	22.0175	22.0337	22.9883	22.2028	13.7516	12.6183	12.536	12.229	9.52686	24.8823	5.86836	+	Human herpesvirus	1.35406e-06	UL36	4.46563e-08	P10220	Large tegument protein deneddylase	LTP_HHV11
4821	MAPK3 (T17)	https://www.uniprot.org/uniprot/?query=(accession:p27361)	25.6267	25.0705	25.5374	13.0187	12.7502	13.7533	12.7773	11.9446	9.50699	3.28304	1.44131	+		0.0361985	MAPK3	0.013481	P27361	Mitogen-activated protein kinase 3	MK03_HUMAN
3782	RIR1 (T999)	https://www.uniprot.org/uniprot/?query=(accession:p08543)	22.4684	22.5444	22.6048	22.6196	13.1343	12.8735	13.2321	13.0117	9.4964	86.8864	8.05955	+	Human herpesvirus	8.71876e-09	RIR1	7.45246e-12	P08543	Ribonucleoside-diphosphate reductase large subunit	RIR1_HHV11
19192	PHF8 (S874)	https://www.uniprot.org/uniprot/?query=(accession:q9upp1)	21.139	21.302	22.1904	21.7654	11.6434	12.7298	11.7641	12.3053	9.48858	28.7837	6.18592	+		6.51741e-07	PHF8	1.62947e-08	Q9UPP1	Histone lysine demethylase PHF8	PHF8_HUMAN
18498	VTI1B (S189)	https://www.uniprot.org/uniprot/?query=(accession:q9ueu0)	22.2154	22.2434	22.5345	22.3813	13.1609	13.599	11.5569	13.1928	9.46627	21.9844	5.58515	+		2.59926e-06	VTI1B	1.04978e-07	Q9UEU0	Vesicle transport through interaction with t-SNAREs homolog 1B	VTI1B_HUMAN
9747	NOM1 (S120)	https://www.uniprot.org/uniprot/?query=(accession:q5c9z4)	22.4387	22.5248	22.6324	22.1781	12.7447	12.6802	13.635	12.8501	9.46598	39.9421	6.85649	+		1.3916e-07	NOM1	1.67534e-09	Q5C9Z4	Nucleolar MIF4G domain-containing protein 1	NOM1_HUMAN
18019	ARHGEF12 (S1308)	https://www.uniprot.org/uniprot/?query=(accession:q9nzn5)	22.1623	22.2721	22.8881	23.0037	13.5323	12.905	13.3242	12.7118	9.46325	34.5321	6.59237	+		2.55641e-07	ARHGEF12	4.60697e-09	Q9NZN5	Rho guanine nucleotide exchange factor 12	ARHGC_HUMAN
17587	TBC1D22B (S116)	https://www.uniprot.org/uniprot/?query=(accession:q9nu19)	25.0189	25.2406	25.005	25.1708	11.9212	24.6951	13.1833	12.8041	9.45789	3.36934	1.48083	+		0.0330502	TBC1D22B	0.011978	Q9NU19	TBC1 domain family member 22B	TB22B_HUMAN
3402	UL30 (S10)	https://www.uniprot.org/uniprot/?query=(accession:p04293)	22.8324	22.8821	22.9522	22.0416	13.0796	13.4275	12.4329	13.9538	9.45362	25.9945	5.96556	+	Human herpesvirus	1.08254e-06	UL30	3.30028e-08	P04293	DNA polymerase catalytic subunit	DPOL_HHV11
12454	GCC2 (S94)	https://www.uniprot.org/uniprot/?query=(accession:q8iwj2)	22.3603	22.8384	22.7263	22.9591	12.9907	13.7436	13.0945	13.2697	9.44639	45.0465	7.09173	+		8.09607e-08	GCC2	7.25612e-10	Q8IWJ2	GRIP and coiled-coil domain-containing protein 2	GCC2_HUMAN
3747	ICP0 (Y212)	https://www.uniprot.org/uniprot/?query=(accession:p08393)	22.3998	22.3462	22.6321	22.4802	13.5161	12.6686	13.3769	12.5515	9.4363	38.4034	6.80607	+	Human herpesvirus	1.56291e-07	ICP0	2.20159e-09	P08393	E3 ubiquitin-protein ligase ICP0	ICP0_HHV11
3869	UL2 (S220)	https://www.uniprot.org/uniprot/?query=(accession:p10186)	22.5233	22.781	22.9129	23.1167	12.7978	13.8626	13.6533	13.3019	9.42955	36.8098	6.72243	+	Human herpesvirus	1.89482e-07	UL2	2.9558e-09	P10186	Uracil-DNA glycosylase	UNG_HHV11
14675	VMP1 (S29)	https://www.uniprot.org/uniprot/?query=(accession:q96gc9)	22.8858	19.7786	23.0577	23.3146	12.3641	12.6766	13.1722	13.1208	9.42575	11.8598	4.07918	+		8.33344e-05	VMP1	7.02219e-06	Q96GC9	Vacuole membrane protein 1	VMP1_HUMAN
3894	UL21 (T238)	https://www.uniprot.org/uniprot/?query=(accession:p10205)	22.4601	22.5486	23.1796	23.1224	13.793	13.3641	12.7671	13.7488	9.40941	32.3566	6.44636	+	Human herpesvirus	3.57802e-07	UL21	7.2381e-09	P10205	Tegument protein UL21	TEG4_HHV11
5603	PHKA2 (S691)	https://www.uniprot.org/uniprot/?query=(accession:p46019)	21.6481	21.2204	21.7753	21.9122	11.3036	12.5342	11.5556	13.61	9.38811	18.344	5.14166	+		7.21668e-06	PHKA2	3.64458e-07	P46019	Phosphorylase b kinase regulatory subunit alpha, liver isoform	KPB2_HUMAN
11221	GIGYF2 (S671)	https://www.uniprot.org/uniprot/?query=(accession:q6y7w6)	22.2868	21.8082	22.8403	22.4507	12.0587	13.383	12.8875	13.5535	9.3758	24.9187	5.87088	+		1.34624e-06	GIGYF2	4.42065e-08	Q6Y7W6	GRB10-interacting GYF protein 2	GGYF2_HUMAN
3666	EPRS1 (S886)	https://www.uniprot.org/uniprot/?query=(accession:p07814)	13.1503	24.2906	25.0964	25.311	11.2566	12.4952	12.7569	13.8365	9.37578	3.37815	1.48519	+		0.0327195	EPRS1	0.011835	P07814	Bifunctional glutamate/proline--tRNA ligase	SYEP_HUMAN
18007	NOP53 (S93)	https://www.uniprot.org/uniprot/?query=(accession:q9nzm5)	26.3754	26.3455	26.9661	26.5032	21.5974	12.1421	21.841	13.1343	9.36885	3.83546	1.69086	+		0.0203768	NOP53	0.00644441	Q9NZM5	Ribosome biogenesis protein NOP53	NOP53_HUMAN
17946	FAM120A (S30)	https://www.uniprot.org/uniprot/?query=(accession:q9nzb2)	22.0921	21.8894	22.3655	21.3681	12.2282	11.8389	12.9729	13.209	9.36654	25.8345	5.95505	+		1.10903e-06	FAM120A	3.44426e-08	Q9NZB2	Constitutive coactivator of PPAR-gamma-like protein 1	F120A_HUMAN
5973	RANBP2 (T1644)	https://www.uniprot.org/uniprot/?query=(accession:p49792)	22.4424	22.2903	22.5008	22.3332	12.1399	13.8064	13.4811	12.6941	9.36129	25.9304	5.96182	+		1.0919e-06	RANBP2	3.35708e-08	P49792	E3 SUMO-protein ligase RanBP2	RBP2_HUMAN
19674	NOSIP (S195)	https://www.uniprot.org/uniprot/?query=(accession:q9y314)	21.9625	22.1072	22.272	23.0129	13.0843	12.6096	12.4462	13.7896	9.35621	25.8937	5.95893	+		1.09919e-06	NOSIP	3.39019e-08	Q9Y314	Nitric oxide synthase-interacting protein	NOSIP_HUMAN
15584	PIP5K1A (T376)	https://www.uniprot.org/uniprot/?query=(accession:q99755)	19.235	22.6707	23.7407	23.3568	12.6261	13.9202	12.5452	12.5504	9.34033	9.27576	3.50509	+		0.000312545	PIP5K1A	3.56202e-05	Q99755	Phosphatidylinositol 4-phosphate 5-kinase type-1 alpha	PI51A_HUMAN
6382	MFAP1 (S432)	https://www.uniprot.org/uniprot/?query=(accession:p55081)	13.8133	24.7853	25.1901	24.9951	13.5037	12.6424	12.4227	12.9381	9.31922	3.58204	1.5779	+		0.0264302	MFAP1	0.00899141	P55081	Microfibrillar-associated protein 1	MFAP1_HUMAN
2711	RPS6KA4 (T22)	https://www.uniprot.org/uniprot/?query=(accession:o75676)	22.3038	22.0922	21.8322	22.2986	13.5946	13.4641	12.3669	11.8505	9.31266	22.5128	5.6462	+		2.2584e-06	RPS6KA4	8.91198e-08	O75676	Ribosomal protein S6 kinase alpha-4	KS6A4_HUMAN
10701	NCAPH2 (S95)	https://www.uniprot.org/uniprot/?query=(accession:q6ibw4)	23.5416	23.7027	23.612	23.5517	13.2844	19.4173	12.0743	12.4373	9.29868	5.81226	2.4866	+		0.00326137	NCAPH2	0.000661613	Q6IBW4	Condensin-2 complex subunit H2	CNDH2_HUMAN
3901	CVC2 (S426)	https://www.uniprot.org/uniprot/?query=(accession:p10209)	22.1252	21.992	21.6838	22.3135	12.1499	13.4335	13.2609	12.1719	9.27458	26.4746	6.00502	+	Human herpesvirus	9.88505e-07	CVC2	2.90775e-08	P10209	Capsid vertex component 2	CVC2_HHV11
4833	RPA1 (S177)	https://www.uniprot.org/uniprot/?query=(accession:p27694)	22.5419	22.3109	22.1214	22.4164	12.7967	13.8245	13.3562	12.3239	9.2723	28.6961	6.17974	+		6.61092e-07	RPA1	1.66427e-08	P27694	Replication protein A 70 kDa DNA-binding subunit	RFA1_HUMAN
14616	MVB12A (S163)	https://www.uniprot.org/uniprot/?query=(accession:q96ey5)	23.4648	23.384	24.091	22.7566	12.2365	13.1049	17.912	13.3644	9.26964	7.65074	3.07127	+		0.000848653	MVB12A	0.000122713	Q96EY5	Multivesicular body subunit 12A	MB12A_HUMAN
8012	PPIG (S375)	https://www.uniprot.org/uniprot/?query=(accession:q13427)	24.4117	24.1581	24.8487	24.4455	23.2318	12.2202	11.794	13.6077	9.25254	3.68879	1.62633	+		0.0236415	PPIG	0.00780527	Q13427	Peptidyl-prolyl cis-trans isomerase G	PPIG_HUMAN
12580	RBM12B (S798)	https://www.uniprot.org/uniprot/?query=(accession:q8ixt5)	28.4777	28.5064	28.1084	29.1976	25.8803	26.1602	12.8945	12.4064	9.23715	2.57552	1.09456			0.0804342	RBM12B	0.0367938	Q8IXT5	RNA-binding protein 12B	RB12B_HUMAN
334	SART3 (S697)	https://www.uniprot.org/uniprot/?query=(accession:a0a499fi31)	22.3377	22.5288	22.6216	22.3555	12.3112	14.2792	13.2032	13.1612	9.22222	23.853	5.77412	+		1.68221e-06	SART3	5.9792e-08	A0A499FI31	Isoform of Q15020, Spliceosome associated factor 3, U4/U6 recycling protein	A0A499FI31_HUMAN
3736	ICP4 (S652)	https://www.uniprot.org/uniprot/?query=(accession:p08392)	22.7971	22.8232	22.9784	23.1082	12.9958	13.5219	14.5892	13.7339	9.21655	28.4778	6.16235	+	Human herpesvirus	6.88104e-07	ICP4	1.75469e-08	P08392	Major viral transcription factor ICP4	ICP4_HHV11
3422	UL12 (S476)	https://www.uniprot.org/uniprot/?query=(accession:p04294)+OR+(accession:p04294)	22.0566	22.0126	22.5356	22.6319	12.9013	12.2954	13.0683	14.1438	9.20699	23.3821	5.73222	+	Human herpesvirus	1.85259e-06	UL12;UL12	6.86193e-08	P04294;P04294	Alkaline nuclease;Alkaline nuclease	AN_HHV11
3004	UBL3 (S99)	https://www.uniprot.org/uniprot/?query=(accession:o95164)	22.2583	22.0125	22.4426	22.3568	13.6438	12.927	13.0543	12.6668	9.19459	41.1634	6.92366	+		1.19217e-07	UBL3	1.3587e-09	O95164	Ubiquitin-like protein 3	UBL3_HUMAN
10705	NCAPH2 (S492)	https://www.uniprot.org/uniprot/?query=(accession:q6ibw4)	22.2684	22.2241	22.1322	22.3114	11.588	13.2467	12.8069	14.5686	9.18146	15.9283	4.7877	+		1.63042e-05	NCAPH2	9.56952e-07	Q6IBW4	Condensin-2 complex subunit H2	CNDH2_HUMAN
15494	SCAF11 (S694)	https://www.uniprot.org/uniprot/?query=(accession:q99590)	26.5365	26.466	22.7605	12.7467	13.5901	12.2456	12.537	13.4242	9.17817	3.03088	1.32196	+		0.047647	SCAF11	0.0191518	Q99590	Protein SCAF11	SCAFB_HUMAN
5900	YLPM1 (S833)	https://www.uniprot.org/uniprot/?query=(accession:p49750)	22.2671	22.2503	21.9734	21.7975	13.5112	12.9069	11.9286	13.2301	9.17784	26.6066	6.01151	+		9.73847e-07	YLPM1	2.80937e-08	P49750	YLP motif-containing protein 1	YLPM1_HUMAN
12461	GCC2 (S606)	https://www.uniprot.org/uniprot/?query=(accession:q8iwj2)	21.5992	21.7846	22.1154	22.2064	13.1905	12.9595	11.9874	12.9248	9.16088	31.6374	6.39512	+		4.0261e-07	GCC2	8.46e-09	Q8IWJ2	GRIP and coiled-coil domain-containing protein 2	GCC2_HUMAN
8778	NUMA1 (S395)	https://www.uniprot.org/uniprot/?query=(accession:q14980)	21.9931	21.9463	22.0926	22.4526	14.6718	12.7524	12.0248	12.4118	9.15595	16.3357	4.84912	+		1.4154e-05	NUMA1	8.05547e-07	Q14980	Nuclear mitotic apparatus protein 1	NUMA1_HUMAN
17772	LYAR (S12)	https://www.uniprot.org/uniprot/?query=(accession:q9nx58)	21.3015	21.3596	21.6064	21.5089	13.2019	11.6366	12.8854	11.4372	9.15386	21.7263	5.55361	+		2.79503e-06	LYAR	1.1388e-07	Q9NX58	Cell growth-regulating nucleolar protein	LYAR_HUMAN
10679	CARMIL2 (S1157)	https://www.uniprot.org/uniprot/?query=(accession:q6f5e8)	23.6328	23.6414	23.3631	24.0471	11.9985	20.039	14.1872	11.8867	9.14325	5.14019	2.2355	+		0.00581428	CARMIL2	0.00134931	Q6F5E8	Capping protein, Arp2/3 and myosin-I linker protein 2	CARL2_HUMAN
3941	UL36 (S2808)	https://www.uniprot.org/uniprot/?query=(accession:p10220)	12.8307	23.7797	24.3407	24.6496	11.7038	12.406	12.4563	12.4669	9.14195	3.43686	1.51292	+	Human herpesvirus	0.0306957	UL36	0.0109279	P10220	Large tegument protein deneddylase	LTP_HHV11
12360	AHNAK2 (S5542)	https://www.uniprot.org/uniprot/?query=(accession:q8ivf2)	23.9543	24.0109	23.829	24.0513	11.8569	12.8246	11.8479	22.7547	9.14036	3.71201	1.63595	+		0.0231234	AHNAK2	0.00757051	Q8IVF2	Protein AHNAK2	AHNK2_HUMAN
3920	UL32 (S372)	https://www.uniprot.org/uniprot/?query=(accession:p10216)	22.3538	22.1597	21.7192	22.4082	13.3859	12.745	13.2283	12.7429	9.13472	40.6989	6.89745	+	Human herpesvirus	1.26634e-07	UL32	1.47029e-09	P10216	Packaging protein UL32	UL32_HHV11
5615	NOP2 (S40)	https://www.uniprot.org/uniprot/?query=(accession:p46087)	13.6536	24.8082	25.0075	24.9695	12.8284	12.544	13.0508	13.4899	9.13143	3.48395	1.53407	+		0.029237	NOP2	0.0102545	P46087	Probable 28S rRNA (cytosine(4447)-C(5))-methyltransferase	NOP2_HUMAN
15513	EIF3C (Y884)	https://www.uniprot.org/uniprot/?query=(accession:q99613)	22.3814	22.1742	22.8052	22.2361	13.2837	12.559	14.0397	13.2543	9.11504	28.5776	6.17165	+		6.73514e-07	EIF3C	1.71269e-08	Q99613	Eukaryotic translation initiation factor 3 subunit C	EIF3C_HUMAN
5771	PRRC2A (S1106)	https://www.uniprot.org/uniprot/?query=(accession:p48634)	21.5799	24.8798	24.7013	25.2334	23.1583	11.8063	12.2087	12.8039	9.10428	3.43558	1.51234	+		0.0307369	PRRC2A	0.010947	P48634	Protein PRRC2A	PRC2A_HUMAN
13378	GAS2L2 (S456)	https://www.uniprot.org/uniprot/?query=(accession:q8nhy3)	22.2548	22.3457	22.5852	22.2083	12.8506	13.0705	13.5301	13.5263	9.10413	47.5747	7.18236	+		6.57118e-08	GAS2L2	4.9615e-10	Q8NHY3	GAS2-like protein 2	GA2L2_HUMAN
3852	TK (S94)	https://www.uniprot.org/uniprot/?query=(accession:p0dth5)	21.6925	21.7803	22.3882	22.0528	12.6719	11.8604	14.1536	12.8382	9.09742	19.3653	5.27984	+	Human herpesvirus	5.25006e-06	TK	2.51303e-07	P0DTH5	Thymidine kinase	KITH_HHV11
20155	WASF2 (S284)	https://www.uniprot.org/uniprot/?query=(accession:q9y6w5)	24.6752	24.3362	24.8466	25.0031	24.3295	11.6098	13.3277	13.2804	9.07841	3.34276	1.46829	+		0.0340177	WASF2	0.0124207	Q9Y6W5	Actin-binding protein WASF2	WASF2_HUMAN
14352	USP9X (S2547)	https://www.uniprot.org/uniprot/?query=(accession:q93008)	22.8486	22.9446	23.654	23.4304	11.7343	12.6897	12.915	19.3469	9.04795	5.55635	2.39155	+		0.00405928	USP9X	0.000861936	Q93008	Ubiquitin carboxyl-terminal hydrolase 9X	USP9X_HUMAN
8537	MCM6 (S271)	https://www.uniprot.org/uniprot/?query=(accession:q14566)	21.364	22.345	22.8055	22.3092	12.3089	12.6952	13.8225	13.8639	9.03328	19.3191	5.27443	+		5.31578e-06	MCM6	2.55457e-07	Q14566	DNA replication licensing factor MCM6	MCM6_HUMAN
13745	NOC3L (S108)	https://www.uniprot.org/uniprot/?query=(accession:q8wtt2)	21.7706	21.5476	22.1563	19.3016	11.7867	12.5401	12.0588	12.2815	9.02727	14.5785	4.56788	+		2.70474e-05	NOC3L	1.74741e-06	Q8WTT2	Nucleolar complex protein 3 homolog	NOC3L_HUMAN
8508	FLNC (S2602)	https://www.uniprot.org/uniprot/?query=(accession:q14315)	20.8908	20.3969	22.332	22.4466	12.6697	12.6396	12.7627	11.9072	9.0218	17.4689	5.01661	+		9.62486e-06	FLNC	5.09386e-07	Q14315	Filamin-C	FLNC_HUMAN
3946	UL36 (T2904)	https://www.uniprot.org/uniprot/?query=(accession:p10220)	21.2869	20.9315	21.4147	21.438	11.8732	11.7653	12.9514	12.459	9.00555	31.294	6.37416	+	Human herpesvirus	4.22514e-07	UL36	9.12538e-09	P10220	Large tegument protein deneddylase	LTP_HHV11
12275	C2CD5 (S914)	https://www.uniprot.org/uniprot/?query=(accession:q86ys7-3)	22.7167	22.2932	22.2962	23.0299	14.2827	12.8706	12.8119	14.3567	9.00355	20.6506	5.42968	+		3.71809e-06	C2CD5	1.61552e-07	Q86YS7-3	Isoform of Q86YS7, Isoform 3 of C2 domain-containing protein 5	C2CD5_HUMAN
6323	BLM (S539)	https://www.uniprot.org/uniprot/?query=(accession:p54132)	23.9731	24.0059	24.1184	24.4582	23.0223	12.0677	12.3661	13.101	8.99964	3.67692	1.62126	+		0.0239188	BLM	0.00792836	P54132	RecQ-like DNA helicase BLM	BLM_HUMAN
12587	ZC3H3 (S211)	https://www.uniprot.org/uniprot/?query=(accession:q8ixz2)	21.5792	21.5724	21.9714	21.6801	13.1386	12.4192	12.4235	12.8408	8.99525	45.2142	7.09175	+		8.09558e-08	ZC3H3	7.07083e-10	Q8IXZ2	Zinc finger CCCH domain-containing protein 3	ZC3H3_HUMAN
14783	RSRC1 (S254)	https://www.uniprot.org/uniprot/?query=(accession:q96iz7)	21.9917	22.1292	22.1985	22.561	13.8808	13.6196	13.4279	11.9998	8.98804	21.7463	5.5556	+		2.78229e-06	RSRC1	1.13163e-07	Q96IZ7	Serine/Arginine-related protein 53	RSRC1_HUMAN
20110	IGF2BP2 (S176)	https://www.uniprot.org/uniprot/?query=(accession:q9y6m1)	23.2884	23.4648	23.505	23.3439	13.0994	12.7152	13.2893	18.5915	8.97667	6.92808	2.85476	+		0.00139715	IGF2BP2	0.000228297	Q9Y6M1	Insulin-like growth factor 2 mRNA-binding protein 2	IF2B2_HUMAN
8897	PLEC (T113)	https://www.uniprot.org/uniprot/?query=(accession:q15149)	25.1805	25.2184	25.6966	24.4809	12.0344	19.8254	19.9311	12.8795	8.97651	4.47157	1.96446	+		0.0108528	PLEC	0.00291438	Q15149	Plectin	PLEC_HUMAN
3455	ICP22 (S385)	https://www.uniprot.org/uniprot/?query=(accession:p04485)+OR+(accession:p04485)	21.7413	21.5875	21.1967	22.6255	12.6024	12.1973	13.5662	12.8829	8.97554	22.7703	5.6692	+	Human herpesvirus	2.14188e-06	ICP22;ICP22	8.23969e-08	P04485;P04485	Transcriptional regulator ICP22;Transcriptional regulator ICP22	ICP22_HHV11
11878	HUWE1 (S3797)	https://www.uniprot.org/uniprot/?query=(accession:q7z6z7)	20.4476	21.5876	21.5315	21.9431	12.7167	12.0766	13.2344	11.5885	8.97338	19.716	5.32148	+		4.77006e-06	HUWE1	2.2215e-07	Q7Z6Z7	E3 ubiquitin-protein ligase HUWE1	HUWE1_HUMAN
18399	DNMT3B (S136)	https://www.uniprot.org/uniprot/?query=(accession:q9ubc3)	21.8162	21.8279	22.426	22.4353	12.3941	13.2297	14.0208	12.9682	8.97312	24.8547	5.86652	+		1.35983e-06	DNMT3B	4.49994e-08	Q9UBC3	DNA (cytosine-5)-methyltransferase 3B	DNM3B_HUMAN
13642	GEMIN5 (S847)	https://www.uniprot.org/uniprot/?query=(accession:q8teq6)	24.3054	24.2108	24.5933	24.2588	18.1441	18.2057	12.921	12.2529	8.96113	5.95492	2.53784	+		0.00289844	GEMIN5	0.000572917	Q8TEQ6	Gem-associated protein 5	GEMI5_HUMAN
6771	TMF1 (S541)	https://www.uniprot.org/uniprot/?query=(accession:p82094)	22.7925	22.8371	22.8777	22.8776	17.419	13.2791	12.0871	12.7951	8.95115	8.02744	3.1777	+		0.000664195	TMF1	9.0451e-05	P82094	TATA element modulatory factor	TMF1_HUMAN
3896	UL21 (S474)	https://www.uniprot.org/uniprot/?query=(accession:p10205)	21.8112	21.6333	22.175	21.8521	12.7266	12.7906	12.9123	13.2482	8.94849	53.1982	7.37336	+	Human herpesvirus	4.23294e-08	UL21	2.27872e-10	P10205	Tegument protein UL21	TEG4_HHV11
18315	RRBP1 (T610)	https://www.uniprot.org/uniprot/?query=(accession:q9p2e9)	28.2128	27.7386	27.4579	27.8855	12.8796	25.0632	24.7224	12.84	8.94734	2.77435	1.19554			0.0637476	RRBP1	0.0275942	Q9P2E9	Ribosome-binding protein 1	RRBP1_HUMAN
13474	WDR20 (S575)	https://www.uniprot.org/uniprot/?query=(accession:q8tbz3-2)	21.9816	22.1511	22.4345	22.1878	13.3725	12.3295	13.9045	13.3602	8.94708	27.4099	6.07894	+		8.33789e-07	WDR20	2.28655e-08	Q8TBZ3-2	Isoform of Q8TBZ3, Isoform 2 of WD repeat-containing protein 20	WDR20_HUMAN
3425	UL12 (S555)	https://www.uniprot.org/uniprot/?query=(accession:p04294)+OR+(accession:p04294)	21.4297	21.1909	21.4882	21.5211	11.9327	12.2605	13.164	12.5095	8.9408	34.0459	6.56145	+	Human herpesvirus	2.74502e-07	UL12;UL12	5.08373e-09	P04294;P04294	Alkaline nuclease;Alkaline nuclease	AN_HHV11
10440	CARMIL1 (S131)	https://www.uniprot.org/uniprot/?query=(accession:q5vzk9)	23.0491	23.0954	23.2584	23.2911	13.0317	12.0673	12.1147	19.7503	8.93248	5.20116	2.25928	+		0.0055045	CARMIL1	0.00126173	Q5VZK9	F-actin-uncapping protein LRRC16A	CARL1_HUMAN
3914	NEC1 (Y2)	https://www.uniprot.org/uniprot/?query=(accession:p10215)	21.8461	21.8718	21.8034	21.8985	12.9577	12.1851	12.886	13.6755	8.92888	30.4753	6.31224	+	Human herpesvirus	4.87264e-07	NEC1	1.09677e-08	P10215	Nuclear egress protein 1	NEC1_HHV11
540	STK39 (S427)	https://www.uniprot.org/uniprot/?query=(accession:a0a8v8tkt5)	21.657	21.5306	21.4905	22.0892	12.6106	12.6181	12.3162	13.5457	8.91923	30.9167	6.35002	+		4.46661e-07	STK39	9.92651e-09	A0A8V8TKT5	Isoform of Q9UEW8, non-specific serine/threonine protein kinase	A0A8V8TKT5_HUMAN
7400	ZNF616 (S226)	https://www.uniprot.org/uniprot/?query=(accession:q08an1)	22.9602	23.0357	22.9809	23.1765	13.1712	18.106	12.7922	12.4246	8.91479	7.17852	2.93027	+		0.00117418	ZNF616	0.000183081	Q08AN1	Zinc finger protein 616	ZN616_HUMAN
4789	DNMT1 (S150)	https://www.uniprot.org/uniprot/?query=(accession:p26358-2)	22.1194	22.0254	22.2344	22.534	12.4009	13.9861	12.9745	13.9178	8.90845	23.5851	5.75141	+		1.77253e-06	DNMT1	6.4644e-08	P26358-2	Isoform of P26358, Isoform 2 of DNA (cytosine-5)-methyltransferase 1	DNMT1_HUMAN
8741	ZNF638 (S120)	https://www.uniprot.org/uniprot/?query=(accession:q14966)	23.5523	23.4315	23.5976	23.4562	11.8066	12.7218	20.0847	13.7927	8.90794	5.12627	2.22962	+		0.00589358	ZNF638	0.00137023	Q14966	Zinc finger protein 638	ZN638_HUMAN
14968	CCDC43 (S121)	https://www.uniprot.org/uniprot/?query=(accession:q96mw1)	23.6545	23.6229	23.8207	23.5432	12.9415	21.0596	11.9394	13.0697	8.90778	4.53277	1.98833	+		0.0102724	CCDC43	0.00270877	Q96MW1	Coiled-coil domain-containing protein 43	CCD43_HUMAN
17867	BCLAF1 (S470)	https://www.uniprot.org/uniprot/?query=(accession:q9nyf8-3)	23.274	23.237	23.4135	23.9971	12.8064	12.3052	12.9329	20.2518	8.90636	5.03694	2.19619	+		0.00636524	BCLAF1	0.00151344	Q9NYF8-3	Isoform of Q9NYF8, Isoform 3 of Bcl-2-associated transcription factor 1	BCLF1_HUMAN
15916	UTP14A (S453)	https://www.uniprot.org/uniprot/?query=(accession:q9bvj6)	26.1515	26.1309	26.3879	26.4326	21.7989	12.9259	21.8367	12.9634	8.89448	3.74203	1.64965	+		0.0224053	UTP14A	0.00727823	Q9BVJ6	U3 small nucleolar RNA-associated protein 14 homolog A	UT14A_HUMAN
5249	AHR (T45)	https://www.uniprot.org/uniprot/?query=(accession:p35869)	22.2556	22.2075	21.5078	22.1541	12.8302	12.5554	13.7921	13.4122	8.88379	28.1804	6.14189	+		7.2129e-07	AHR	1.88709e-08	P35869	Aryl hydrocarbon receptor	AHR_HUMAN
3476	HSPB1 (S98)	https://www.uniprot.org/uniprot/?query=(accession:p04792)	21.4164	21.1809	21.7256	22.0338	12.7482	12.6535	12.3859	13.0586	8.87767	38.9762	6.81449	+		1.53289e-07	HSPB1	1.98623e-09	P04792	Heat shock protein beta-1	HSPB1_HUMAN
4034	UL54 (S103)	https://www.uniprot.org/uniprot/?query=(accession:p10238)	21.2365	21.6697	22.0488	21.847	12.5592	12.6403	12.6922	13.3998	8.8776	35.1201	6.62758	+	Human herpesvirus	2.35733e-07	UL54	4.09707e-09	P10238	mRNA export factor	ICP27_HHV11
18497	VTI1B (S145)	https://www.uniprot.org/uniprot/?query=(accession:q9ueu0)	23.9901	23.941	23.8838	23.7327	19.6081	12.5425	13.8221	14.1634	8.85287	6.09332	2.58315	+		0.00261123	VTI1B	0.000499406	Q9UEU0	Vesicle transport through interaction with t-SNAREs homolog 1B	VTI1B_HUMAN
3972	UL42 (T464)	https://www.uniprot.org/uniprot/?query=(accession:p10226)	21.9499	22.0851	22.3908	22.1496	13.0516	14.0788	11.8847	14.1532	8.85179	17.4778	5.01753	+	Human herpesvirus	9.60436e-06	UL42	5.07617e-07	P10226	DNA polymerase processivity factor	PAP_HHV11
8458	NPAT (S219)	https://www.uniprot.org/uniprot/?query=(accession:q14207)	23.4854	23.3574	23.1573	23.3435	20.0137	12.2015	12.8387	12.929	8.84017	5.15602	2.24153	+		0.00573419	NPAT	0.00132595	Q14207	Protein NPAT	NPAT_HUMAN
4716	APC (T305)	https://www.uniprot.org/uniprot/?query=(accession:p25054)	21.9747	22.2904	22.1836	22.3591	14.113	12.4794	14.0241	12.8602	8.8328	22.2632	5.61748	+		2.41282e-06	APC	9.62447e-08	P25054	Adenomatous polyposis coli protein	APC_HUMAN
16221	OSBPL8 (S71)	https://www.uniprot.org/uniprot/?query=(accession:q9bzf1)	11.8282	24.1628	24.6816	24.7389	12.8491	12.6711	12.3671	12.2626	8.81538	2.98894	1.30162	+		0.0499324	OSBPL8	0.0203194	Q9BZF1	Oxysterol-binding protein-related protein 8	OSBL8_HUMAN
3175	NFATC1 (T339)	https://www.uniprot.org/uniprot/?query=(accession:o95644)	22.7297	22.4336	23.2803	23.0889	12.9673	13.8887	17.0977	12.3204	8.81458	8.80833	3.38741	+		0.000409814	NFATC1	4.98292e-05	O95644	Nuclear factor of activated T-cells, cytoplasmic 1	NFAC1_HUMAN
7438	AHNAK (T694)	https://www.uniprot.org/uniprot/?query=(accession:q09666)	22.2736	19.3219	21.5959	22.355	12.0891	12.8489	12.4415	12.9211	8.81143	12.8551	4.26796	+		5.3956e-05	AHNAK	4.08927e-06	Q09666	Neuroblast differentiation-associated protein AHNAK	AHNK_HUMAN
3413	UL12 (T100)	https://www.uniprot.org/uniprot/?query=(accession:p04294)+OR+(accession:p04294)	22.3615	21.8584	22.8335	21.7871	13.834	13.629	13.1491	12.9895	8.80976	29.2482	6.22155	+	Human herpesvirus	6.00415e-07	UL12;UL12	1.45838e-08	P04294;P04294	Alkaline nuclease;Alkaline nuclease	AN_HHV11
12035	LUZP1 (S639)	https://www.uniprot.org/uniprot/?query=(accession:q86v48)	23.0621	22.8813	23.5247	23.3433	19.3122	13.2457	11.3674	13.6896	8.79908	5.51915	2.37861	+		0.00418203	LUZP1	0.00089634	Q86V48	Leucine zipper protein 1	LUZP1_HUMAN
2181	SIPA1L3 (S1125)	https://www.uniprot.org/uniprot/?query=(accession:o60292)	20.8669	20.599	21.2358	20.8837	11.7826	12.2555	12.0186	12.3347	8.7985	47.8704	7.19485	+		6.38482e-08	SIPA1L3	4.75202e-10	O60292	Signal-induced proliferation-associated 1-like protein 3	SI1L3_HUMAN
5599	MKI67 (S3067)	https://www.uniprot.org/uniprot/?query=(accession:p46013)	21.9465	21.5618	22.4127	22.2843	13.71	12.939	13.3045	13.11	8.78545	35.6986	6.6587	+		2.19432e-07	MKI67	3.65746e-09	P46013	Proliferation marker protein Ki-67	KI67_HUMAN
5319	GGCX (S26)	https://www.uniprot.org/uniprot/?query=(accession:p38435)	21.9239	22.2704	22.3962	22.3387	13.2047	13.1541	13.4042	14.0427	8.78087	38.7684	6.81265	+		1.53939e-07	GGCX	2.06143e-09	P38435	Vitamin K-dependent gamma-carboxylase	VKGC_HUMAN
16066	POLDIP3 (S370)	https://www.uniprot.org/uniprot/?query=(accession:q9by77)	23.7653	23.6822	24.1124	23.4942	12.5151	21.2148	13.1855	13.1158	8.75571	4.54054	1.99152	+		0.0101971	POLDIP3	0.00268384	Q9BY77	Polymerase delta-interacting protein 3	PDIP3_HUMAN
3748	ICP0 (T214)	https://www.uniprot.org/uniprot/?query=(accession:p08393)	21.867	21.891	21.7286	21.7775	12.2191	12.1933	14.1068	13.7388	8.75152	18.5365	5.16719	+	Human herpesvirus	6.80467e-06	ICP0	3.39289e-07	P08393	E3 ubiquitin-protein ligase ICP0	ICP0_HHV11
11447	SSH2 (S1283)	https://www.uniprot.org/uniprot/?query=(accession:q76i76)	23.3189	23.2548	23.6573	23.7118	13.2156	12.5272	12.3269	20.8686	8.75114	4.58599	2.01093	+		0.00975146	SSH2	0.00254292	Q76I76	Protein phosphatase Slingshot homolog 2	SSH2_HUMAN
13516	BICD2 (S30)	https://www.uniprot.org/uniprot/?query=(accession:q8td16)	22.361	22.3426	22.399	22.8313	13.6162	11.4964	11.7328	18.1591	8.73237	6.07509	2.57745	+		0.00264574	BICD2	0.000508455	Q8TD16	Protein bicaudal D homolog 2	BICD2_HUMAN
6217	VAV2 (S119)	https://www.uniprot.org/uniprot/?query=(accession:p52735-3)	21.6911	21.4254	21.5943	21.6137	11.4604	12.9351	12.3457	14.66	8.73082	13.8031	4.43581	+		3.666e-05	VAV2	2.53035e-06	P52735-3	Isoform of P52735, Isoform 3 of Guanine nucleotide exchange factor VAV2	VAV2_HUMAN
4018	UL49 (T190)	https://www.uniprot.org/uniprot/?query=(accession:p10233)	21.1402	21.4709	22.2051	21.7688	12.3237	13.5262	12.4288	13.4007	8.72643	23.7195	5.76214	+	Human herpesvirus	1.72925e-06	UL49	6.21565e-08	P10233	Tegument protein VP22	VP22_HHV11
7887	STK3 (S15)	https://www.uniprot.org/uniprot/?query=(accession:q13188)	23.7008	23.8933	23.7045	24.1822	12.8788	12.4398	21.0518	14.2142	8.72406	4.68367	2.0511	+		0.00888993	STK3	0.00226697	Q13188	Serine/threonine-protein kinase 3	STK3_HUMAN
13171	HJURP (S686)	https://www.uniprot.org/uniprot/?query=(accession:q8ncd3)	26.6043	26.505	26.3041	26.4767	22.4927	13.2141	12.4611	22.9093	8.70325	3.28883	1.44351	+		0.0360155	HJURP	0.013374	Q8NCD3	Holliday junction recognition protein	HJURP_HUMAN
3730	ICP4 (Y434)	https://www.uniprot.org/uniprot/?query=(accession:p08392)	21.5767	21.2613	22.0667	21.439	13.1727	13.1041	12.9142	12.3723	8.69511	35.5992	6.6534	+	Human herpesvirus	2.22127e-07	ICP4	3.72901e-09	P08392	Major viral transcription factor ICP4	ICP4_HHV11
10244	CROCC (S2005)	https://www.uniprot.org/uniprot/?query=(accession:q5tza2)	24.3415	24.2171	24.1978	24.2998	13.4905	12.5345	13.2717	23.0142	8.68632	3.76482	1.65997	+		0.0218792	CROCC	0.00706449	Q5TZA2	Rootletin	CROCC_HUMAN
8943	RBBP5 (S196)	https://www.uniprot.org/uniprot/?query=(accession:q15291)	23.0501	23.0249	23.0591	13.7025	11.2239	11.9453	12.5169	12.41	8.6851	3.97746	1.75445	+		0.0176014	RBBP5	0.00536981	Q15291	Retinoblastoma-binding protein 5	RBBP5_HUMAN
14349	USP9X (S588)	https://www.uniprot.org/uniprot/?query=(accession:q93008)	21.2875	21.2865	21.4953	20.7854	12.2204	13.6478	12.0965	12.1619	8.68206	22.8118	5.673	+		2.12326e-06	USP9X	8.13672e-08	Q93008	Ubiquitin carboxyl-terminal hydrolase 9X	USP9X_HUMAN
9912	CEP170 (T395)	https://www.uniprot.org/uniprot/?query=(accession:q5sw79)	21.7562	20.9411	21.249	21.8782	12.4005	11.9051	13.6433	13.1936	8.67051	20.5629	5.42261	+		3.77914e-06	CEP170	1.66359e-07	Q5SW79	Centrosomal protein of 170 kDa	CE170_HUMAN
3924	NEC2 (T213)	https://www.uniprot.org/uniprot/?query=(accession:p10218)	21.1565	20.5436	21.8337	21.431	13.0921	13.4727	11.4375	12.3045	8.66455	17.5549	5.02709	+	Human herpesvirus	9.39527e-06	NEC2	4.9255e-07	P10218	Nuclear egress protein 2	NEC2_HHV11
3948	UL36 (S3106)	https://www.uniprot.org/uniprot/?query=(accession:p10220)	21.2591	21.0279	21.8425	21.4975	12.1253	13.2281	13.6607	11.956	8.66425	20.3857	5.40025	+	Human herpesvirus	3.97876e-06	UL36	1.76563e-07	P10220	Large tegument protein deneddylase	LTP_HHV11
3420	UL12 (T358)	https://www.uniprot.org/uniprot/?query=(accession:p04294)+OR+(accession:p04294)	21.9246	21.7341	21.0992	22.8134	12.4885	12.8943	12.9391	14.598	8.66286	15.7908	4.7678	+	Human herpesvirus	1.70688e-05	UL12;UL12	1.0152e-06	P04294;P04294	Alkaline nuclease;Alkaline nuclease	AN_HHV11
14267	DDX17 (Y147)	https://www.uniprot.org/uniprot/?query=(accession:q92841)	21.5224	21.3348	20.8302	21.6949	12.7103	12.4577	12.4394	13.1309	8.661	35.9385	6.66922	+		2.14182e-07	DDX17	3.49116e-09	Q92841	Probable ATP-dependent RNA helicase DDX17	DDX17_HUMAN
17357	KIF13B (S1379)	https://www.uniprot.org/uniprot/?query=(accession:q9nqt8)	23.7577	23.6691	23.4783	23.7615	12.6267	22.4886	12.7096	12.231	8.65265	3.7395	1.64863	+		0.0224578	KIF13B	0.00730241	Q9NQT8	Kinesin-like protein KIF13B	KI13B_HUMAN
3430	DBP (S783)	https://www.uniprot.org/uniprot/?query=(accession:p04296)	21.0854	20.7441	21.2706	20.3694	11.6891	12.2464	12.2371	12.6882	8.6522	31.4659	6.38459	+	Human herpesvirus	4.12491e-07	DBP	8.78515e-09	P04296	Major DNA-binding protein	DNBI_HHV11
15741	SH2D3A (S123)	https://www.uniprot.org/uniprot/?query=(accession:q9brg2)	24.1484	24.159	24.356	24.2536	13.7324	14.1294	23.0618	11.459	8.63359	3.63926	1.60285	+		0.0249548	SH2D3A	0.00833308	Q9BRG2	SH2 domain-containing protein 3A	SH23A_HUMAN
10115	UBAP2 (T469)	https://www.uniprot.org/uniprot/?query=(accession:q5t6f2)	21.5641	21.5372	21.8958	21.7249	12.5653	12.7252	13.4031	13.5266	8.62543	34.8562	6.61396	+		2.4324e-07	UBAP2	4.31748e-09	Q5T6F2	Ubiquitin-associated protein 2	UBAP2_HUMAN
16546	DDX47 (S424)	https://www.uniprot.org/uniprot/?query=(accession:q9h0s4)	21.5158	21.7127	22.7242	22.7348	13.3904	13.1542	12.7669	14.8994	8.61919	16.1851	4.82385	+		1.50021e-05	DDX47	8.58089e-07	Q9H0S4	Probable ATP-dependent RNA helicase DDX47	DDX47_HUMAN
6202	HNRNPF (S195)	https://www.uniprot.org/uniprot/?query=(accession:p52597)	22.6428	22.575	22.7581	22.6144	12.9652	13.1322	11.9535	18.0842	8.61381	6.74277	2.79593	+		0.00159981	HNRNPF	0.000269888	P52597	Heterogeneous nuclear ribonucleoprotein F	HNRPF_HUMAN
3401	UL13 (S327)	https://www.uniprot.org/uniprot/?query=(accession:p04290)	21.2892	20.9976	21.862	21.5558	13.541	12.6415	11.9441	13.1545	8.60589	23.2058	5.71532	+	Human herpesvirus	1.92612e-06	UL13	7.22984e-08	P04290	Serine/threonine-protein kinase UL13	UL13_HHV11
4800	RPL13 (T107)	https://www.uniprot.org/uniprot/?query=(accession:p26373)	24.7015	24.6911	13.1299	24.7388	13.3181	13.3494	12.2159	13.9609	8.60425	3.17965	1.39326	+		0.0404338	RPL13	0.0155526	P26373	Large ribosomal subunit protein eL13	RL13_HUMAN
3998	UL47 (S208)	https://www.uniprot.org/uniprot/?query=(accession:p10231)	21.3311	21.1368	21.9884	21.5229	12.9843	12.7316	13.1273	12.7296	8.60161	41.6397	6.94463	+	Human herpesvirus	1.13598e-07	UL47	1.2542e-09	P10231	Tegument protein UL47	TEG5_HHV11
13125	SLC43A3 (T258)	https://www.uniprot.org/uniprot/?query=(accession:q8nbi5)	21.3117	21.4932	21.7117	21.4616	12.9967	12.7902	12.7659	13.0659	8.58984	67.091	7.68862	+		2.04823e-08	SLC43A3	4.52277e-11	Q8NBI5	Equilibrative nucleobase transporter 1	S43A3_HUMAN
12258	GPSM1 (S413)	https://www.uniprot.org/uniprot/?query=(accession:q86yr5)	21.5651	21.322	21.9715	21.6508	12.4679	12.5994	13.4423	13.681	8.57969	27.1891	6.06356	+		8.63858e-07	GPSM1	2.41824e-08	Q86YR5	G-protein-signaling modulator 1	GPSM1_HUMAN
7953	ATM (S2996)	https://www.uniprot.org/uniprot/?query=(accession:q13315)	21.7297	21.2265	21.636	21.977	12.4253	13.2893	13.1791	13.3738	8.57543	33.0358	6.48864	+		3.24611e-07	ATM	6.26609e-09	Q13315	Serine-protein kinase ATM	ATM_HUMAN
3884	UL6 (S475)	https://www.uniprot.org/uniprot/?query=(accession:p10190)	21.6426	21.571	22.3264	21.8254	13.9554	13.6206	13.1909	12.2994	8.5748	22.8319	5.67482	+	Human herpesvirus	2.11435e-06	UL6	8.0875e-08	P10190	Portal protein	PORTL_HHV11
12005	PHLDB1 (S520)	https://www.uniprot.org/uniprot/?query=(accession:q86uu1)	21.1637	21.1317	21.3665	22.0185	12.1293	12.8917	13.3246	13.0533	8.57036	27.282	6.0716	+		8.48001e-07	PHLDB1	2.36177e-08	Q86UU1	Pleckstrin homology-like domain family B member 1	PHLB1_HUMAN
3418	UL12 (S271)	https://www.uniprot.org/uniprot/?query=(accession:p04294)+OR+(accession:p04294)	24.4325	24.1501	13.0193	24.7772	13.3409	12.8743	12.2844	13.6425	8.55928	3.20832	1.40706	+	Human herpesvirus	0.0391687	UL12;UL12	0.014946	P04294;P04294	Alkaline nuclease;Alkaline nuclease	AN_HHV11
2720	SURF6 (S212)	https://www.uniprot.org/uniprot/?query=(accession:o75683)	22.8177	23.3176	23.124	23.2453	12.3534	18.1828	14.3385	13.3978	8.55802	7.21969	2.94198	+		0.00114292	SURF6	0.000176661	O75683	Surfeit locus protein 6	SURF6_HUMAN
3012	STBD1 (S104)	https://www.uniprot.org/uniprot/?query=(accession:o95210)	21.61	21.6617	21.7338	21.4213	13.4125	13.2438	12.938	12.6358	8.54915	45.7872	7.11189	+		7.72872e-08	STBD1	6.47741e-10	O95210	Starch-binding domain-containing protein 1	STBD1_HUMAN
18636	BAIAP2L1 (S325)	https://www.uniprot.org/uniprot/?query=(accession:q9uhr4)	21.0447	20.5209	20.6428	21.009	12.36	12.1961	11.9716	12.5085	8.54531	47.8368	7.19485	+		6.38482e-08	BAIAP2L1	4.77531e-10	Q9UHR4	BAR/IMD domain-containing adapter protein 2-like 1	BI2L1_HUMAN
2660	SF3B1 (T432)	https://www.uniprot.org/uniprot/?query=(accession:o75533)	21.5064	21.3162	22.247	22.0976	14.0096	13.9708	11.9878	13.0244	8.54366	17.2398	4.98491	+		1.03536e-05	SF3B1	5.57543e-07	O75533	Splicing factor 3B subunit 1	SF3B1_HUMAN
6475	CORO7 (S807)	https://www.uniprot.org/uniprot/?query=(accession:p57737)	22.4535	22.2443	22.4908	22.5304	17.7433	13.3904	12.5696	11.8479	8.54193	6.94214	2.85964	+		0.00138154	CORO7	0.000225451	P57737	Coronin-7	CORO7_HUMAN
19688	RBMX2 (S121)	https://www.uniprot.org/uniprot/?query=(accession:q9y388)	22.011	22.099	22.9141	22.5722	14.5162	13.9825	13.4701	13.4683	8.5398	27.2902	6.0716	+		8.48001e-07	RBMX2	2.3569e-08	Q9Y388	RNA-binding motif protein, X-linked 2	RBMX2_HUMAN
13719	SLC16A10 (S10)	https://www.uniprot.org/uniprot/?query=(accession:q8tf71)	20.94	20.9345	21.1804	21.7797	11.5899	12.1727	13.0005	13.9263	8.53629	16.6823	4.90203	+		1.25307e-05	SLC16A10	6.97983e-07	Q8TF71	Monocarboxylate transporter 10	MOT10_HUMAN
17918	RBAK (S386)	https://www.uniprot.org/uniprot/?query=(accession:q9nyw8)	21.6851	21.6243	21.3673	21.4052	12.1241	13.1798	12.979	13.6712	8.53191	26.8971	6.03549	+		9.21526e-07	RBAK	2.60593e-08	Q9NYW8	RB-associated KRAB zinc finger protein	RBAK_HUMAN
19208	TNRC6B (S472)	https://www.uniprot.org/uniprot/?query=(accession:q9upq9)	21.4917	21.2955	21.2031	21.5682	12.719	12.909	13.2648	12.5661	8.52489	48.089	7.19485	+		6.38482e-08	TNRC6B	4.60362e-10	Q9UPQ9	Trinucleotide repeat-containing gene 6B protein	TNR6B_HUMAN
19915	PRRC2C (S926)	https://www.uniprot.org/uniprot/?query=(accession:q9y520)	25.9121	20.0216	20.1373	20.1296	12.0411	13.0196	12.9552	14.0864	8.5246	6.06812	2.57511	+		0.00266007	PRRC2C	0.000511967	Q9Y520	Protein PRRC2C	PRC2C_HUMAN
14803	VCPIP1 (S1132)	https://www.uniprot.org/uniprot/?query=(accession:q96jh7)	21.7272	21.6679	21.7139	22.049	15.0042	12.4739	12.3141	13.2712	8.52364	14.6495	4.57882	+		2.63742e-05	VCPIP1	1.69077e-06	Q96JH7	Deubiquitinating protein VCPIP1	VCIP1_HUMAN
10310	RNF220 (T368)	https://www.uniprot.org/uniprot/?query=(accession:q5vtb9)	20.8477	21.3909	21.3	21.0163	12.8322	12.2028	12.5883	12.8505	8.52028	43.2134	7.01255	+		9.71522e-08	RNF220	9.68891e-10	Q5VTB9	E3 ubiquitin-protein ligase RNF220	RN220_HUMAN
11883	CTU1 (T332)	https://www.uniprot.org/uniprot/?query=(accession:q7z7a3)	22.8975	22.963	23.3876	23.3797	19.7723	12.4786	13.287	13.0342	8.51391	5.32391	2.30608	+		0.00494219	CTU1	0.00110398	Q7Z7A3	Cytoplasmic tRNA 2-thiolation protein 1	CTU1_HUMAN
9754	ZC3H12A (S386)	https://www.uniprot.org/uniprot/?query=(accession:q5d1e8)	21.8063	21.6477	21.3392	21.8757	13.5113	13.384	13.2006	12.5614	8.50294	35.8685	6.66831	+		2.14628e-07	ZC3H12A	3.53883e-09	Q5D1E8	Endoribonuclease ZC3H12A	ZC12A_HUMAN
17322	RTN4 (S107)	https://www.uniprot.org/uniprot/?query=(accession:q9nqc3-2)	23.4942	12.9337	23.7208	24.611	13.1706	11.7724	12.2484	13.5791	8.4973	3.27984	1.44011	+		0.0362982	RTN4	0.0135404	Q9NQC3-2	Isoform of Q9NQC3, Isoform B of Reticulon-4	RTN4_HUMAN
12508	SUGP2 (T7)	https://www.uniprot.org/uniprot/?query=(accession:q8ix01)	23.7643	23.6003	24.4808	24.1876	12.6087	12.3703	17.6411	19.4787	8.48355	5.06783	2.20889	+		0.00618178	SUGP2	0.00146213	Q8IX01	SURP and G-patch domain-containing protein 2	SUGP2_HUMAN
6441	HDAC4 (S196)	https://www.uniprot.org/uniprot/?query=(accession:p56524)	22.7986	22.6908	22.5509	22.8709	12.0732	20.799	11.424	12.6903	8.48121	4.15476	1.83107	+		0.0147547	HDAC4	0.00429429	P56524	Histone deacetylase 4	HDAC4_HUMAN
8868	RRS1 (T48)	https://www.uniprot.org/uniprot/?query=(accession:q15050)	21.4148	21.5297	21.5425	21.6344	12.9359	13.4062	13.026	12.8357	8.4794	58.7232	7.51826	+		3.0321e-08	RRS1	1.14468e-10	Q15050	Ribosome biogenesis regulatory protein homolog	RRS1_HUMAN
14779	PAWR (S108)	https://www.uniprot.org/uniprot/?query=(accession:q96iz0)	22.4375	22.5118	22.424	23.3486	17.9956	13.2938	12.9912	12.6011	8.46005	7.08241	2.90146	+		0.00125469	PAWR	0.00019912	Q96IZ0	PRKC apoptosis WT1 regulator protein	PAWR_HUMAN
11123	ANKRD11 (S437)	https://www.uniprot.org/uniprot/?query=(accession:q6ub99)	22.9234	22.7797	22.8112	23.0139	19.3057	12.3657	12.6028	13.4605	8.4484	5.54386	2.38756	+		0.00409674	ANKRD11	0.000873319	Q6UB99	Ankyrin repeat domain-containing protein 11	ANR11_HUMAN
6135	CLCN2 (T20)	https://www.uniprot.org/uniprot/?query=(accession:p51788)	23.8947	24.2172	24.3671	24.2696	22.4172	13.1694	13.6777	13.6967	8.4469	4.08074	1.8014	+		0.0157979	CLCN2	0.00471152	P51788	Chloride channel protein 2	CLCN2_HUMAN
16926	PEAK1 (S861)	https://www.uniprot.org/uniprot/?query=(accession:q9h792)	23.9335	23.9498	24.2785	13.8617	14.0953	12.5485	13.3247	12.307	8.43702	3.52399	1.55221	+		0.0280409	PEAK1	0.00971716	Q9H792	Inactive tyrosine-protein kinase PEAK1	PEAK1_HUMAN
15353	RUFY1 (S352)	https://www.uniprot.org/uniprot/?query=(accession:q96t51)	20.8042	20.8937	21.1559	21.32	12.6055	11.4604	12.8891	13.4736	8.4363	20.3725	5.39901	+		3.99012e-06	RUFY1	1.77351e-07	Q96T51	RUN and FYVE domain-containing protein 1	RUFY1_HUMAN
3915	NEC1 (T4)	https://www.uniprot.org/uniprot/?query=(accession:p10215)	20.9511	20.9171	20.7868	21.2383	12.2738	13.5167	11.8373	12.5308	8.43367	24.1167	5.80063	+	Human herpesvirus	1.5826e-06	NEC1	5.54208e-08	P10215	Nuclear egress protein 1	NEC1_HHV11
3567	gG (Y230)	https://www.uniprot.org/uniprot/?query=(accession:p06484)	21.9325	21.1981	21.5893	22.1422	12.6302	13.4653	13.6694	13.3871	8.42752	28.5987	6.17265	+	Human herpesvirus	6.71963e-07	gG	1.70396e-08	P06484	Envelope glycoprotein G	GG_HHV11
16049	NUSAP1 (S78)	https://www.uniprot.org/uniprot/?query=(accession:q9bxs6-7)	21.5955	21.4812	21.3744	22.0384	11.9088	12.0365	14.0542	14.7881	8.42548	12.2475	4.1559	+		6.98398e-05	NUSAP1	5.6612e-06	Q9BXS6-7	Isoform of Q9BXS6, Isoform 7 of Nucleolar and spindle-associated protein 1	NUSAP_HUMAN
2850	STK10 (S413)	https://www.uniprot.org/uniprot/?query=(accession:o94804)	23.8127	23.7684	23.8795	12.7922	11.5638	13.5588	12.6116	12.8221	8.42413	3.25831	1.43128	+		0.0370442	STK10	0.013948	O94804	Serine/threonine-protein kinase 10	STK10_HUMAN
47	DDX3X (S152)	https://www.uniprot.org/uniprot/?query=(accession:a0a0d9sf53)	21.313	21.3046	22.1053	21.9792	13.6107	13.6995	13.5504	12.1534	8.42202	20.9753	5.4655	+		3.42376e-06	DDX3X	1.45106e-07	A0A0D9SF53	Isoform of O00571, RNA helicase	A0A0D9SF53_HUMAN
3866	UL2 (S10)	https://www.uniprot.org/uniprot/?query=(accession:p10186)	23.6573	23.492	24.7039	13.3208	12.7939	12.257	13.7301	12.7335	8.41487	3.37438	1.48329	+	Human herpesvirus	0.0328629	UL2	0.0118961	P10186	Uracil-DNA glycosylase	UNG_HHV11
9831	ZNF484 (S399)	https://www.uniprot.org/uniprot/?query=(accession:q5jvg2-3)	21.4516	21.4283	21.2435	21.5215	13.5775	12.5502	12.291	13.5672	8.41476	25.8218	5.95457	+		1.11028e-06	ZNF484	3.45603e-08	Q5JVG2-3	Isoform of Q5JVG2, Isoform 3 of Zinc finger protein 484	ZN484_HUMAN
14978	TEPSIN (S371)	https://www.uniprot.org/uniprot/?query=(accession:q96n21-2)	23.6787	23.7088	23.9949	20.827	12.457	12.8436	20.6585	12.592	8.41459	4.2339	1.86385	+		0.0136821	TEPSIN	0.00389246	Q96N21-2	Isoform of Q96N21, Isoform 2 of AP-4 complex accessory subunit Tepsin	AP4AT_HUMAN
10486	ANO1 (S131)	https://www.uniprot.org/uniprot/?query=(accession:q5xxa6-5)	20.9332	20.7183	21.1939	20.6445	11.9146	13.017	12.3514	12.5533	8.41341	33.2978	6.50762	+		3.10729e-07	ANO1	5.93171e-09	Q5XXA6-5	Isoform of Q5XXA6, Isoform 5 of Anoctamin-1	ANO1_HUMAN
13141	SERBP1 (S219)	https://www.uniprot.org/uniprot/?query=(accession:q8nc51)	23.6039	24.0452	24.2172	24.8477	12.8422	13.5911	13.1096	23.5455	8.40638	3.47458	1.52972	+		0.0295308	SERBP1	0.0103849	Q8NC51	SERPINE1 mRNA-binding protein 1	SERB1_HUMAN
12089	RETREG3 (S28)	https://www.uniprot.org/uniprot/?query=(accession:q86vr2)	21.5111	21.6524	20.9215	22.7571	13.3285	12.505	14.3225	13.0641	8.40549	16.6107	4.89093	+		1.28549e-05	RETREG3	7.1879e-07	Q86VR2	Reticulophagy regulator 3	RETR3_HUMAN
9627	BCL7A (S228)	https://www.uniprot.org/uniprot/?query=(accession:q4vc05-2)	22.5406	22.4944	22.1584	22.8911	11.954	12.3064	18.418	13.7861	8.40499	6.05392	2.57046	+		0.00268869	BCL7A	0.000519199	Q4VC05-2	Isoform of Q4VC05, Isoform 2 of B-cell CLL/lymphoma 7 protein family member A	BCL7A_HUMAN
13762	SMAP2 (S145)	https://www.uniprot.org/uniprot/?query=(accession:q8wu79)	23.0565	22.8495	22.6433	22.8806	12.5576	19.6481	12.3461	13.2612	8.40423	5.19045	2.25485	+		0.00556092	SMAP2	0.00127665	Q8WU79	Stromal membrane-associated protein 2	SMAP2_HUMAN
11897	PHLDB2 (S429)	https://www.uniprot.org/uniprot/?query=(accession:q86sq0-3)	23.2316	23.0836	22.9392	23.0231	13.4388	12.7241	13.5239	18.9832	8.4019	6.23617	2.63026	+		0.00234284	PHLDB2	0.00043443	Q86SQ0-3	Isoform of Q86SQ0, Isoform 3 of Pleckstrin homology-like domain family B member 2	PHLB2_HUMAN
17797	TRMT1 (S514)	https://www.uniprot.org/uniprot/?query=(accession:q9nxh9)	22.9206	22.6319	14.4207	23.5137	12.2599	13.1403	11.964	12.5433	8.39483	4.16498	1.83511	+		0.0146179	TRMT1	0.00423991	Q9NXH9	tRNA (guanine(26)-N(2))-dimethyltransferase	TRM1_HUMAN
9745	NOM1 (S57)	https://www.uniprot.org/uniprot/?query=(accession:q5c9z4)	22.97	22.718	23.7101	23.0281	12.0775	21.2628	13.4099	12.1093	8.3917	4.08435	1.80275	+		0.0157489	NOM1	0.00469022	Q5C9Z4	Nucleolar MIF4G domain-containing protein 1	NOM1_HUMAN
10157	TUT4 (S156)	https://www.uniprot.org/uniprot/?query=(accession:q5tax3)	23.3069	23.2462	22.8954	23.8645	12.1405	12.9162	12.3217	22.3836	8.38775	3.62499	1.59657	+		0.025318	TUT4	0.00849222	Q5TAX3	Terminal uridylyltransferase 4	TUT4_HUMAN
7467	AHNAK (T4564)	https://www.uniprot.org/uniprot/?query=(accession:q09666)	21.2681	21.3254	21.7577	21.9835	14.0291	13.4291	12.5549	12.7987	8.38072	23.6464	5.75574	+		1.75494e-06	AHNAK	6.34956e-08	Q09666	Neuroblast differentiation-associated protein AHNAK	AHNK_HUMAN
2261	FZD6 (S606)	https://www.uniprot.org/uniprot/?query=(accession:o60353)	24.1986	24.2631	24.0406	24.3016	12.2025	13.8717	12.9674	24.2573	8.37624	3.18909	1.39766	+		0.040026	FZD6	0.0153501	O60353	Frizzled-6	FZD6_HUMAN
2381	PQBP1 (S95)	https://www.uniprot.org/uniprot/?query=(accession:o60828)	23.1531	22.8498	22.8785	23.3881	20.6026	12.7353	12.1148	13.3126	8.37607	4.53745	1.99004	+		0.0102319	PQBP1	0.00269372	O60828	Polyglutamine-binding protein 1	PQBP1_HUMAN
7134	CEBPZ (S149)	https://www.uniprot.org/uniprot/?query=(accession:q03701)	22.7511	22.6586	22.6532	22.6812	19.234	13.5059	12.4758	12.0439	8.37114	5.40626	2.33711	+		0.00460142	CEBPZ	0.00101048	Q03701	CCAAT/enhancer-binding protein zeta	CEBPZ_HUMAN
19415	CDK11A (S701)	https://www.uniprot.org/uniprot/?query=(accession:q9uq88)	24.1002	24.213	24.0522	23.7781	14.2703	14.7421	21.5794	12.0959	8.36396	4.38945	1.92944	+		0.0117641	CDK11A	0.00321777	Q9UQ88	Cyclin-dependent kinase 11A	CD11A_HUMAN
4543	LMNB1 (T225)	https://www.uniprot.org/uniprot/?query=(accession:p20700)	20.6253	21.087	20.8602	21.6148	12.656	13.0941	12.1769	12.8174	8.36074	30.3319	6.30485	+		4.95618e-07	LMNB1	1.13322e-08	P20700	Lamin-B1	LMNB1_HUMAN
3588	MCP (T787)	https://www.uniprot.org/uniprot/?query=(accession:p06491)	21.4209	21.1049	21.1831	21.589	12.8517	12.4072	13.271	13.3449	8.35577	35.1362	6.62758	+	Human herpesvirus	2.35733e-07	MCP	4.08407e-09	P06491	Major capsid protein	MCP_HHV11
1620	ARHGEF10 (T409)	https://www.uniprot.org/uniprot/?query=(accession:o15013)	20.7374	20.4893	20.3649	22.1473	13.3144	12.0886	12.2339	12.7034	8.34968	17.9282	5.08312	+		8.25806e-06	ARHGEF10	4.26461e-07	O15013	Rho guanine nucleotide exchange factor 10	ARHGA_HUMAN
11315	UBR3 (S846)	https://www.uniprot.org/uniprot/?query=(accession:q6zt12)	21.2839	20.9827	21.3615	21.0896	13.6564	12.7206	11.8942	13.0802	8.34155	23.2056	5.71532	+		1.92612e-06	UBR3	7.23034e-08	Q6ZT12	E3 ubiquitin-protein ligase UBR3	UBR3_HUMAN
14619	MCRS1 (S35)	https://www.uniprot.org/uniprot/?query=(accession:q96ez8)	21.897	21.5347	21.976	22.2983	13.4866	14.1938	12.9934	13.6731	8.33977	29.532	6.24935	+		5.63186e-07	MCRS1	1.36394e-08	Q96EZ8	Microspherule protein 1	MCRS1_HUMAN
18008	NOP53 (S126)	https://www.uniprot.org/uniprot/?query=(accession:q9nzm5)	21.0965	20.9858	21.5217	21.31	12.8598	12.9181	12.2949	13.5139	8.33179	31.2234	6.37068	+		4.25916e-07	NOP53	9.26943e-09	Q9NZM5	Ribosome biogenesis protein NOP53	NOP53_HUMAN
15142	FYTTD1 (S282)	https://www.uniprot.org/uniprot/?query=(accession:q96qd9)	21.3022	21.0841	21.094	21.0052	13.4727	11.7422	13.4691	12.4759	8.33142	20.7427	5.43831	+		3.64498e-06	FYTTD1	1.56684e-07	Q96QD9	UAP56-interacting factor	UIF_HUMAN
5293	RBMX (S277)	https://www.uniprot.org/uniprot/?query=(accession:p38159)	25.0505	24.9707	25.1264	24.8594	13.3884	12.1666	20.6301	20.4975	8.33111	3.96967	1.75105	+		0.0177397	RBMX	0.00542339	P38159	RNA-binding motif protein, X chromosome	RBMX_HUMAN
11307	ARHGEF18 (S1289)	https://www.uniprot.org/uniprot/?query=(accession:q6zsz5)	21.2167	21.1699	20.915	21.3023	12.7329	12.1683	13.6017	12.8277	8.31833	28.2975	6.15045	+		7.07213e-07	ARHGEF18	1.83365e-08	Q6ZSZ5	Rho guanine nucleotide exchange factor 18	ARHGI_HUMAN
10410	DAB2IP (S1031)	https://www.uniprot.org/uniprot/?query=(accession:q5vwq8)	20.8491	21.1416	19.9901	21.3742	12.4561	12.8429	11.938	12.8574	8.31513	23.556	5.75088	+		1.77469e-06	DAB2IP	6.5196e-08	Q5VWQ8	Disabled homolog 2-interacting protein	DAB2P_HUMAN
17347	INCENP (S312)	https://www.uniprot.org/uniprot/?query=(accession:q9nqs7)	13.7435	23.0185	23.3817	23.4357	11.9916	12.8052	13.288	12.2399	8.31365	3.72945	1.64368	+		0.0227154	INCENP	0.0073992	Q9NQS7	Inner centromere protein	INCE_HUMAN
8529	FAT1 (S4476)	https://www.uniprot.org/uniprot/?query=(accession:q14517)	23.4991	23.5512	23.6856	14.0073	12.9018	13.327	12.7692	12.5259	8.30486	3.73202	1.64473	+		0.0226604	FAT1	0.00737429	Q14517	Protocadherin Fat 1	FAT1_HUMAN
3598	UL48 (S400)	https://www.uniprot.org/uniprot/?query=(accession:p06492)	21.2706	20.6992	21.4117	21.6252	13.6528	13.159	12.2584	12.7193	8.30427	24.3789	5.82358	+	Human herpesvirus	1.50113e-06	UL48	5.14313e-08	P06492	Tegument protein VP16	VP16_HHV11
3774	RIR1 (S172)	https://www.uniprot.org/uniprot/?query=(accession:p08543)	21.102	20.9203	21.2429	21.9041	13.0311	12.7712	12.7581	13.406	8.30073	32.5481	6.45604	+	Human herpesvirus	3.49912e-07	RIR1	6.94766e-09	P08543	Ribonucleoside-diphosphate reductase large subunit	RIR1_HHV11
3875	UL3 (S232)	https://www.uniprot.org/uniprot/?query=(accession:p10187)	21.2495	21.1058	21.886	20.5164	12.7724	13.5352	12.2718	13.0363	8.28551	22.689	5.66084	+	Human herpesvirus	2.18351e-06	UL3	8.44538e-08	P10187	Nuclear phosphoprotein UL3	NP03_HHV11
10401	RSBN1 (S734)	https://www.uniprot.org/uniprot/?query=(accession:q5vwq0)	22.2135	21.7222	22.4671	22.0184	13.4241	13.991	13.5268	14.3801	8.27481	31.5159	6.38792	+		4.09339e-07	RSBN1	8.68888e-09	Q5VWQ0	Lysine-specific demethylase 9	RSBN1_HUMAN
2295	NEMF (S936)	https://www.uniprot.org/uniprot/?query=(accession:o60524)	25.0234	24.8997	25.0321	25.4264	11.674	21.8755	21.7612	11.9778	8.27333	3.08939	1.34943	+		0.0447269	NEMF	0.0176403	O60524	Ribosome quality control complex subunit NEMF	NEMF_HUMAN
3767	RIR1 (S3)	https://www.uniprot.org/uniprot/?query=(accession:p08543)	12.5739	24.4167	24.1351	23.7747	14.3218	12.1122	12.7583	12.6189	8.27228	3.04861	1.33026	+	Human herpesvirus	0.0467457	RIR1	0.0186796	P08543	Ribonucleoside-diphosphate reductase large subunit	RIR1_HHV11
19922	PRRC2C (T1980)	https://www.uniprot.org/uniprot/?query=(accession:q9y520)	20.8323	20.8626	21.2081	21.2259	12.484	13.4868	12.7019	12.4363	8.25495	32.0027	6.42379	+		3.76888e-07	PRRC2C	7.81213e-09	Q9Y520	Protein PRRC2C	PRC2C_HUMAN
13815	NUP133 (S45)	https://www.uniprot.org/uniprot/?query=(accession:q8wum0)	22.5878	22.5923	23.1744	22.7865	12.6551	19.3951	13.2631	12.8142	8.25339	5.4484	2.35366	+		0.00442938	NUP133	0.000966079	Q8WUM0	Nuclear pore complex protein Nup133	NU133_HUMAN
8101	TNK1 (S96)	https://www.uniprot.org/uniprot/?query=(accession:q13470)	22.9191	22.431	23.6922	22.6595	12.8262	20.6535	11.6207	13.6787	8.2307	4.3295	1.90416	+		0.0124692	TNK1	0.00346126	Q13470	Non-receptor tyrosine-protein kinase TNK1	TNK1_HUMAN
3934	UL36 (S1291)	https://www.uniprot.org/uniprot/?query=(accession:p10220)	20.7862	20.8773	21.1802	21.4545	12.0842	13.2219	13.5201	12.568	8.226	24.2157	5.81059	+	Human herpesvirus	1.54671e-06	UL36	5.38743e-08	P10220	Large tegument protein deneddylase	LTP_HHV11
8750	ZNF638 (S411)	https://www.uniprot.org/uniprot/?query=(accession:q14966)	20.9408	20.9902	21.5403	21.5918	13.3593	12.1856	13.6023	13.0179	8.2245	24.3554	5.82159	+		1.50803e-06	ZNF638	5.1775e-08	Q14966	Zinc finger protein 638	ZN638_HUMAN
5903	YLPM1 (S1253)	https://www.uniprot.org/uniprot/?query=(accession:p49750)	21.5705	21.211	21.2236	21.806	12.8432	13.8023	13.824	12.4658	8.21894	23.2557	5.71847	+		1.91218e-06	YLPM1	7.12351e-08	P49750	YLP motif-containing protein 1	YLPM1_HUMAN
3599	UL48 (T407)	https://www.uniprot.org/uniprot/?query=(accession:p06492)	20.9975	21.05	21.1393	20.8154	12.351	13.416	12.4078	12.9641	8.21584	32.4103	6.44982	+	Human herpesvirus	3.54957e-07	UL48	7.15528e-09	P06492	Tegument protein VP16	VP16_HHV11
4003	UL47 (S660)	https://www.uniprot.org/uniprot/?query=(accession:p10231)	20.7362	20.162	21.0043	20.8185	12.6758	11.7814	12.2585	13.149	8.21407	25.0754	5.8876	+	Human herpesvirus	1.29538e-06	UL47	4.23322e-08	P10231	Tegument protein UL47	TEG5_HHV11
20096	CABIN1 (S1439)	https://www.uniprot.org/uniprot/?query=(accession:q9y6j0)	20.8108	19.9701	21.3278	21.0431	12.8083	12.5196	11.7433	13.2523	8.20708	20.1599	5.37459	+		4.22095e-06	CABIN1	1.90618e-07	Q9Y6J0	Calcineurin-binding protein cabin-1	CABIN_HUMAN
3400	UL13 (S118)	https://www.uniprot.org/uniprot/?query=(accession:p04290)	21.5871	21.2775	22.2375	21.8082	12.4575	14.1377	13.0501	14.4496	8.20383	17.2325	4.98475	+	Human herpesvirus	1.03573e-05	UL13	5.59145e-07	P04290	Serine/threonine-protein kinase UL13	UL13_HHV11
6879	HNRNPU (S66)	https://www.uniprot.org/uniprot/?query=(accession:q00839)	20.858	19.9236	21.2014	22.288	13.7365	13.0426	12.2019	12.4891	8.20025	14.7555	4.59571	+		2.53684e-05	HNRNPU	1.61003e-06	Q00839	Heterogeneous nuclear ribonucleoprotein U	HNRPU_HUMAN
2514	NPHP4 (S851)	https://www.uniprot.org/uniprot/?query=(accession:o75161)	21.0035	20.7595	21.1774	21.4405	13.0418	11.9167	12.7666	13.8803	8.19385	20.2185	5.3805	+		4.16387e-06	NPHP4	1.86854e-07	O75161	Nephrocystin-4	NPHP4_HUMAN
6942	EXOSC10 (S598)	https://www.uniprot.org/uniprot/?query=(accession:q01780)	20.9328	20.8512	20.9372	21.416	13.6063	12.5925	12.5572	12.6062	8.19372	29.7039	6.25909	+		5.5069e-07	EXOSC10	1.31014e-08	Q01780	Exosome complex component 10	EXOSX_HUMAN
16419	SRCIN1 (S1012)	https://www.uniprot.org/uniprot/?query=(accession:q9c0h9)	22.6619	22.6857	22.6507	22.9527	13.615	13.5821	19.0044	11.9813	8.19203	5.74481	2.461	+		0.00345936	SRCIN1	0.000708824	Q9C0H9	SRC kinase signaling inhibitor 1	SRCN1_HUMAN
5110	ABCC1 (S905)	https://www.uniprot.org/uniprot/?query=(accession:p33527)	20.3247	20.8866	21.1378	21.3262	12.7208	13.1645	12.3116	12.7719	8.17664	30.3507	6.30536	+		4.95035e-07	ABCC1	1.12837e-08	P33527	Multidrug resistance-associated protein 1	MRP1_HUMAN
3936	UL36 (S1963)	https://www.uniprot.org/uniprot/?query=(accession:p10220)	20.7161	20.5141	20.3596	20.8895	12.4971	12.7771	12.7858	11.7428	8.16913	31.0998	6.36362	+	Human herpesvirus	4.32894e-07	UL36	9.52804e-09	P10220	Large tegument protein deneddylase	LTP_HHV11
3750	ICP0 (S271)	https://www.uniprot.org/uniprot/?query=(accession:p08393)	21.2896	20.4474	21.3527	20.2597	12.4713	13.1505	12.1615	12.9124	8.16345	23.9376	5.78299	+	Human herpesvirus	1.6482e-06	ICP0	5.83484e-08	P08393	E3 ubiquitin-protein ligase ICP0	ICP0_HHV11
3986	UL46 (S369)	https://www.uniprot.org/uniprot/?query=(accession:p10230)	21.3544	21.7116	21.3074	21.6636	13.9997	13.7375	12.7928	12.8735	8.1584	26.5382	6.00804	+	Human herpesvirus	9.81659e-07	UL46	2.85988e-08	P10230	Tegument protein UL46	TEG1_HHV11
13525	CHD6 (S1437)	https://www.uniprot.org/uniprot/?query=(accession:q8td26)	23.0244	22.5615	23.0339	23.1156	13.201	12.7331	19.7723	13.4592	8.14243	5.24746	2.27706	+		0.00528373	CHD6	0.00119946	Q8TD26	Chromodomain-helicase-DNA-binding protein 6	CHD6_HUMAN
10336	ZNF318 (S1761)	https://www.uniprot.org/uniprot/?query=(accession:q5vua4)	21.4855	21.1095	21.2788	21.1844	13.2111	13.4067	13.6747	12.2045	8.14032	25.743	5.94935	+		1.1237e-06	ZNF318	3.52982e-08	Q5VUA4	Zinc finger protein 318	ZN318_HUMAN
10259	RIF1 (T1518)	https://www.uniprot.org/uniprot/?query=(accession:q5uip0)	23.7714	23.4338	12.7712	23.8667	11.6302	12.9518	12.7621	13.9537	8.13633	3.16409	1.38578	+		0.0411357	RIF1	0.0158929	Q5UIP0	Telomere-associated protein RIF1	RIF1_HUMAN
18915	MTUS1 (S279)	https://www.uniprot.org/uniprot/?query=(accession:q9uld2)	23.1964	23.1505	22.7216	23.3724	12.042	12.9026	21.6014	13.36	8.13375	3.93289	1.73427	+		0.0184387	MTUS1	0.00568437	Q9ULD2	Microtubule-associated tumor suppressor 1	MTUS1_HUMAN
12545	SKA3 (S110)	https://www.uniprot.org/uniprot/?query=(accession:q8ix90)	23.1808	23.4295	22.8271	23.8424	11.6136	12.1037	23.4974	13.5317	8.13337	3.12301	1.3664	+		0.0430135	SKA3	0.0168298	Q8IX90	Spindle and kinetochore-associated protein 3	SKA3_HUMAN
2793	RSL1D1 (S325)	https://www.uniprot.org/uniprot/?query=(accession:o76021)	22.6673	22.5625	22.8181	23.4282	20.387	13.3339	12.9604	12.3209	8.11847	4.60417	2.01824	+		0.00958867	RSL1D1	0.00248886	O76021	Ribosomal L1 domain-containing protein 1	RL1D1_HUMAN
16932	RPF2 (S255)	https://www.uniprot.org/uniprot/?query=(accession:q9h7b2)	21.4367	21.0347	21.3464	21.2987	13.7975	13.1413	12.7931	12.9205	8.11602	34.5944	6.59609	+		2.53459e-07	RPF2	4.5496e-09	Q9H7B2	Ribosome production factor 2 homolog	RPF2_HUMAN
9399	BLTP1 (S2368)	https://www.uniprot.org/uniprot/?query=(accession:q2ld37)	22.4534	22.5758	22.7195	23.1186	12.4489	13.8819	12.127	19.946	8.11589	4.78498	2.09314	+		0.00806972	BLTP1	0.00201527	Q2LD37	Bridge-like lipid transfer protein family member 1	BLTP1_HUMAN
12804	REXO1 (S121)	https://www.uniprot.org/uniprot/?query=(accession:q8n1g1)	22.8767	22.8937	22.8771	23.3376	18.0392	14.8006	13.56	13.1259	8.11486	7.81847	3.12139	+		0.00075616	REXO1	0.000106969	Q8N1G1	RNA exonuclease 1 homolog	REXO1_HUMAN
9825	TOR1AIP1 (T324)	https://www.uniprot.org/uniprot/?query=(accession:q5jtv8)	24.2835	24.2285	24.467	24.2049	13.8584	18.9195	19.0197	12.9357	8.11264	5.39221	2.33255	+		0.00464998	TOR1AIP1	0.00102578	Q5JTV8	Torsin-1A-interacting protein 1	TOIP1_HUMAN
3451	ICP22 (T188)	https://www.uniprot.org/uniprot/?query=(accession:p04485)+OR+(accession:p04485)	20.52	20.2674	21.1409	21.3221	13.172	12.0087	12.8017	12.8186	8.11234	24.3044	5.8171	+	Human herpesvirus	1.5237e-06	ICP22;ICP22	5.253e-08	P04485;P04485	Transcriptional regulator ICP22;Transcriptional regulator ICP22	ICP22_HHV11
11944	METTL3 (S350)	https://www.uniprot.org/uniprot/?query=(accession:q86u44)	22.234	22.3694	22.2813	22.2482	18.6066	13.0223	12.9463	12.1221	8.10889	5.85496	2.50175	+		0.00314957	METTL3	0.000633549	Q86U44	N6-adenosine-methyltransferase catalytic subunit	MTA70_HUMAN
9115	ELAVL1 (S99)	https://www.uniprot.org/uniprot/?query=(accession:q15717)	23.7584	23.5196	13.0842	24.2133	12.8036	13.187	12.8025	13.3594	8.10573	3.24403	1.42412	+		0.0376603	ELAVL1	0.0142255	Q15717	ELAV-like protein 1	ELAV1_HUMAN
3959	UL41 (S131)	https://www.uniprot.org/uniprot/?query=(accession:p10225)	21.0591	20.7531	20.7043	21.7382	13.4948	13.44	12.6819	12.2184	8.10491	21.9445	5.58047	+	Human herpesvirus	2.62743e-06	UL41	1.06303e-07	P10225	Virion host shutoff protein	SHUT_HHV11
16425	WDR33 (S1181)	https://www.uniprot.org/uniprot/?query=(accession:q9c0j8)	20.7615	20.8543	20.703	21.1187	13.0261	12.6132	13.421	11.969	8.10206	26.1867	5.9795	+		1.04833e-06	WDR33	3.13625e-08	Q9C0J8	pre-mRNA 3' end processing protein WDR33	WDR33_HUMAN
14764	AJUBA (S39)	https://www.uniprot.org/uniprot/?query=(accession:q96if1)	23.1971	22.7305	13.5937	22.6599	12.8832	11.2914	12.4951	13.1108	8.10018	3.70749	1.63403	+		0.0232257	AJUBA	0.00761557	Q96IF1	LIM domain-containing protein ajuba	AJUBA_HUMAN
7226	PTPN11 (S558)	https://www.uniprot.org/uniprot/?query=(accession:q06124)	22.3933	12.6853	24.2552	24.3342	12.9798	13.1541	12.9857	12.1613	8.09677	3.12995	1.36974	+		0.0426837	PTPN11	0.0166673	Q06124	Tyrosine-protein phosphatase non-receptor type 11	PTN11_HUMAN
12520	REXO1L1P (S83)	https://www.uniprot.org/uniprot/?query=(accession:q8ix06)	21.4564	21.1381	21.4973	21.2364	13.569	11.988	13.5481	13.8405	8.09565	19.9422	5.3509	+		4.45757e-06	REXO1L1P	2.05398e-07	Q8IX06	Putative exonuclease GOR	GOR_HUMAN
3954	UL37 (S335)	https://www.uniprot.org/uniprot/?query=(accession:p10221)	20.9167	20.5454	21.0964	20.8949	12.2567	12.1893	12.5004	14.1938	8.07832	17.6071	5.03532	+	Human herpesvirus	9.21884e-06	UL37	4.82645e-07	P10221	Inner tegument protein	ITP_HHV11
18138	NHSL3 (S267)	https://www.uniprot.org/uniprot/?query=(accession:q9p206-2)	23.1909	23.2799	22.8752	22.9015	13.1738	13.1265	13.6733	19.9637	8.07753	5.21906	2.26644	+		0.00541448	NHSL3	0.00123724	Q9P206-2	Isoform of Q9P206, Isoform 2 of NHS-like protein 3	NHSL3_HUMAN
7815	IK (S138)	https://www.uniprot.org/uniprot/?query=(accession:q13123)	22.2906	22.6752	22.7546	22.555	13.2019	18.1679	13.3428	13.3246	8.05958	7.08611	2.90229	+		0.00125231	IK	0.000198475	Q13123	Protein Red	RED_HUMAN
19876	IRS2 (S679)	https://www.uniprot.org/uniprot/?query=(accession:q9y4h2)	22.436	22.2829	22.7815	22.772	12.5514	12.6577	20.8262	12.0167	8.05511	4.10961	1.81257	+		0.0153969	IRS2	0.00454373	Q9Y4H2	Insulin receptor substrate 2	IRS2_HUMAN
3665	EPRS1 (S739)	https://www.uniprot.org/uniprot/?query=(accession:p07814)	20.6133	20.5124	21.0054	20.9784	12.5631	12.5442	12.6728	13.1374	8.04799	42.4645	6.97493	+		1.05942e-07	EPRS1	1.09421e-09	P07814	Bifunctional glutamate/proline--tRNA ligase	SYEP_HUMAN
3784	RIR1 (S1025)	https://www.uniprot.org/uniprot/?query=(accession:p08543)	21.1161	20.9811	21.1388	21.4566	13.3609	13.0391	12.8142	13.2867	8.04791	48.2898	7.1978	+	Human herpesvirus	6.34163e-08	RIR1	4.47198e-10	P08543	Ribonucleoside-diphosphate reductase large subunit	RIR1_HHV11
8811	GAPVD1 (S1050)	https://www.uniprot.org/uniprot/?query=(accession:q14c86-6)	20.8219	20.5881	20.8803	21.5823	12.3166	12.2966	13.4632	13.6137	8.04562	20.4551	5.40841	+		3.9047e-06	GAPVD1	1.72483e-07	Q14C86-6	Isoform of Q14C86, Isoform 6 of GTPase-activating protein and VPS9 domain-containing protein 1	GAPD1_HUMAN
13347	KNL1 (S765)	https://www.uniprot.org/uniprot/?query=(accession:q8ng31)	21.0004	20.9191	20.7774	21.0567	13.4954	12.7079	12.7514	12.6408	8.03953	38.616	6.80834	+		1.55475e-07	KNL1	2.1187e-09	Q8NG31	Kinetochore scaffold 1	KNL1_HUMAN
3587	MCP (S356)	https://www.uniprot.org/uniprot/?query=(accession:p06491)	20.8064	20.836	21.409	21.4201	13.3719	12.7008	12.9353	13.326	8.03435	34.8199	6.61396	+	Human herpesvirus	2.4324e-07	MCP	4.34883e-09	P06491	Major capsid protein	MCP_HHV11
531	MTCL1 (S1679)	https://www.uniprot.org/uniprot/?query=(accession:a0a8q3siw6)	25.0193	24.9711	24.8876	20.3472	11.862	19.4243	19.1513	12.6796	8.02699	3.70185	1.63191	+		0.0233395	MTCL1	0.00767231	A0A8Q3SIW6	Isoform of Q9Y4B5, Microtubule crosslinking factor 1	A0A8Q3SIW6_HUMAN
13912	PRPF31 (T410)	https://www.uniprot.org/uniprot/?query=(accession:q8wwy3)	20.6621	20.6737	21.3411	21.2619	13.0298	13.344	13.2735	12.192	8.02487	26.0454	5.9694	+		1.07299e-06	PRPF31	3.25589e-08	Q8WWY3	U4/U6 small nuclear ribonucleoprotein Prp31	PRP31_HUMAN
19181	CEP131 (S235)	https://www.uniprot.org/uniprot/?query=(accession:q9upn4)	21.0099	20.9468	21.0772	21.1398	13.5325	11.653	13.4546	13.4356	8.0245	18.617	5.17699	+		6.65295e-06	CEP131	3.29354e-07	Q9UPN4	Centrosomal protein of 131 kDa	CP131_HUMAN
2822	SRP72 (T538)	https://www.uniprot.org/uniprot/?query=(accession:o76094)	20.3435	19.9452	20.3548	20.357	12.075	12.5586	12.0892	12.1937	8.02095	50.1181	7.25903	+		5.50766e-08	SRP72	3.45234e-10	O76094	Signal recognition particle subunit SRP72	SRP72_HUMAN
1054	TRRAP (S1609)	https://www.uniprot.org/uniprot/?query=(accession:f2z2u4)	22.619	22.1719	23.2588	22.6071	12.6657	13.105	20.5282	12.297	8.01521	4.3643	1.91889	+		0.0120535	TRRAP	0.00331754	F2Z2U4	Isoform of Q9Y4A5, Transformation/transcription domain associated protein	F2Z2U4_HUMAN
15465	PKP4 (S231)	https://www.uniprot.org/uniprot/?query=(accession:q99569)	21.2568	21.0092	21.4234	20.1899	12.4621	12.782	13.2008	13.4252	8.0023	24.1583	5.80436	+		1.56906e-06	PKP4	5.47645e-08	Q99569	Plakophilin-4	PKP4_HUMAN
2737	PALM (S152)	https://www.uniprot.org/uniprot/?query=(accession:o75781)	25.1549	25.0505	24.9137	24.9839	12.4024	21.2811	12.9454	21.5288	7.9863	3.41151	1.50085	+		0.0315609	PALM	0.0113101	O75781	Paralemmin-1	PALM_HUMAN
11978	TLK2 (T300)	https://www.uniprot.org/uniprot/?query=(accession:q86ue8)	20.7701	20.8655	21.1471	21.7179	12.9916	12.7587	12.9322	13.9003	7.97943	25.0737	5.8876	+		1.29538e-06	TLK2	4.2352e-08	Q86UE8	Serine/threonine-protein kinase tousled-like 2	TLK2_HUMAN
10620	gD (Y394)	https://www.uniprot.org/uniprot/?query=(accession:q69091)	20.8133	20.4136	21.1139	20.9431	13.2302	12.5211	12.7542	12.8762	7.97556	38.1698	6.79815	+	Human herpesvirus	1.59167e-07	gD	2.29698e-09	Q69091	Envelope glycoprotein D	GD_HHV11
16508	XRN2 (S499)	https://www.uniprot.org/uniprot/?query=(accession:q9h0d6)	21.8933	21.5243	22.5889	22.1802	12.041	11.6725	13.2308	19.3466	7.97394	4.76517	2.08481	+		0.00822607	XRN2	0.00206194	Q9H0D6	5'-3' exoribonuclease 2	XRN2_HUMAN
3874	UL3 (S138)	https://www.uniprot.org/uniprot/?query=(accession:p10187)	21.2735	21.3953	21.2465	20.6269	13.4533	12.9512	12.923	13.3264	7.9721	36.9079	6.72847	+	Human herpesvirus	1.86864e-07	UL3	2.90166e-09	P10187	Nuclear phosphoprotein UL3	NP03_HHV11
17499	PNO1 (T49)	https://www.uniprot.org/uniprot/?query=(accession:q9nrx1)	21.1452	20.8971	20.8167	21.4824	12.7538	13.6719	12.5821	13.447	7.97166	27.3749	6.07735	+		8.36855e-07	PNO1	2.30688e-08	Q9NRX1	RNA-binding protein PNO1	PNO1_HUMAN
3882	UL6 (T17)	https://www.uniprot.org/uniprot/?query=(accession:p10190)	20.4784	20.5016	21.4702	21.3533	11.9109	13.0584	13.6038	13.3589	7.96788	18.3984	5.14864	+	Human herpesvirus	7.10171e-06	UL6	3.57134e-07	P10190	Portal protein	PORTL_HHV11
14419	FERMT2 (S435)	https://www.uniprot.org/uniprot/?query=(accession:q96ac1)	20.5376	20.2633	21.0767	20.6825	11.7809	12.5254	12.7268	13.684	7.96074	19.7538	5.32599	+		4.72072e-06	FERMT2	2.1924e-07	Q96AC1	Fermitin family homolog 2	FERM2_HUMAN
9452	PWWP3A (S523)	https://www.uniprot.org/uniprot/?query=(accession:q2tak8)	20.8044	20.8694	20.9159	21.0152	12.4212	14.0193	12.8907	12.441	7.95814	22.2304	5.61385	+		2.43307e-06	PWWP3A	9.72258e-08	Q2TAK8	PWWP domain-containing DNA repair factor 3A	PWP3A_HUMAN
1540	KMT2D (S3463)	https://www.uniprot.org/uniprot/?query=(accession:o14686)	22.6846	22.3214	21.548	22.8449	12.3077	11.7837	11.7942	21.6981	7.95381	3.49403	1.53864	+		0.028931	KMT2D	0.0101163	O14686	Histone-lysine N-methyltransferase 2D	KMT2D_HUMAN
1882	RRP8 (S309)	https://www.uniprot.org/uniprot/?query=(accession:o43159)	20.6806	20.0734	21.2369	20.9362	12.4753	11.9359	14.2465	12.458	7.95288	15.1004	4.65302	+		2.22319e-05	RRP8	1.37613e-06	O43159	Ribosomal RNA-processing protein 8	RRP8_HUMAN
2528	ANKRD17 (S1635)	https://www.uniprot.org/uniprot/?query=(accession:o75179)	16.1659	22.4186	22.1861	22.4623	12.8939	12.7917	11.7373	14.0029	7.95178	5.2999	2.29676	+		0.00504944	ANKRD17	0.00113301	O75179	Ankyrin repeat domain-containing protein 17	ANR17_HUMAN
1290	KIF2A (S107)	https://www.uniprot.org/uniprot/?query=(accession:o00139)	12.2093	23.6441	24.2344	23.936	12.22	13.4356	12.7486	13.8218	7.94945	2.89955	1.25719			0.0553107	KIF2A	0.0230675	O00139	Kinesin-like protein KIF2A	KIF2A_HUMAN
13743	HASPIN (S317)	https://www.uniprot.org/uniprot/?query=(accession:q8tf76)	20.3295	20.0902	21.0698	19.7007	13.0155	11.6252	11.9887	12.766	7.94868	19.3803	5.2815	+		5.22994e-06	HASPIN	2.49967e-07	Q8TF76	Serine/threonine-protein kinase haspin	HASP_HUMAN
2025	EPB41L2 (S987)	https://www.uniprot.org/uniprot/?query=(accession:o43491)	22.9199	22.9053	23.0562	23.3185	13.0674	14.4872	20.2385	12.6487	7.9395	4.87014	2.12685	+		0.00746701	EPB41L2	0.00182753	O43491	Band 4.1-like protein 2	E41L2_HUMAN
9469	UVSSA (S260)	https://www.uniprot.org/uniprot/?query=(accession:q2yd98)	22.2655	22.2171	21.9786	22.5291	13.4084	11.8026	19.1414	12.8879	7.93751	5.18703	2.25362	+		0.00557669	UVSSA	0.00128146	Q2YD98	UV-stimulated scaffold protein A	UVSSA_HUMAN
2686	MYCBP2 (S2871)	https://www.uniprot.org/uniprot/?query=(accession:o75592)	22.4516	22.167	22.9046	22.5002	10.9932	12.7001	12.6571	21.9341	7.93474	3.43432	1.51169	+		0.030783	MYCBP2	0.0109656	O75592	E3 ubiquitin-protein ligase MYCBP2	MYCB2_HUMAN
5084	SFN (S74)	https://www.uniprot.org/uniprot/?query=(accession:p31947)	20.9423	21.1908	20.3893	20.2956	12.2324	12.7486	13.2985	12.8413	7.9243	26.8823	6.03493	+		9.22729e-07	SFN	2.6159e-08	P31947	14-3-3 protein sigma	1433S_HUMAN
1600	PPP1R12A (S477)	https://www.uniprot.org/uniprot/?query=(accession:o14974)	23.2559	22.563	22.861	23.7177	20.5485	12.8853	13.8012	13.4734	7.92233	4.69652	2.05641	+		0.00878198	PPP1R12A	0.00223318	O14974	Protein phosphatase 1 regulatory subunit 12A	MYPT1_HUMAN
15966	RPAP1 (T187)	https://www.uniprot.org/uniprot/?query=(accession:q9bwh6)	22.5442	22.5397	23.2519	23.1648	19.2234	13.9629	13.4101	13.257	7.91181	5.91266	2.52083	+		0.00301415	RPAP1	0.00059772	Q9BWH6	RNA polymerase II-associated protein 1	RPAP1_HUMAN
4633	HNRNPA2B1 (S318)	https://www.uniprot.org/uniprot/?query=(accession:p22626)	23.7924	23.2726	23.1497	23.0849	22.2445	13.8575	12.6773	12.9444	7.89401	3.71474	1.63701	+		0.0230672	HNRNPA2B1	0.00754337	P22626	Heterogeneous nuclear ribonucleoproteins A2/B1	ROA2_HUMAN
75	CRYBG1 (S258)	https://www.uniprot.org/uniprot/?query=(accession:a0a0j9ywl0)	23.0637	23.073	24.2164	22.6827	13.1092	13.6019	11.757	23.0261	7.88537	3.26773	1.43511	+		0.0367192	CRYBG1	0.0137681	A0A0J9YWL0	Isoform of Q9Y4K1, Crystallin beta-gamma domain containing 1	A0A0J9YWL0_HUMAN
2034	FOXO3 (S284)	https://www.uniprot.org/uniprot/?query=(accession:o43524)	22.2793	22.4641	22.7262	22.8873	20.756	13.6946	12.422	11.9706	7.87843	4.13765	1.82349	+		0.0150144	FOXO3	0.00438701	O43524	Forkhead box protein O3	FOXO3_HUMAN
15600	SLC29A1 (S269)	https://www.uniprot.org/uniprot/?query=(accession:q99808)	22.759	23.0294	23.3293	22.9556	13.8542	21.2298	13.0952	12.4234	7.86768	4.13513	1.82266	+		0.0150434	SLC29A1	0.00440082	Q99808	Equilibrative nucleoside transporter 1	S29A1_HUMAN
12581	RBM12B (S829)	https://www.uniprot.org/uniprot/?query=(accession:q8ixt5)	20.2601	20.4532	20.3312	22.712	13.5816	12.6286	13.4009	12.6801	7.86634	13.1348	4.31892	+		4.79823e-05	RBM12B	3.53741e-06	Q8IXT5	RNA-binding protein 12B	RB12B_HUMAN
12386	MISP (T219)	https://www.uniprot.org/uniprot/?query=(accession:q8ivt2)	22.0546	13.6058	22.0078	22.6189	12.2005	12.8143	11.4056	12.4766	7.84753	3.87935	1.71068	+		0.0194681	MISP	0.00608908	Q8IVT2	Mitotic interactor and substrate of PLK1	MISP_HUMAN
3865	UL2 (S8)	https://www.uniprot.org/uniprot/?query=(accession:p10186)	23.6573	23.492	24.7039	13.3994	13.6711	12.897	13.4218	13.8899	7.84317	3.17898	1.39293	+	Human herpesvirus	0.0404643	UL2	0.0155672	P10186	Uracil-DNA glycosylase	UNG_HHV11
2729	NUP155 (T737)	https://www.uniprot.org/uniprot/?query=(accession:o75694)	23.2605	23.019	13.2725	23.4912	12.6076	12.732	13.6167	12.7309	7.83898	3.36866	1.48051	+		0.0330742	NUP155	0.0119891	O75694	Nuclear pore complex protein Nup155	NU155_HUMAN
3452	ICP22 (Y193)	https://www.uniprot.org/uniprot/?query=(accession:p04485)+OR+(accession:p04485)	21.0385	20.9121	21.6139	21.1989	12.7926	13.671	13.3206	13.6874	7.82294	31.0276	6.35802	+	Human herpesvirus	4.38511e-07	ICP22;ICP22	9.68291e-09	P04485;P04485	Transcriptional regulator ICP22;Transcriptional regulator ICP22	ICP22_HHV11
7716	DLG1 (S158)	https://www.uniprot.org/uniprot/?query=(accession:q12959-2)	21.3898	22.5312	22.3947	23.8119	12.9719	20.8424	12.1485	12.8747	7.82253	3.99266	1.76134	+		0.0173246	DLG1	0.00526687	Q12959-2	Isoform of Q12959, Isoform 2 of Disks large homolog 1	DLG1_HUMAN
20087	DYNC1LI1 (T408)	https://www.uniprot.org/uniprot/?query=(accession:q9y6g9)	23.3118	23.233	23.2294	13.3451	13.4059	11.881	13.2982	13.3119	7.80558	3.35935	1.47597	+		0.0334217	DYNC1LI1	0.0121425	Q9Y6G9	Cytoplasmic dynein 1 light intermediate chain 1	DC1L1_HUMAN
13206	CCNY (S324)	https://www.uniprot.org/uniprot/?query=(accession:q8nd76)	23.3506	23.4176	23.0858	23.0124	13.0293	21.6411	12.3195	14.7133	7.79078	3.93523	1.73542	+		0.01839	CCNY	0.00566734	Q8ND76	Cyclin-Y	CCNY_HUMAN
8616	CLINT1 (S305)	https://www.uniprot.org/uniprot/?query=(accession:q14677)	22.707	22.6407	22.7532	23.0647	21.1827	12.4435	13.7112	12.6852	7.78576	4.03578	1.78069	+		0.0165695	CLINT1	0.00498655	Q14677	Clathrin interactor 1	EPN4_HUMAN
12674	SYTL1 (S159)	https://www.uniprot.org/uniprot/?query=(accession:q8iyj3)	21.5177	21.3407	21.7826	21.7621	12.9568	13.1211	12.2338	16.9587	7.78322	7.82484	3.12275	+		0.000753781	SYTL1	0.000106417	Q8IYJ3	Synaptotagmin-like protein 1	SYTL1_HUMAN
1892	SIPA1L1 (S1078)	https://www.uniprot.org/uniprot/?query=(accession:o43166)	20.3753	20.4682	20.3479	20.1747	12.4423	12.1921	13.0605	12.5666	7.77617	40.098	6.86305	+		1.37073e-07	SIPA1L1	1.63054e-09	O43166	Signal-induced proliferation-associated 1-like protein 1	SI1L1_HUMAN
49	DDX3X (Y266)	https://www.uniprot.org/uniprot/?query=(accession:a0a0d9sf53)	20.1451	19.941	20.9821	20.6925	12.6275	12.831	12.6517	12.5468	7.7759	32.1444	6.4326	+		3.69318e-07	DDX3X	7.57628e-09	A0A0D9SF53	Isoform of O00571, RNA helicase	A0A0D9SF53_HUMAN
2983	UBR5 (T1902)	https://www.uniprot.org/uniprot/?query=(accession:o95071)	23.7119	23.6603	23.3649	12.6263	13.3208	12.1743	13.1922	13.5755	7.77516	3.04137	1.32694	+		0.0471047	UBR5	0.018871	O95071	E3 ubiquitin-protein ligase UBR5	UBR5_HUMAN
5899	YLPM1 (S756)	https://www.uniprot.org/uniprot/?query=(accession:p49750)	20.4291	20.6569	20.2315	20.9869	13.1826	11.8421	13.2581	12.9309	7.77266	22.3611	5.62751	+		2.3577e-06	YLPM1	9.33741e-08	P49750	YLP motif-containing protein 1	YLPM1_HUMAN
4001	UL47 (S615)	https://www.uniprot.org/uniprot/?query=(accession:p10231)	21.8775	21.6303	13.3883	26.8307	13.1234	13.3608	13.001	13.2156	7.75648	3.00174	1.30802	+	Human herpesvirus	0.0492015	UL47	0.0199554	P10231	Tegument protein UL47	TEG5_HHV11
15581	PIP5K1A (S71)	https://www.uniprot.org/uniprot/?query=(accession:q99755)	20.3433	20.0888	20.3168	19.8979	11.8791	11.8724	13.1263	12.7447	7.75608	24.4212	5.82788	+		1.48634e-06	PIP5K1A	5.08186e-08	Q99755	Phosphatidylinositol 4-phosphate 5-kinase type-1 alpha	PI51A_HUMAN
8056	SF3B2 (S289)	https://www.uniprot.org/uniprot/?query=(accession:q13435)	21.0078	20.8448	21.6545	21.3277	12.7516	13.323	14.0082	13.7545	7.74934	24.7037	5.85597	+		1.39324e-06	SF3B2	4.69358e-08	Q13435	Splicing factor 3B subunit 2	SF3B2_HUMAN
873	KLC2 (S511)	https://www.uniprot.org/uniprot/?query=(accession:a8mz87)	20.8898	20.6506	20.2309	20.8493	13.7783	12.791	13.0579	12.01	7.74581	20.7106	5.4362	+		3.6627e-06	KLC2	1.58363e-07	A8MZ87	Isoform of Q9H0B6, Kinesin light chain	A8MZ87_HUMAN
10463	OBI1 (S461)	https://www.uniprot.org/uniprot/?query=(accession:q5w0b1)	22.442	22.4353	22.6608	22.3543	13.2521	12.36	18.9629	14.349	7.7421	5.67411	2.43393	+		0.00368185	OBI1	0.000762387	Q5W0B1	ORC ubiquitin ligase 1	OBI1_HUMAN
10865	LLGL2 (S1015)	https://www.uniprot.org/uniprot/?query=(accession:q6p1m3)	22.4154	21.9009	22.9793	22.3554	12.9355	20.2082	12.9007	12.6477	7.73974	4.48582	1.96969	+		0.0107229	LLGL2	0.00286499	Q6P1M3	LLGL scribble cell polarity complex component 2	L2GL2_HUMAN
13079	C19orf47 (S126)	https://www.uniprot.org/uniprot/?query=(accession:q8n9m1)	21.7379	21.8109	22.3314	22.1652	12.9458	12.5066	12.4708	19.1702	7.73799	5.0772	2.21217	+		0.00613515	C19orf47	0.00144693	Q8N9M1	Uncharacterized protein C19orf47	CS047_HUMAN
13450	SHKBP1 (S628)	https://www.uniprot.org/uniprot/?query=(accession:q8tbc3)	20.9304	20.7771	21.5779	21.3438	13.4373	13.0326	14.5007	12.7549	7.72595	19.2535	5.2658	+		5.42257e-06	SHKBP1	2.61491e-07	Q8TBC3	SH3KBP1-binding protein 1	SHKB1_HUMAN
14671	LTV1 (S34)	https://www.uniprot.org/uniprot/?query=(accession:q96ga3)	20.055	20.2761	19.9697	21.1975	12.9405	12.5404	12.4847	12.6416	7.72279	26.8271	6.02984	+		9.33604e-07	LTV1	2.65338e-08	Q96GA3	Protein LTV1 homolog	LTV1_HUMAN
3947	UL36 (S3002)	https://www.uniprot.org/uniprot/?query=(accession:p10220)	21.44	21.2111	20.5085	21.2056	13.5077	12.9504	13.0684	13.9501	7.72213	26.4352	6.00354	+	Human herpesvirus	9.91889e-07	UL36	2.93788e-08	P10220	Large tegument protein deneddylase	LTP_HHV11
18973	MRTFB (S211)	https://www.uniprot.org/uniprot/?query=(accession:q9ulh7)	21.7219	12.8716	23.2447	22.8212	12.3444	12.3142	12.1281	12.9914	7.72034	3.38432	1.48849	+		0.032472	MRTFB	0.0117361	Q9ULH7	Myocardin-related transcription factor B	MRTFB_HUMAN
18619	DDX20 (S560)	https://www.uniprot.org/uniprot/?query=(accession:q9uhi6)	22.9988	21.5219	22.1443	23.0922	12.1977	19.8311	12.4429	14.4086	7.71923	4.58864	2.01194	+		0.00972888	DDX20	0.00253496	Q9UHI6	Probable ATP-dependent RNA helicase DDX20	DDX20_HUMAN
11539	MCM10 (S262)	https://www.uniprot.org/uniprot/?query=(accession:q7l590)	24.9699	24.8292	25.3434	24.7442	12.0244	21.8835	12.983	22.1317	7.71604	3.02076	1.31708	+		0.0481859	MCM10	0.0194268	Q7L590	Protein MCM10 homolog	MCM10_HUMAN
465	NAV1 (S1552)	https://www.uniprot.org/uniprot/?query=(accession:a0a8i5kse4)	24.6326	24.6043	25.0472	24.9154	21.1589	21.6761	14.0001	11.5331	7.70782	3.25626	1.43029	+		0.0371283	NAV1	0.0139876	A0A8I5KSE4	Isoform of Q8NEY1, Neuron navigator 1	A0A8I5KSE4_HUMAN
15899	C2orf49 (S193)	https://www.uniprot.org/uniprot/?query=(accession:q9bvc5)	23.4168	23.7978	23.4616	22.5834	13.9092	13.1938	22.5266	12.8023	7.70694	3.5629	1.56955	+		0.0269433	C2orf49	0.00922395	Q9BVC5	Ashwin	ASHWN_HUMAN
8721	CHD4 (S1349)	https://www.uniprot.org/uniprot/?query=(accession:q14839)	21.2523	20.6043	21.1919	20.5556	12.6802	13.3702	13.6981	13.0332	7.70557	27.8261	6.114	+		7.69127e-07	CHD4	2.05992e-08	Q14839	Chromodomain-helicase-DNA-binding protein 4	CHD4_HUMAN
8317	CKAP5 (T569)	https://www.uniprot.org/uniprot/?query=(accession:q14008)	18.688	25.2624	24.998	18.3264	17.8104	12.0978	13.5321	13.0171	7.70439	3.61808	1.59321	+		0.0255149	CKAP5	0.00857039	Q14008	Cytoskeleton-associated protein 5	CKAP5_HUMAN
13015	FHIP1B (S911)	https://www.uniprot.org/uniprot/?query=(accession:q8n612-2)	21.6786	21.3959	21.949	21.9612	13.0169	12.0097	12.1332	19.0461	7.69472	4.91951	2.14734	+		0.00712303	FHIP1B	0.00172761	Q8N612-2	Isoform of Q8N612, Isoform 2 of FHF complex subunit HOOK-interacting protein 1B	FHI1B_HUMAN
10814	CAVIN1 (S88)	https://www.uniprot.org/uniprot/?query=(accession:q6nzi2)	20.3886	20.3522	21.3103	20.8315	12.9388	12.9161	13.2505	12.9988	7.6946	33.0427	6.48864	+		3.24611e-07	CAVIN1	6.25701e-09	Q6NZI2	Caveolae-associated protein 1	CAVN1_HUMAN
6720	DENND2B (S515)	https://www.uniprot.org/uniprot/?query=(accession:p78524)	22.6155	14.2356	22.4269	22.3204	13.7381	11.4393	12.3522	13.3056	7.69081	3.91303	1.72541	+		0.0188186	DENND2B	0.00583096	P78524	DENN domain-containing protein 2B	DEN2B_HUMAN
16450	DDX24 (S828)	https://www.uniprot.org/uniprot/?query=(accession:q9gzr7)	22.1011	22.1822	22.2265	22.6145	12.9936	13.3243	12.884	19.1692	7.68832	5.40363	2.33631	+		0.0046099	DDX24	0.00101333	Q9GZR7	ATP-dependent RNA helicase DDX24	DDX24_HUMAN
2486	HIP1R (S19)	https://www.uniprot.org/uniprot/?query=(accession:o75146)	21.442	21.2906	21.2556	22.2362	12.5312	19.026	12.343	11.5906	7.68339	4.74441	2.07729	+		0.00836971	HIP1R	0.00211215	O75146	Huntingtin-interacting protein 1-related protein	HIP1R_HUMAN
7619	TP53BP1 (S208)	https://www.uniprot.org/uniprot/?query=(accession:q12888)	24.0189	23.9157	23.6584	25.1722	13.6869	19.8073	12.6997	19.8824	7.67222	4.21942	1.85813	+		0.0138634	TP53BP1	0.00396282	Q12888	TP53-binding protein 1	TP53B_HUMAN
15109	FAM111A (S284)	https://www.uniprot.org/uniprot/?query=(accession:q96pz2)	22.9677	22.6494	22.9562	22.8984	18.5822	12.2989	17.3068	12.6459	7.65947	5.14352	2.23684	+		0.00579648	FAM111A	0.00134435	Q96PZ2	Serine protease FAM111A	F111A_HUMAN
5898	YLPM1 (S242)	https://www.uniprot.org/uniprot/?query=(accession:p49750)	20.9564	20.6191	20.7118	21.7312	12.6839	14.2079	13.6279	12.8684	7.65757	18.7304	5.19194	+		6.42772e-06	YLPM1	3.15915e-07	P49750	YLP motif-containing protein 1	YLPM1_HUMAN
7363	DMTN (S383)	https://www.uniprot.org/uniprot/?query=(accession:q08495)	19.4965	20.1612	20.0107	20.1756	11.9798	12.7651	12.4035	12.0859	7.65242	32.8036	6.47057	+		3.38402e-07	DMTN	6.58051e-09	Q08495	Dematin	DEMA_HUMAN
3131	NSA2 (S205)	https://www.uniprot.org/uniprot/?query=(accession:o95478)	20.6662	20.4004	21.0342	21.1394	13.2947	12.7084	12.8366	13.7956	7.65129	26.5657	6.00946	+		9.78463e-07	NSA2	2.83946e-08	O95478	Ribosome biogenesis protein NSA2 homolog	NSA2_HUMAN
3945	UL36 (T2892)	https://www.uniprot.org/uniprot/?query=(accession:p10220)	22.7721	22.7028	22.7178	13.7104	13.0589	12.1507	12.7344	13.3557	7.65082	3.63346	1.60034	+	Human herpesvirus	0.0250991	UL36	0.00839734	P10220	Large tegument protein deneddylase	LTP_HHV11
18620	DDX20 (T705)	https://www.uniprot.org/uniprot/?query=(accession:q9uhi6)	22.4498	13.4255	22.6602	23.5793	13.462	12.1822	12.8023	13.0753	7.64826	3.44191	1.51544	+		0.0305185	DDX20	0.0108535	Q9UHI6	Probable ATP-dependent RNA helicase DDX20	DDX20_HUMAN
2916	PRPF6 (S199)	https://www.uniprot.org/uniprot/?query=(accession:o94906)	22.2332	22.2021	22.273	22.4994	13.2261	19.7861	12.7024	12.9203	7.64321	4.80526	2.10044	+		0.0079353	PRPF6	0.00196871	O94906	Pre-mRNA-processing factor 6	PRP6_HUMAN
1116	FNBP1 (S438)	https://www.uniprot.org/uniprot/?query=(accession:h0y7w6)	19.8012	19.4091	20.2279	20.2121	12.4663	11.4541	12.3736	12.7841	7.64302	23.2064	5.71532	+		1.92612e-06	FNBP1	7.22859e-08	H0Y7W6	Isoform of Q96RU3, Formin binding protein 1	H0Y7W6_HUMAN
4028	UL52 (S187)	https://www.uniprot.org/uniprot/?query=(accession:p10236)	20.6134	20.2727	20.7747	20.6392	13.317	12.2664	12.7123	13.4392	7.64124	27.0509	6.05044	+	Human herpesvirus	8.90344e-07	UL52	2.50506e-08	P10236	DNA primase	PRIM_HHV11
6686	RBM6 (S337)	https://www.uniprot.org/uniprot/?query=(accession:p78332)	20.5676	19.8535	19.9465	21.2262	12.7496	12.1317	12.5768	13.5742	7.64038	18.4802	5.15875	+		6.93817e-06	RBM6	3.46439e-07	P78332	RNA-binding protein 6	RBM6_HUMAN
2082	HTATSF1 (S481)	https://www.uniprot.org/uniprot/?query=(accession:o43719)	24.3555	24.3361	23.9631	25.1268	12.3621	12.9899	19.3496	22.5274	7.63811	3.3109	1.45356	+		0.0351915	HTATSF1	0.0129747	O43719	17S U2 SnRNP complex component HTATSF1	HTSF1_HUMAN
13532	DTX3L (S212)	https://www.uniprot.org/uniprot/?query=(accession:q8tdb6)	25.3249	25.2755	25.1307	25.3554	13.071	22.607	12.6221	22.2729	7.62836	2.96704	1.29057			0.051219	DTX3L	0.0209589	Q8TDB6	E3 ubiquitin-protein ligase DTX3L	DTX3L_HUMAN
17542	FIRRM (S786)	https://www.uniprot.org/uniprot/?query=(accession:q9nsg2)	20.2427	20.6265	20.4136	20.0535	13.0944	12.4821	12.9353	12.3317	7.62319	35.2549	6.63376	+		2.32403e-07	FIRRM	3.98954e-09	Q9NSG2	FIGNL1-interacting regulator of recombination and mitosis	FIRRM_HUMAN
15212	CIC (S1813)	https://www.uniprot.org/uniprot/?query=(accession:q96rk0)	22.9821	12.7236	23.3962	23.2173	12.6279	13.9821	13.041	12.1921	7.61903	3.10248	1.35567	+		0.0440893	CIC	0.0173198	Q96RK0	Protein capicua homolog	CIC_HUMAN
16940	DOCK5 (S1860)	https://www.uniprot.org/uniprot/?query=(accession:q9h7d0)	20.9292	20.6816	20.6541	20.6424	12.8686	13.3686	13.2281	12.9777	7.61608	52.6343	7.36374	+		4.32772e-08	DOCK5	2.45433e-10	Q9H7D0	Dedicator of cytokinesis protein 5	DOCK5_HUMAN
10616	ARHGAP17 (S676)	https://www.uniprot.org/uniprot/?query=(accession:q68em7)	23.5936	23.2988	23.2106	22.7935	13.2768	13.245	12.7956	23.1225	7.61416	3.26792	1.43511	+		0.0367192	ARHGAP17	0.0137645	Q68EM7	Rho GTPase-activating protein 17	RHG17_HUMAN
6368	SLC12A2 (T230)	https://www.uniprot.org/uniprot/?query=(accession:p55011)	21.4521	21.8975	22.0866	23.1673	13.3171	13.0748	19.0764	12.6857	7.61237	5.2524	2.27872	+		0.00526362	SLC12A2	0.00119302	P55011	Solute carrier family 12 member 2	S12A2_HUMAN
2512	NPHP4 (S496)	https://www.uniprot.org/uniprot/?query=(accession:o75161)	19.8313	20.2986	20.6337	20.7232	13.761	12.4796	12.3992	12.4125	7.60862	20.6175	5.42701	+		3.74104e-06	NPHP4	1.63349e-07	O75161	Nephrocystin-4	NPHP4_HUMAN
14487	LENG1 (T263)	https://www.uniprot.org/uniprot/?query=(accession:q96bz8)	19.9144	20.2823	20.3841	20.4352	12.002	12.7022	13.6683	12.2129	7.60766	20.6408	5.42896	+		3.72425e-06	LENG1	1.62085e-07	Q96BZ8	Leukocyte receptor cluster member 1	LENG1_HUMAN
8935	PTPRK (S835)	https://www.uniprot.org/uniprot/?query=(accession:q15262)	20.404	20.3637	20.4846	20.5887	11.6952	13.3134	12.7513	13.6667	7.60359	18.5942	5.17521	+		6.68015e-06	PTPRK	3.32128e-07	Q15262	Receptor-type tyrosine-protein phosphatase kappa	PTPRK_HUMAN
13001	RNF10 (S5)	https://www.uniprot.org/uniprot/?query=(accession:q8n5u6)	21.9387	21.721	22.4905	22.6101	12.6779	20.4969	12.5372	12.6559	7.59809	4.13558	1.82266	+		0.0150434	RNF10	0.00439835	Q8N5U6	E3 ubiquitin-protein ligase RNF10	RNF10_HUMAN
1199	AARS1 (S399)	https://www.uniprot.org/uniprot/?query=(accession:h3bpk7)	22.7281	22.5454	22.5915	22.8323	11.8854	13.8163	21.4729	13.1363	7.59657	3.77375	1.66388	+		0.0216832	AARS1	0.00698267	H3BPK7	Isoform of P49588, Alanine--tRNA ligase	H3BPK7_HUMAN
7428	AHNAK (S501)	https://www.uniprot.org/uniprot/?query=(accession:q09666)	22.255	21.7364	22.1983	22.2669	19.2732	12.5679	12.6066	13.7051	7.57596	5.08443	2.21449	+		0.00610259	AHNAK	0.00143534	Q09666	Neuroblast differentiation-associated protein AHNAK	AHNK_HUMAN
3981	UL46 (S73)	https://www.uniprot.org/uniprot/?query=(accession:p10230)	21.7375	21.768	23.0043	14.4007	12.3048	12.5211	12.9224	12.9041	7.56451	4.13768	1.82349	+	Human herpesvirus	0.0150144	UL46	0.00438684	P10230	Tegument protein UL46	TEG1_HHV11
3595	UL48 (S51)	https://www.uniprot.org/uniprot/?query=(accession:p06492)	20.1332	19.6751	21.3381	21.5243	12.8812	13.2879	12.917	13.3641	7.55512	17.1168	4.96769	+	Human herpesvirus	1.07722e-05	UL48	5.85515e-07	P06492	Tegument protein VP16	VP16_HHV11
3339	LMNA (T224)	https://www.uniprot.org/uniprot/?query=(accession:p02545)	22.0448	22.041	21.5823	22.7618	12.531	13.036	19.3434	13.3394	7.54503	5.01523	2.18808	+		0.00648508	LMNA	0.00155071	P02545	Prelamin-A/C	LMNA_HUMAN
16651	ADNP (S904)	https://www.uniprot.org/uniprot/?query=(accession:q9h2p0)	24.662	24.5057	24.8189	25.0163	20.4386	13.4823	13.5658	21.3719	7.53606	3.79214	1.6712	+		0.0213207	ADNP	0.00681733	Q9H2P0	Activity-dependent neuroprotector homeobox protein	ADNP_HUMAN
13329	ENGASE (S49)	https://www.uniprot.org/uniprot/?query=(accession:q8nfi3)	20.0125	20.046	19.7323	20.7604	11.6023	12.3198	13.3676	13.1188	7.53566	17.5005	5.02022	+		9.54508e-06	ENGASE	5.03124e-07	Q8NFI3	Cytosolic endo-beta-N-acetylglucosaminidase	ENASE_HUMAN
17986	MYOF (T172)	https://www.uniprot.org/uniprot/?query=(accession:q9nzm1)	21.8903	21.4088	22.4076	14.4054	12.4164	11.9606	13.139	12.4559	7.53503	4.27206	1.87968	+		0.0131923	MYOF	0.00371365	Q9NZM1	Myoferlin	MYOF_HUMAN
6636	GRB2 (S18)	https://www.uniprot.org/uniprot/?query=(accession:p62993)	20.6435	20.3721	20.8097	20.3415	12.8889	12.9565	12.517	13.6702	7.53354	29.2246	6.22039	+		6.02015e-07	GRB2	1.46655e-08	P62993	Growth factor receptor-bound protein 2	GRB2_HUMAN
813	WTIP (S88)	https://www.uniprot.org/uniprot/?query=(accession:a6nix2)	22.0846	21.5845	22.4773	21.5766	12.7769	12.6221	12.36	19.8314	7.53316	4.44497	1.95297	+		0.0111438	WTIP	0.00300904	A6NIX2	Wilms tumor protein 1-interacting protein	WTIP_HUMAN
7678	PTPN13 (S876)	https://www.uniprot.org/uniprot/?query=(accession:q12923)	20.8327	20.148	20.6484	20.8694	12.5667	12.7702	13.286	13.7856	7.52253	24.5689	5.84235	+		1.43764e-06	PTPN13	4.8744e-08	Q12923	Tyrosine-protein phosphatase non-receptor type 13	PTN13_HUMAN
9826	CEP78 (S485)	https://www.uniprot.org/uniprot/?query=(accession:q5jtw2)	20.168	20.2085	21.1392	21.0582	13.3403	12.3689	13.1672	13.6333	7.51604	20.983	5.46587	+		3.42086e-06	CEP78	1.44739e-07	Q5JTW2	Centrosomal protein of 78 kDa	CEP78_HUMAN
2224	KIF1B (S868)	https://www.uniprot.org/uniprot/?query=(accession:o60333-3)	22.3539	22.0982	22.8268	21.9079	12.8565	21.1622	12.6586	12.4496	7.51501	3.78931	1.67028	+		0.021366	KIF1B	0.00684248	O60333-3	Isoform of O60333, Isoform 3 of Kinesin-like protein KIF1B	KIF1B_HUMAN
3879	HELI (S467)	https://www.uniprot.org/uniprot/?query=(accession:p10189)	21.0641	20.5338	20.1676	21.1095	12.1882	14.1698	13.5176	12.9463	7.51322	16.7191	4.90634	+	Human herpesvirus	1.24069e-05	HELI	6.87554e-07	P10189	DNA replication helicase	HELI_HHV11
3596	UL48 (T324)	https://www.uniprot.org/uniprot/?query=(accession:p06492)	19.7558	19.9439	20.8959	20.3918	12.6836	12.1385	12.7966	13.3276	7.51025	22.4045	5.63253	+	Human herpesvirus	2.33059e-06	UL48	9.21344e-08	P06492	Tegument protein VP16	VP16_HHV11
3906	gB (S362)	https://www.uniprot.org/uniprot/?query=(accession:p10211)	22.8666	23.0432	13.3824	23.5891	12.9098	13.7014	12.9593	13.2718	7.50979	3.29446	1.44618	+	Human herpesvirus	0.0357945	gB	0.0132709	P10211	Envelope glycoprotein B	GB_HHV11
2488	RNF40 (S219)	https://www.uniprot.org/uniprot/?query=(accession:o75150)	20.4661	20.5949	19.7715	21.2682	12.1889	12.2303	13.9822	13.6956	7.50091	14.1832	4.49969	+		3.16457e-05	RNF40	2.10535e-06	O75150	E3 ubiquitin-protein ligase BRE1B	BRE1B_HUMAN
6416	NAP1L1 (S69)	https://www.uniprot.org/uniprot/?query=(accession:p55209)	21.0011	21.0456	21.7598	21.8	18.3571	12.2776	12.6029	12.3962	7.49317	5.37907	2.32755	+		0.00470378	NAP1L1	0.00104033	P55209	Nucleosome assembly protein 1-like 1	NP1L1_HUMAN
17030	GORASP2 (T433)	https://www.uniprot.org/uniprot/?query=(accession:q9h8y8)	25.5019	25.3659	25.8985	25.839	23.1406	12.4568	13.5384	23.5477	7.48044	2.68973	1.15139			0.0705685	GORASP2	0.031175	Q9H8Y8	Golgi reassembly-stacking protein 2	GORS2_HUMAN
19234	USP22 (S169)	https://www.uniprot.org/uniprot/?query=(accession:q9upt9)	20.6607	20.4026	20.6529	20.8332	13.7563	13.0083	12.2326	13.6353	7.47926	21.8285	5.56537	+		2.72035e-06	USP22	1.10256e-07	Q9UPT9	Ubiquitin carboxyl-terminal hydrolase 22	UBP22_HUMAN
3785	RIR1 (S1032)	https://www.uniprot.org/uniprot/?query=(accession:p08543)	19.6778	19.6074	21.0789	20.448	12.229	13.6429	12.3653	12.6591	7.47895	16.8204	4.92202	+	Human herpesvirus	1.19667e-05	RIR1	6.59752e-07	P08543	Ribonucleoside-diphosphate reductase large subunit	RIR1_HHV11
5848	DHPS (S78)	https://www.uniprot.org/uniprot/?query=(accession:p49366)	19.8023	19.3501	20.3592	20.22	12.6312	11.899	11.8951	13.3988	7.47687	18.6438	5.18065	+		6.59702e-06	DHPS	3.26115e-07	P49366	Deoxyhypusine synthase	DHYS_HUMAN
6637	GRB2 (T211)	https://www.uniprot.org/uniprot/?query=(accession:p62993)	20.4908	20.661	21.1894	20.3738	13.3396	13.5552	13.227	12.7029	7.47257	30.055	6.2866	+		5.16891e-07	GRB2	1.20764e-08	P62993	Growth factor receptor-bound protein 2	GRB2_HUMAN
3963	UL41 (T281)	https://www.uniprot.org/uniprot/?query=(accession:p10225)	20.2868	20.1857	20.9192	21.0378	12.3844	13.5476	12.6642	13.9506	7.47068	18.5526	5.16915	+	Human herpesvirus	6.77404e-06	UL41	3.37278e-07	P10225	Virion host shutoff protein	SHUT_HHV11
1410	MPHOSPH10 (S373)	https://www.uniprot.org/uniprot/?query=(accession:o00566)	20.7148	20.3888	21.4546	20.9676	13.246	13.563	13.0993	13.7363	7.4703	28.7912	6.18592	+		6.51741e-07	MPHOSPH10	1.62656e-08	O00566	U3 small nucleolar ribonucleoprotein protein MPP10	MPP10_HUMAN
14253	TAF15 (S295)	https://www.uniprot.org/uniprot/?query=(accession:q92804)	21.1548	21.0258	21.3213	21.2362	17.4879	11.3434	12.9033	13.1322	7.46779	6.09156	2.58305	+		0.00261189	TAF15	0.000500276	Q92804	TATA-binding protein-associated factor 2N	RBP56_HUMAN
3985	UL46 (S285)	https://www.uniprot.org/uniprot/?query=(accession:p10230)	20.9118	20.721	21.1391	20.7468	13.1842	13.901	12.552	14.016	7.46638	22.1469	5.60489	+	Human herpesvirus	2.48375e-06	UL46	9.97816e-08	P10230	Tegument protein UL46	TEG1_HHV11
10666	IQSEC1 (S860)	https://www.uniprot.org/uniprot/?query=(accession:q6dn90-3)	19.9517	20.0275	20.6091	21.0444	12.7947	12.8088	13.0499	13.1219	7.46438	28.4333	6.15885	+		6.93671e-07	IQSEC1	1.77383e-08	Q6DN90-3	Isoform of Q6DN90, Isoform 3 of IQ motif and SEC7 domain-containing protein 1	IQEC1_HUMAN
5928	NUP153 (S217)	https://www.uniprot.org/uniprot/?query=(accession:p49790)	26.4223	24.3881	26.4882	24.2765	13.318	22.5307	12.1819	23.6916	7.46321	2.62037	1.11716			0.0763547	NUP153	0.0344708	P49790	Nuclear pore complex protein Nup153	NU153_HUMAN
3194	POP4 (S10)	https://www.uniprot.org/uniprot/?query=(accession:o95707)	22.0249	21.999	21.5991	22.533	13.3325	12.4732	19.7092	12.7994	7.4604	4.64668	2.03578	+		0.00920909	POP4	0.00236738	O95707	Ribonuclease P protein subunit p29	RPP29_HUMAN
13373	TDRD7 (S859)	https://www.uniprot.org/uniprot/?query=(accession:q8nhu6)	20.2463	20.3018	20.6729	20.8689	12.6367	13.581	12.4523	13.5973	7.45563	23.0845	5.70292	+		1.98191e-06	TDRD7	7.49623e-08	Q8NHU6	Tudor domain-containing protein 7	TDRD7_HUMAN
2964	TJP3 (S327)	https://www.uniprot.org/uniprot/?query=(accession:o95049)	20.7121	20.8554	21.3301	20.2678	13.3299	13.8612	13.4094	12.7609	7.45102	24.7348	5.85711	+		1.38961e-06	TJP3	4.6529e-08	O95049	Tight junction protein ZO-3	ZO3_HUMAN
13652	RAPGEF6 (S1070)	https://www.uniprot.org/uniprot/?query=(accession:q8teu7)	22.5251	22.2454	13.3806	22.6698	13.3014	12.4403	12.6719	12.7014	7.42649	3.50521	1.54357	+		0.0286041	RAPGEF6	0.00996528	Q8TEU7	Rap guanine nucleotide exchange factor 6	RPGF6_HUMAN
10253	RIF1 (S1151)	https://www.uniprot.org/uniprot/?query=(accession:q5uip0)	19.7155	19.9206	20.3993	20.226	11.768	12.6014	12.4408	13.7589	7.4231	17.8507	5.07203	+		8.4717e-06	RIF1	4.39305e-07	Q5UIP0	Telomere-associated protein RIF1	RIF1_HUMAN
15483	POP1 (S584)	https://www.uniprot.org/uniprot/?query=(accession:q99575)	20.2979	19.9905	20.3499	20.1936	11.5093	12.3426	13.0564	14.2357	7.42195	13.6017	4.40067	+		3.97497e-05	POP1	2.79457e-06	Q99575	Ribonucleases P/MRP protein subunit POP1	POP1_HUMAN
2681	MYCBP2 (T2683)	https://www.uniprot.org/uniprot/?query=(accession:o75592)	20.2201	19.5559	20.852	20.0807	12.9796	12.622	12.4678	12.9558	7.42085	26.1565	5.9781	+		1.05173e-06	MYCBP2	3.16141e-08	O75592	E3 ubiquitin-protein ligase MYCBP2	MYCB2_HUMAN
14389	L3MBTL2 (S661)	https://www.uniprot.org/uniprot/?query=(accession:q969r5)	21.5011	12.8664	22.6397	22.1535	12.2906	12.2095	12.9327	12.0535	7.41862	3.43578	1.51237	+		0.0307347	L3MBTL2	0.010944	Q969R5	Lethal(3)malignant brain tumor-like protein 2	LMBL2_HUMAN
9904	ABCF1 (S110)	https://www.uniprot.org/uniprot/?query=(accession:q5stz8)	26.5881	26.2267	26.8896	26.9184	25.4039	12.2605	25.4838	13.8212	7.41334	2.22184	0.914826			0.121667	ABCF1	0.0618087	Q5STZ8	Isoform of Q8NE71, ATP binding cassette subfamily F member 1	Q5STZ8_HUMAN
1353	SAP18 (T116)	https://www.uniprot.org/uniprot/?query=(accession:o00422)	21.8467	21.7889	22.0782	21.7819	19.0838	13.593	12.6419	12.5325	7.41112	5.11694	2.22593	+		0.00594389	SAP18	0.00138447	O00422	Histone deacetylase complex subunit SAP18	SAP18_HUMAN
7616	SFSWAP (S945)	https://www.uniprot.org/uniprot/?query=(accession:q12872-2)	22.6162	22.5601	23.235	22.8669	13.4977	13.6442	20.3678	14.1416	7.40675	4.79423	2.09616	+		0.00801374	SFSWAP	0.00199387	Q12872-2	Isoform of Q12872, Isoform 2 of Splicing factor, suppressor of white-apricot homolog	SFSWA_HUMAN
3457	ICP22 (Y411)	https://www.uniprot.org/uniprot/?query=(accession:p04485)+OR+(accession:p04485)	20.5263	20.1934	20.5916	19.6067	12.293	12.1822	12.7836	14.0344	7.40621	16.3953	4.85772	+	Human herpesvirus	1.38764e-05	ICP22;ICP22	7.8579e-07	P04485;P04485	Transcriptional regulator ICP22;Transcriptional regulator ICP22	ICP22_HHV11
5252	ICP34.5 (S41)	https://www.uniprot.org/uniprot/?query=(accession:p36313)	20.6095	19.9448	20.8196	19.6374	12.406	13.1438	12.416	13.4487	7.39921	20.4235	5.4051	+	Human herpesvirus	3.93463e-06	ICP34.5	1.74324e-07	P36313	Neurovirulence factor ICP34.5	ICP34_HHV11
2166	ZNF292 (T2296)	https://www.uniprot.org/uniprot/?query=(accession:o60281)	20.0396	20.6444	20.3864	20.5486	12.8092	12.9456	12.9451	13.3352	7.39599	41.3537	6.92998	+		1.17494e-07	ZNF292	1.3158e-09	O60281	Zinc finger protein 292	ZN292_HUMAN
11974	TLK2 (S73)	https://www.uniprot.org/uniprot/?query=(accession:q86ue8)	24.263	24.1545	23.8462	24.5951	20.1643	12.7184	13.9244	20.5275	7.38105	3.88108	1.71134	+		0.0194382	TLK2	0.00607557	Q86UE8	Serine/threonine-protein kinase tousled-like 2	TLK2_HUMAN
18263	USP36 (S602)	https://www.uniprot.org/uniprot/?query=(accession:q9p275)	20.0618	20.3587	20.6632	20.4057	13.4323	12.1616	12.3604	14.0172	7.37947	17.1138	4.96769	+		1.07722e-05	USP36	5.86223e-07	Q9P275	Ubiquitin carboxyl-terminal hydrolase 36	UBP36_HUMAN
19277	CILK1 (S442)	https://www.uniprot.org/uniprot/?query=(accession:q9upz9)	21.0345	20.7641	20.292	20.7266	13.8605	12.4231	13.0985	13.9235	7.37787	20.1437	5.37287	+		4.23769e-06	CILK1	1.91676e-07	Q9UPZ9	Serine/threonine-protein kinase ICK	CILK1_HUMAN
4438	SON (S1670)	https://www.uniprot.org/uniprot/?query=(accession:p18583)	22.0513	21.7748	22.4191	22.5734	13.0136	16.836	12.6041	16.8786	7.37158	6.69156	2.77934	+		0.0016621	SON	0.000282838	P18583	Protein SON	SON_HUMAN
11833	RBBP6 (S960)	https://www.uniprot.org/uniprot/?query=(accession:q7z6e9)	24.7516	24.6045	24.2311	25.4327	12.8076	20.8769	13.5269	22.3461	7.36559	3.21081	1.40817	+		0.0390687	RBBP6	0.0148945	Q7Z6E9	E3 ubiquitin-protein ligase RBBP6	RBBP6_HUMAN
3993	UL47 (Y36)	https://www.uniprot.org/uniprot/?query=(accession:p10231)	20.4998	20.493	20.9278	20.5006	12.8259	13.7686	13.1469	13.2198	7.36499	33.3973	6.51336	+	Human herpesvirus	3.06647e-07	UL47	5.81011e-09	P10231	Tegument protein UL47	TEG5_HHV11
5857	CYB561 (S247)	https://www.uniprot.org/uniprot/?query=(accession:p49447)	20.9136	20.8648	20.3967	20.7694	13.4846	13.1218	13.7255	13.1727	7.35994	39.5031	6.8407	+		1.44312e-07	CYB561	1.80917e-09	P49447	Transmembrane ascorbate-dependent reductase CYB561	CY561_HUMAN
12916	STAG2 (T1112)	https://www.uniprot.org/uniprot/?query=(accession:q8n3u4)	22.0427	22.0062	13.957	23.1733	13.6694	12.1654	12.5822	13.3228	7.35984	3.67756	1.62149	+		0.0239064	STAG2	0.00792169	Q8N3U4	Cohesin subunit SA-2	STAG2_HUMAN
15224	ERBIN (S569)	https://www.uniprot.org/uniprot/?query=(accession:q96rt1-8)	20.6014	20.0728	20.9495	20.4671	12.9492	12.8671	13.5929	13.259	7.35561	30.7012	6.33034	+		4.67369e-07	ERBIN	1.042e-08	Q96RT1-8	Isoform of Q96RT1, Isoform 8 of Erbin	ERBIN_HUMAN
1165	PCM1 (S1557)	https://www.uniprot.org/uniprot/?query=(accession:h0yba1)	20.8123	20.7941	20.6354	20.1042	12.584	13.2	13.5968	13.5657	7.34985	26.4912	6.00502	+		9.88505e-07	PCM1	2.89513e-08	H0YBA1	Isoform of Q15154, Pericentriolar material 1	H0YBA1_HUMAN
7917	SRSF9 (S2)	https://www.uniprot.org/uniprot/?query=(accession:q13242)	19.3294	19.5836	19.9845	20.337	12.7055	10.8497	12.4582	13.8282	7.34823	12.0459	4.11703	+		7.6379e-05	SRSF9	6.32728e-06	Q13242	Serine/arginine-rich splicing factor 9	SRSF9_HUMAN
3765	ICP0 (S702)	https://www.uniprot.org/uniprot/?query=(accession:p08393)	20.1487	20.023	20.6161	20.2435	13.662	12.9125	13.0454	12.0244	7.34675	21.4103	5.51505	+	Human herpesvirus	3.05457e-06	ICP0	1.25977e-07	P08393	E3 ubiquitin-protein ligase ICP0	ICP0_HHV11
11708	MYH14 (S45)	https://www.uniprot.org/uniprot/?query=(accession:q7z406)	21.576	21.5084	22.1425	22.1878	13.0273	20.0749	12.4835	12.4622	7.34169	4.23627	1.86476	+		0.0136535	MYH14	0.0038811	Q7Z406	Myosin-14	MYH14_HUMAN
3742	ICP4 (S909)	https://www.uniprot.org/uniprot/?query=(accession:p08392)	13.3846	22.2495	22.6697	22.4591	13.124	12.9107	13.4364	11.9323	7.33987	3.45006	1.51894	+	Human herpesvirus	0.0302734	ICP4	0.0107344	P08392	Major viral transcription factor ICP4	ICP4_HHV11
13364	KDM2B (S768)	https://www.uniprot.org/uniprot/?query=(accession:q8nhm5)	20.5926	20.1231	20.3447	20.4042	12.7107	14.0009	12.3186	13.0938	7.33519	20.7352	5.43831	+		3.64498e-06	KDM2B	1.57073e-07	Q8NHM5	Lysine-specific demethylase 2B	KDM2B_HUMAN
726	SHTN1 (T537)	https://www.uniprot.org/uniprot/?query=(accession:a0mz66)	21.3611	21.4922	22.1652	22.0125	13.0977	12.422	19.2218	12.9624	7.33175	4.88439	2.13252	+		0.00737014	SHTN1	0.00179804	A0MZ66	Shootin-1	SHOT1_HUMAN
1128	BOD1L1 (S1145)	https://www.uniprot.org/uniprot/?query=(accession:h0y9y2)	22.7555	22.6921	22.7486	22.7531	18.125	17.7634	12.2664	13.4684	7.33149	5.30734	2.29968	+		0.00501552	BOD1L1	0.00112393	H0Y9Y2	Isoform of Q8NFC6, Biorientation of chromosomes in cell division 1 like 1	H0Y9Y2_HUMAN
20009	FLVCR1 (T69)	https://www.uniprot.org/uniprot/?query=(accession:q9y5y0)	22.0415	22.1523	22.6189	22.2271	13.1493	19.0678	13.4465	14.0507	7.33138	5.64699	2.42513	+		0.00375728	FLVCR1	0.000784121	Q9Y5Y0	Heme transporter FLVCR1	FLVC1_HUMAN
4042	UL55 (S42)	https://www.uniprot.org/uniprot/?query=(accession:p10239)	20.5858	20.6677	20.488	20.3823	12.9533	12.0123	13.5552	14.2923	7.32768	16.0329	4.80231	+	Human herpesvirus	1.57649e-05	UL55	9.15196e-07	P10239	Tegument protein UL55	TEG6_HHV11
11380	USP31 (S887)	https://www.uniprot.org/uniprot/?query=(accession:q70cq4)	20.5227	20.8514	20.7954	21.0799	13.056	13.3925	13.1736	14.3799	7.31181	23.7169	5.76214	+		1.72925e-06	USP31	6.22033e-08	Q70CQ4	Ubiquitin carboxyl-terminal hydrolase 31	UBP31_HUMAN
6022	GSK3B (T390)	https://www.uniprot.org/uniprot/?query=(accession:p49841)	22.5535	22.4458	22.6348	13.1537	12.8339	13.6963	11.9262	13.0911	7.31011	3.31587	1.45593	+		0.0350001	GSK3B	0.0128866	P49841	Glycogen synthase kinase-3 beta	GSK3B_HUMAN
9159	SPEG (S609)	https://www.uniprot.org/uniprot/?query=(accession:q15772)	19.6537	19.8544	20.0842	20.3237	12.7033	12.4213	12.9867	12.5931	7.30291	38.5672	6.80834	+		1.55475e-07	SPEG	2.13738e-09	Q15772	Striated muscle preferentially expressed protein kinase	SPEG_HUMAN
6161	NEK4 (S526)	https://www.uniprot.org/uniprot/?query=(accession:p51957)	21.9996	21.8255	14.0073	22.477	12.7638	12.9566	12.3312	13.0513	7.30164	3.8686	1.70584	+		0.0196861	NEK4	0.00617407	P51957	Serine/threonine-protein kinase Nek4	NEK4_HUMAN
18105	CAMSAP3 (S758)	https://www.uniprot.org/uniprot/?query=(accession:q9p1y5)	21.9621	22.0197	22.2809	22.0896	20.4061	12.9812	12.2779	13.4988	7.29711	4.16172	1.83367	+		0.0146666	CAMSAP3	0.00425717	Q9P1Y5	Calmodulin-regulated spectrin-associated protein 3	CAMP3_HUMAN
16412	SRCIN1 (S362)	https://www.uniprot.org/uniprot/?query=(accession:q9c0h9)	22.6227	21.606	21.4335	22.4211	11.9948	12.7138	13.4969	20.7148	7.29077	3.85268	1.69878	+		0.0200089	SRCIN1	0.00630239	Q9C0H9	SRC kinase signaling inhibitor 1	SRCN1_HUMAN
9819	RRP12 (S1149)	https://www.uniprot.org/uniprot/?query=(accession:q5jth9)	21.1182	20.7881	20.4533	20.9478	13.3098	13.5743	13.8722	13.4055	7.2864	38.3665	6.80607	+		1.56291e-07	RRP12	2.21636e-09	Q5JTH9	RRP12-like protein	RRP12_HUMAN
14612	RBM33 (S1045)	https://www.uniprot.org/uniprot/?query=(accession:q96ev2)	22.2192	22.2485	22.7131	22.8282	14.5681	15.2856	15.3329	15.7011	7.28036	26.5601	6.00946	+		9.78463e-07	RBM33	2.8436e-08	Q96EV2	RNA-binding protein 33	RBM33_HUMAN
17694	SDAD1 (S459)	https://www.uniprot.org/uniprot/?query=(accession:q9nvu7)	26.4598	26.355	26.842	26.5926	21.7279	21.6386	12.225	21.537	7.28026	3.33263	1.46355	+		0.0343918	SDAD1	0.0125941	Q9NVU7	Protein SDA1 homolog	SDA1_HUMAN
6410	BRPF1 (S844)	https://www.uniprot.org/uniprot/?query=(accession:p55201)	13.0155	22.3	21.7247	22.9941	12.5529	12.4007	13.4549	12.5166	7.27729	3.32709	1.46101	+		0.0345932	BRPF1	0.01269	P55201	Peregrin	BRPF1_HUMAN
10189	SH3PXD2A (S1052)	https://www.uniprot.org/uniprot/?query=(accession:q5tcz1)	21.9727	22.3563	21.7616	22.2057	20.7179	12.4497	13.6827	12.3422	7.27593	3.91938	1.72815	+		0.0187002	SH3PXD2A	0.00578361	Q5TCZ1	SH3 and PX domain-containing protein 2A	SPD2A_HUMAN
2615	KATNA1 (S118)	https://www.uniprot.org/uniprot/?query=(accession:o75449)	22.7258	22.3623	22.3971	22.0481	13.4283	12.2635	20.4378	14.3007	7.27574	4.28363	1.88509	+		0.0130291	KATNA1	0.00366122	O75449	Katanin p60 ATPase-containing subunit A1	KTNA1_HUMAN
7421	AHNAK (S216)	https://www.uniprot.org/uniprot/?query=(accession:q09666)	27.7468	27.6691	28.118	27.8289	13.8911	27.3333	27.4613	13.5751	7.27549	1.98827	0.800332			0.158368	AHNAK	0.0872215	Q09666	Neuroblast differentiation-associated protein AHNAK	AHNK_HUMAN
4715	APC (S111)	https://www.uniprot.org/uniprot/?query=(accession:p25054)	21.6406	21.4914	21.0664	21.6848	12.2647	12.8151	11.7643	19.9762	7.26573	4.03479	1.78025	+		0.0165865	APC	0.00499284	P25054	Adenomatous polyposis coli protein	APC_HUMAN
6193	AGFG1 (S162)	https://www.uniprot.org/uniprot/?query=(accession:p52594)	20.0464	20.3842	20.2828	21.7885	17.1311	12.3966	12.2936	11.6431	7.25937	5.89445	2.51487	+		0.00305582	AGFG1	0.000608776	P52594	Arf-GAP domain and FG repeat-containing protein 1	AGFG1_HUMAN
4895	ITPRID2 (S944)	https://www.uniprot.org/uniprot/?query=(accession:p28290)	22.9975	22.9004	12.7567	23.1201	12.6415	12.7977	13.9516	13.3581	7.25647	3.03249	1.32276	+		0.0475594	ITPRID2	0.0191084	P28290	Protein ITPRID2	ITPI2_HUMAN
6598	CNBP (S151)	https://www.uniprot.org/uniprot/?query=(accession:p62633)	21.9018	21.5515	21.9561	21.163	12.6289	13.0439	18.6424	13.2842	7.24323	5.44563	2.35273	+		0.00443887	CNBP	0.000968926	P62633	CCHC-type zinc finger nucleic acid binding protein	CNBP_HUMAN
15853	MMTAG2 (S164)	https://www.uniprot.org/uniprot/?query=(accession:q9bu76)	23.7815	23.8203	23.7743	24.0693	20.2762	12.7854	12.781	20.6354	7.24182	3.52086	1.55072	+		0.0281372	MMTAG2	0.00975806	Q9BU76	Multiple myeloma tumor-associated protein 2	MMTA2_HUMAN
2728	UTP20 (S2777)	https://www.uniprot.org/uniprot/?query=(accession:o75691)	21.2993	21.3946	21.8917	20.7893	12.3716	18.2989	12.6828	13.0789	7.23565	5.47791	2.36413	+		0.00432382	UTP20	0.000936278	O75691	Small subunit processome component 20 homolog	UTP20_HUMAN
6223	ZNF131 (S129)	https://www.uniprot.org/uniprot/?query=(accession:p52739)	19.3789	19.1815	19.3923	19.5507	12.2077	11.9569	11.7988	12.6478	7.2231	36.0439	6.67264	+		2.12502e-07	ZNF131	3.42085e-09	P52739	Zinc finger protein 131	ZN131_HUMAN
17785	SMPD4 (S169)	https://www.uniprot.org/uniprot/?query=(accession:q9nxe4)	19.9226	20.3038	20.4776	20.081	13.0663	12.5968	13.6546	12.5804	7.22172	26.6135	6.01151	+		9.73847e-07	SMPD4	2.80434e-08	Q9NXE4	Sphingomyelin phosphodiesterase 4	NSMA3_HUMAN
3646	ANXA2 (T37)	https://www.uniprot.org/uniprot/?query=(accession:p07355-2)	11.9076	23.0319	23.9636	24.043	13.2371	14.4499	13.351	13.0623	7.21141	2.61945	1.11665			0.0764448	ANXA2	0.034517	P07355-2	Isoform of P07355, Isoform 2 of Annexin A2	ANXA2_HUMAN
12456	GCC2 (S236)	https://www.uniprot.org/uniprot/?query=(accession:q8iwj2)	20.0113	20.0919	21.1799	20.8194	13.0937	13.5765	13.4855	13.117	7.20745	24.2538	5.81354	+		1.53625e-06	GCC2	5.32911e-08	Q8IWJ2	GRIP and coiled-coil domain-containing protein 2	GCC2_HUMAN
3482	SLC4A2 (S56)	https://www.uniprot.org/uniprot/?query=(accession:p04920)	22.2179	21.5443	22.6444	13.6693	12.8225	11.9164	13.2489	13.3341	7.18849	3.59859	1.58483	+		0.0260116	SLC4A2	0.0087953	P04920	Anion exchange protein 2	B3A2_HUMAN
7902	DDX10 (S606)	https://www.uniprot.org/uniprot/?query=(accession:q13206)	12.8375	27.0751	27.1808	27.0152	13.1792	25.6839	12.6174	13.8956	7.18314	1.63478	0.628436			0.235269	DDX10	0.146223	Q13206	Probable ATP-dependent RNA helicase DDX10	DDX10_HUMAN
11776	AKNA (S997)	https://www.uniprot.org/uniprot/?query=(accession:q7z591)	13.021	22.237	22.7497	22.5046	12.7963	12.5145	13.2384	13.237	7.18153	3.25578	1.43009	+		0.0371455	AKNA	0.0139967	Q7Z591	Microtubule organization protein AKNA	AKNA_HUMAN
3404	UL30 (S235)	https://www.uniprot.org/uniprot/?query=(accession:p04293)	20.2605	20.1683	20.6	20.2406	12.6598	13.4903	13.7287	12.6823	7.17708	25.5594	5.93177	+	Human herpesvirus	1.17011e-06	UL30	3.70895e-08	P04293	DNA polymerase catalytic subunit	DPOL_HHV11
9240	SNAPC1 (S250)	https://www.uniprot.org/uniprot/?query=(accession:q16533)	19.6623	19.5498	19.6637	20.4613	13.3104	12.1443	11.918	13.2679	7.17416	17.9833	5.09105	+		8.10873e-06	SNAPC1	4.17595e-07	Q16533	snRNA-activating protein complex subunit 1	SNPC1_HUMAN
3067	VAPB (S146)	https://www.uniprot.org/uniprot/?query=(accession:o95292)	21.5991	21.4477	21.9628	22.0846	12.8584	12.5263	12.897	20.1269	7.17144	4.17851	1.84072	+		0.0144306	VAPB	0.00416913	O95292	Vesicle-associated membrane protein-associated protein B/C	VAPB_HUMAN
13270	NGDN (S232)	https://www.uniprot.org/uniprot/?query=(accession:q8nej9)	23.9905	22.7955	25.5993	13.3044	12.3499	12.0042	19.3698	13.296	7.16742	2.37019	0.988055			0.102789	NGDN	0.0496847	Q8NEJ9	Neuroguidin	NGDN_HUMAN
17497	VPS45 (S399)	https://www.uniprot.org/uniprot/?query=(accession:q9nrw7)	19.7999	19.4133	20.3874	20.8113	12.6445	12.4867	13.0386	13.5822	7.16497	19.195	5.25864	+		5.51269e-06	VPS45	2.67016e-07	Q9NRW7	Vacuolar protein sorting-associated protein 45	VPS45_HUMAN
2780	FLOT1 (S407)	https://www.uniprot.org/uniprot/?query=(accession:o75955)	20.1644	20.0792	20.3439	18.945	12.2251	12.9594	12.8103	12.8884	7.16232	20.9682	5.46521	+		3.42603e-06	FLOT1	1.45446e-07	O75955	Flotillin-1	FLOT1_HUMAN
7493	AHNAK (S5620)	https://www.uniprot.org/uniprot/?query=(accession:q09666)	21.1352	21.3803	21.6887	21.6862	14.066	12.4748	12.4784	18.2219	7.16231	5.65734	2.42818	+		0.00373097	AHNAK	0.000775746	Q09666	Neuroblast differentiation-associated protein AHNAK	AHNK_HUMAN
3063	ATE1 (S179)	https://www.uniprot.org/uniprot/?query=(accession:o95260)	21.7419	21.3628	21.6161	21.495	13.4263	18.8799	11.9262	13.3437	7.15997	5.01937	2.18959	+		0.00646271	ATE1	0.00154352	O95260	Arginyl-tRNA--protein transferase 1	ATE1_HUMAN
5122	MCM4 (S32)	https://www.uniprot.org/uniprot/?query=(accession:p33991)	22.6525	22.1807	23.4509	20.7842	12.3624	22.3882	13.2588	12.4526	7.15155	3.08892	1.34928	+		0.0447429	MCM4	0.0176519	P33991	DNA replication licensing factor MCM4	MCM4_HUMAN
3912	TRM1 (S317)	https://www.uniprot.org/uniprot/?query=(accession:p10212)	20.1258	20.0663	20.6124	20.5482	12.9662	13.9806	12.8614	12.9586	7.14643	24.8437	5.86652	+	Human herpesvirus	1.35983e-06	TRM1	4.51372e-08	P10212	Tripartite terminase subunit 1	TRM1_HHV11
3746	ICP0 (T196)	https://www.uniprot.org/uniprot/?query=(accession:p08393)	19.2171	19.5716	19.8174	20.0947	12.7825	12.5675	12.6407	12.1294	7.14518	31.1402	6.36612	+	Human herpesvirus	4.3041e-07	ICP0	9.44272e-09	P08393	E3 ubiquitin-protein ligase ICP0	ICP0_HHV11
1756	WDR46 (S584)	https://www.uniprot.org/uniprot/?query=(accession:o15213)	23.4639	23.5224	23.7149	23.4386	19.8859	20.1217	12.5664	12.9962	7.14236	3.68653	1.6255	+		0.0236866	WDR46	0.00782859	O15213	WD repeat-containing protein 46	WDR46_HUMAN
14632	DDX11 (S237)	https://www.uniprot.org/uniprot/?query=(accession:q96fc9)	19.1169	19.3096	19.8921	19.7213	11.868	12.398	11.7844	13.4219	7.14188	18.1247	5.11072	+		7.74954e-06	DDX11	3.95785e-07	Q96FC9	ATP-dependent DNA helicase DDX11	DDX11_HUMAN
11973	TLK2 (S26)	https://www.uniprot.org/uniprot/?query=(accession:q86ue8)	23.3286	23.4071	23.1552	23.7313	18.9111	13.9902	12.8192	19.3722	7.13238	4.57348	2.00568	+		0.00987004	TLK2	0.00258088	Q86UE8	Serine/threonine-protein kinase tousled-like 2	TLK2_HUMAN
15084	ZNF317 (S263)	https://www.uniprot.org/uniprot/?query=(accession:q96pq6)	19.7095	19.6202	20.4159	19.4852	13.2544	12.9342	12.6927	11.8563	7.1233	20.5833	5.42417	+		3.76558e-06	ZNF317	1.65225e-07	Q96PQ6	Zinc finger protein 317	ZN317_HUMAN
2324	SLC16A7 (S448)	https://www.uniprot.org/uniprot/?query=(accession:o60669)	22.7386	13.3423	23.0624	22.3018	12.8167	13.3194	13.1271	13.6977	7.12103	3.26385	1.43344	+		0.0368601	SLC16A7	0.0138419	O60669	Monocarboxylate transporter 2	MOT2_HUMAN
16113	SHANK3 (S1158)	https://www.uniprot.org/uniprot/?query=(accession:q9byb0)	22.0895	21.9823	22.1582	22.2242	13.4024	18.9946	13.1316	14.4531	7.11813	5.61854	2.41467	+		0.00384887	SHANK3	0.000807663	Q9BYB0	SH3 and multiple ankyrin repeat domains protein 3	SHAN3_HUMAN
13035	ARFGAP1 (S348)	https://www.uniprot.org/uniprot/?query=(accession:q8n6t3)	21.6346	21.7494	22.0459	21.9809	13.2172	13.0352	19.9119	12.7858	7.11521	4.43219	1.94779	+		0.0112775	ARFGAP1	0.00305576	Q8N6T3	ADP-ribosylation factor GTPase-activating protein 1	ARFG1_HUMAN
18286	CTTNBP2NL (S523)	https://www.uniprot.org/uniprot/?query=(accession:q9p2b4)	20.0202	20.1044	20.1331	19.8233	13.1334	13.1063	11.7081	13.7157	7.10436	17.4254	5.01093	+		9.7514e-06	CTTNBP2NL	5.18167e-07	Q9P2B4	CTTNBP2 N-terminal-like protein	CT2NL_HUMAN
15560	RBBP8 (S379)	https://www.uniprot.org/uniprot/?query=(accession:q99708)	22.0624	21.6878	22.487	22.251	12.6192	21.1927	12.0388	14.2302	7.10183	3.61803	1.59321	+		0.0255149	RBBP8	0.00857098	Q99708	DNA endonuclease RBBP8	CTIP_HUMAN
7174	MST1R (T1400)	https://www.uniprot.org/uniprot/?query=(accession:q04912)	20.1261	19.865	20.0517	20.4805	12.9203	12.808	13.3331	13.0944	7.09192	40.1055	6.86305	+		1.37073e-07	MST1R	1.62843e-09	Q04912	Macrophage-stimulating protein receptor	RON_HUMAN
11733	DHX29 (S192)	https://www.uniprot.org/uniprot/?query=(accession:q7z478)	23.2787	23.6834	23.8439	23.9528	20.3177	12.3753	20.8037	12.9292	7.08327	3.33054	1.46264	+		0.0344635	DHX29	0.0126301	Q7Z478	ATP-dependent RNA helicase DHX29	DHX29_HUMAN
5669	RPL5 (S176)	https://www.uniprot.org/uniprot/?query=(accession:p46777)	21.5763	21.4793	22.4361	21.9379	13.1065	13.6595	13.1241	19.229	7.07766	5.06774	2.20889	+		0.00618178	RPL5	0.00146227	P46777	Large ribosomal subunit protein uL18	RL5_HUMAN
13664	PARD3 (S417)	https://www.uniprot.org/uniprot/?query=(accession:q8tew0-11)	20.4481	16.5071	21.2357	20.9335	13.69	11.8817	12.5108	12.7403	7.07542	6.53348	2.72652	+		0.00187705	PARD3	0.000327438	Q8TEW0-11	Isoform of Q8TEW0, Isoform 11 of Partitioning defective 3 homolog	PARD3_HUMAN
3877	HELI (S79)	https://www.uniprot.org/uniprot/?query=(accession:p10189)	19.1539	18.92	19.6718	19.6279	12.1337	12.4044	12.5011	12.0366	7.07445	33.3354	6.50939	+	Human herpesvirus	3.09462e-07	HELI	5.88548e-09	P10189	DNA replication helicase	HELI_HHV11
781	PALM3 (S126)	https://www.uniprot.org/uniprot/?query=(accession:a6ndb9)	21.7038	14.0144	22.2615	21.505	12.6939	12.435	13.4478	12.6208	7.07178	3.86606	1.70481	+		0.0197328	PALM3	0.00619434	A6NDB9	Paralemmin-3	PALM3_HUMAN
8172	DGKZ (S818)	https://www.uniprot.org/uniprot/?query=(accession:q13574-1)	23.468	23.2366	23.6602	23.6735	13.4582	13.059	19.984	19.2592	7.0695	4.12381	1.81819	+		0.0151988	DGKZ	0.00446361	Q13574-1	Isoform of Q13574, Isoform 2 of Diacylglycerol kinase zeta	DGKZ_HUMAN
15556	DOK1 (S460)	https://www.uniprot.org/uniprot/?query=(accession:q99704)	21.2384	21.1129	21.1262	20.662	12.354	12.4942	12.9443	18.0706	7.06913	5.51615	2.37739	+		0.00419386	DOK1	0.000899176	Q99704	Docking protein 1	DOK1_HUMAN
15038	ARAP1 (S1428)	https://www.uniprot.org/uniprot/?query=(accession:q96p48)	20.3796	20.4419	20.6983	21.093	13.3632	14.4462	13.059	13.4832	7.06527	21.7518	5.5556	+		2.78229e-06	ARAP1	1.12966e-07	Q96P48	Arf-GAP with Rho-GAP domain, ANK repeat and PH domain-containing protein 1	ARAP1_HUMAN
19053	HECTD1 (S1511)	https://www.uniprot.org/uniprot/?query=(accession:q9ult8)	21.9811	21.7428	23.0357	22.7803	22.3874	13.5901	12.1725	13.1381	7.06297	3.18087	1.39383	+		0.0403806	HECTD1	0.0155264	Q9ULT8	E3 ubiquitin-protein ligase HECTD1	HECD1_HUMAN
2507	TSC22D2 (S205)	https://www.uniprot.org/uniprot/?query=(accession:o75157)	20.0933	19.7776	20.8431	22.0504	13.4685	12.0369	17.1813	11.8278	7.0625	5.68276	2.43707	+		0.00365532	TSC22D2	0.000755591	O75157	TSC22 domain family protein 2	T22D2_HUMAN
17829	DDX56 (S124)	https://www.uniprot.org/uniprot/?query=(accession:q9ny93)	20.6125	20.7153	20.9504	20.9083	11.9198	12.7476	18.3212	11.9597	7.05955	4.93166	2.15256	+		0.00703792	DDX56	0.00170396	Q9NY93	Probable ATP-dependent RNA helicase DDX56	DDX56_HUMAN
12796	ZNF687 (S387)	https://www.uniprot.org/uniprot/?query=(accession:q8n1g0)	20.3275	20.4543	20.367	20.0776	12.357	12.5911	14.3092	13.7554	7.05344	15.8433	4.7745	+		1.68075e-05	ZNF687	9.92478e-07	Q8N1G0	Zinc finger protein 687	ZN687_HUMAN
6453	BCAR1 (S428)	https://www.uniprot.org/uniprot/?query=(accession:p56945)	24.8477	24.7232	24.8039	24.745	22.1795	12.9641	13.1206	22.6771	7.04462	2.80102	1.20916			0.0617785	BCAR1	0.026557	P56945	Breast cancer anti-estrogen resistance protein 1	BCAR1_HUMAN
6219	VAV2 (S382)	https://www.uniprot.org/uniprot/?query=(accession:p52735-3)	19.4038	19.8508	21.0394	20.6975	12.392	12.8939	13.9941	13.5472	7.04108	14.5348	4.56046	+		2.7513e-05	VAV2	1.78338e-06	P52735-3	Isoform of P52735, Isoform 3 of Guanine nucleotide exchange factor VAV2	VAV2_HUMAN
9804	PRRC2B (S1500)	https://www.uniprot.org/uniprot/?query=(accession:q5jsz5)	20.3487	19.4573	20.2695	20.2797	13.356	12.4085	13.219	13.2217	7.03752	24.2181	5.81059	+		1.54671e-06	PRRC2B	5.38366e-08	Q5JSZ5	Protein PRRC2B	PRC2B_HUMAN
9481	LRRFIP1 (S690)	https://www.uniprot.org/uniprot/?query=(accession:q32mz4-2)	27.7766	27.783	27.8051	27.7769	13.0348	27.8008	27.6248	14.5348	7.0366	1.88194	0.747375			0.178906	LRRFIP1	0.101986	Q32MZ4-2	Isoform of Q32MZ4, Isoform 2 of Leucine-rich repeat flightless-interacting protein 1	LRRF1_HUMAN
723	SHTN1 (T487)	https://www.uniprot.org/uniprot/?query=(accession:a0mz66)	20.943	21.1185	21.4966	21.1592	12.6681	13.5833	12.7658	17.5559	7.03605	6.51743	2.72213	+		0.00189615	SHTN1	0.000332391	A0MZ66	Shootin-1	SHOT1_HUMAN
8634	SMC1A (S360)	https://www.uniprot.org/uniprot/?query=(accession:q14683)	23.4072	23.2689	23.5027	24.2302	13.0637	13.0912	19.3478	20.7713	7.03373	3.70232	1.63199	+		0.0233349	SMC1A	0.0076675	Q14683	Structural maintenance of chromosomes protein 1A	SMC1A_HUMAN
2155	SPAG9 (S594)	https://www.uniprot.org/uniprot/?query=(accession:o60271)	25.2378	25.1792	25.2072	25.4856	23.372	13.6074	23.3729	12.6425	7.02872	2.55567	1.0849			0.0822434	SPAG9	0.0378733	O60271	C-Jun-amino-terminal kinase-interacting protein 4	JIP4_HUMAN
7825	RLF (S1403)	https://www.uniprot.org/uniprot/?query=(accession:q13129)	19.6437	19.4283	19.5038	19.8863	13.1508	12.0741	12.052	13.081	7.02604	22.9109	5.68274	+		2.07616e-06	RLF	7.89707e-08	Q13129	Zinc finger protein Rlf	RLF_HUMAN
19038	PPM1H (S221)	https://www.uniprot.org/uniprot/?query=(accession:q9ulr3)	23.5757	23.4569	23.6458	23.7355	20.6345	11.8895	12.6812	21.1185	7.02252	3.04311	1.32748	+		0.0470462	PPM1H	0.0188249	Q9ULR3	Protein phosphatase 1H	PPM1H_HUMAN
11030	CCDC137 (S215)	https://www.uniprot.org/uniprot/?query=(accession:q6pk04)	20.3681	20.1944	20.9057	19.3291	13.4193	12.131	13.9124	13.2856	7.01227	14.9544	4.62931	+		2.34798e-05	CCDC137	1.4701e-06	Q6PK04	Coiled-coil domain-containing protein 137	CC137_HUMAN
3341	LMNA (S282)	https://www.uniprot.org/uniprot/?query=(accession:p02545)	21.7486	13.5054	22.1245	21.7158	13.4013	12.5128	12.5591	12.5769	7.01102	3.59467	1.58345	+		0.0260949	LMNA	0.00884141	P02545	Prelamin-A/C	LMNA_HUMAN
597	HMGA1 (T52)	https://www.uniprot.org/uniprot/?query=(accession:a0a994j434)	23.6547	23.5611	24.4278	22.0015	11.4775	13.0496	20.7035	20.3755	7.00978	3.06651	1.33885	+		0.0458296	HMGA1	0.0182156	A0A994J434	Isoform of P17096, High mobility group protein HMG-I/HMG-Y	A0A994J434_HUMAN
12644	FTSJ3 (S599)	https://www.uniprot.org/uniprot/?query=(accession:q8iy81)	20.1693	19.9266	20.3782	21.4071	13.3002	13.5675	13.7789	13.1959	7.00968	20.9628	5.46517	+		3.42633e-06	FTSJ3	1.45703e-07	Q8IY81	pre-rRNA 2'-O-ribose RNA methyltransferase FTSJ3	SPB1_HUMAN
14688	DDX27 (S79)	https://www.uniprot.org/uniprot/?query=(accession:q96gq7)	19.8202	19.788	20.7538	19.7644	13.229	13.4671	12.3079	13.0931	7.00736	21.1453	5.48523	+		3.27169e-06	DDX27	1.37262e-07	Q96GQ7	Probable ATP-dependent RNA helicase DDX27	DDX27_HUMAN
16626	EPC1 (S307)	https://www.uniprot.org/uniprot/?query=(accession:q9h2f5-3)	22.2617	22.3974	22.8048	22.5979	21.6075	13.3383	13.3464	13.7417	7.00694	3.70461	1.63283	+		0.0232903	EPC1	0.00764453	Q9H2F5-3	Isoform of Q9H2F5, Isoform 3 of Enhancer of polycomb homolog 1	EPC1_HUMAN
926	ACIN1 (S337)	https://www.uniprot.org/uniprot/?query=(accession:e7eqt4)	24.0459	24.0735	23.7362	24.5225	12.2737	12.6981	21.2479	22.1382	7.00508	2.82835	1.223			0.0598416	ACIN1	0.0255368	E7EQT4	Isoform of Q9UKV3, Apoptotic chromatin condensation inducer 1	E7EQT4_HUMAN
17562	DIAPH3 (S175)	https://www.uniprot.org/uniprot/?query=(accession:q9nsv4)	20.1774	19.1501	20.2126	19.2419	12.0546	13.5999	12.9623	12.1586	7.00164	16.0072	4.79862	+		1.58994e-05	DIAPH3	9.25268e-07	Q9NSV4	Protein diaphanous homolog 3	DIAP3_HUMAN
15433	AGAP2 (S818)	https://www.uniprot.org/uniprot/?query=(accession:q99490)	22.079	21.8324	22.5093	22.464	13.0056	20.3512	14.2157	13.3072	7.00128	4.34265	1.90979	+		0.0123086	AGAP2	0.00340614	Q99490	Arf-GAP with GTPase, ANK repeat and PH domain-containing protein 2	AGAP2_HUMAN
11219	GIGYF2 (S525)	https://www.uniprot.org/uniprot/?query=(accession:q6y7w6)	20.6794	20.4861	21.0253	20.1169	13.7998	12.3904	14.1307	13.9996	6.99678	16.6876	4.90203	+		1.25307e-05	GIGYF2	6.96464e-07	Q6Y7W6	GRB10-interacting GYF protein 2	GGYF2_HUMAN
3885	UL7 (S59)	https://www.uniprot.org/uniprot/?query=(accession:p10191)	21.6412	21.5798	14.1741	22.0164	13.3847	13.0924	12.5041	12.4645	6.99147	3.94742	1.74057	+	Human herpesvirus	0.018173	UL7	0.00557962	P10191	Cytoplasmic envelopment protein 1	CEP1_HHV11
16129	HYCC1 (T306)	https://www.uniprot.org/uniprot/?query=(accession:q9byi3)	14.3333	21.4348	21.9134	21.4647	12.8402	11.9169	13.3059	13.1202	6.99075	4.07893	1.80072	+		0.0158225	HYCC1	0.0047223	Q9BYI3	Hyccin	HYCCI_HUMAN
11483	SND1 (S909)	https://www.uniprot.org/uniprot/?query=(accession:q7kzf4)	22.2578	21.9353	22.243	12.9028	13.0208	11.8093	13.3679	13.2051	6.98394	3.21914	1.41194	+		0.0387307	SND1	0.0147237	Q7KZF4	Staphylococcal nuclease domain-containing protein 1	SND1_HUMAN
6434	RRP1 (S272)	https://www.uniprot.org/uniprot/?query=(accession:p56182)	20.5366	20.1844	19.6011	20.1345	13.7481	12.8637	13.4667	12.4601	6.97952	20.9994	5.46746	+		3.40829e-06	RRP1	1.43964e-07	P56182	Ribosomal RNA processing protein 1 homolog A	RRP1_HUMAN
14953	ZNF512 (S98)	https://www.uniprot.org/uniprot/?query=(accession:q96me7)	22.2414	22.1981	22.6545	12.4829	12.4484	12.5803	13.1355	13.5268	6.97148	3.02432	1.31887	+		0.0479873	ZNF512	0.0193296	Q96ME7	Zinc finger protein 512	ZN512_HUMAN
3745	ICP0 (S98)	https://www.uniprot.org/uniprot/?query=(accession:p08393)	19.6841	19.8352	20.1744	20.2448	12.4862	13.2025	13.1148	13.2539	6.97027	31.617	6.39464	+	Human herpesvirus	4.03047e-07	ICP0	8.49789e-09	P08393	E3 ubiquitin-protein ligase ICP0	ICP0_HHV11
12555	PHC2 (S591)	https://www.uniprot.org/uniprot/?query=(accession:q8ixk0)	13.5412	24.8092	24.7355	24.758	20.6755	13.0881	13.1826	13.0636	6.95853	2.21727	0.912201			0.122405	PHC2	0.0622269	Q8IXK0	Polyhomeotic-like protein 2	PHC2_HUMAN
13415	SNIP1 (S202)	https://www.uniprot.org/uniprot/?query=(accession:q8tad8)	23.1404	22.9853	22.9685	25.2404	13.885	11.9927	20.4119	20.2121	6.95823	3.35862	1.47567	+		0.033445	SNIP1	0.0121545	Q8TAD8	Smad nuclear-interacting protein 1	SNIP1_HUMAN
1980	PRPF3 (S552)	https://www.uniprot.org/uniprot/?query=(accession:o43395)	22.0286	21.8212	13.1273	21.9927	12.6677	13.176	12.2773	13.0247	6.95601	3.38588	1.489	+		0.0324339	PRPF3	0.0117112	O43395	U4/U6 small nuclear ribonucleoprotein Prp3	PRPF3_HUMAN
952	ACIN1 (S1121)	https://www.uniprot.org/uniprot/?query=(accession:e7eqt4)	22.3942	22.1631	13.3519	22.4351	13.0332	12.3552	12.9272	14.2425	6.94657	3.28401	1.44161	+		0.0361736	ACIN1	0.013463	E7EQT4	Isoform of Q9UKV3, Apoptotic chromatin condensation inducer 1	E7EQT4_HUMAN
15341	RBM15 (S365)	https://www.uniprot.org/uniprot/?query=(accession:q96t37)	19.2528	19.2559	20.2934	20.1007	12.1372	13.1415	13.0113	12.8309	6.94546	20.5981	5.42491	+		3.75916e-06	RBM15	1.64408e-07	Q96T37	RNA-binding protein 15	RBM15_HUMAN
6213	KIF11 (S821)	https://www.uniprot.org/uniprot/?query=(accession:p52732)	20.2648	19.8796	20.489	19.8799	14.2168	13.5269	12.034	12.9735	6.94049	15.2202	4.67255	+		2.12546e-05	KIF11	1.30416e-06	P52732	Kinesin-like protein KIF11	KIF11_HUMAN
18527	LIMD1 (T294)	https://www.uniprot.org/uniprot/?query=(accession:q9ugp4)	24.4895	24.5014	24.2779	24.4674	12.5884	22.0618	22.1399	13.2138	6.93308	2.8109	1.21438			0.0610407	LIMD1	0.0261833	Q9UGP4	LIM domain-containing protein 1	LIMD1_HUMAN
8587	PUM1 (T260)	https://www.uniprot.org/uniprot/?query=(accession:q14671)	23.3683	23.4834	23.1537	23.4897	19.8494	13.1328	19.7799	13.0023	6.93263	3.83253	1.6898	+		0.0204266	PUM1	0.00646887	Q14671	Pumilio homolog 1	PUM1_HUMAN
14433	RAB37 (S203)	https://www.uniprot.org/uniprot/?query=(accession:q96ax2)	20.5912	20.5455	21.3296	21.272	13.1343	12.4517	12.4752	17.9475	6.93241	5.56424	2.39442	+		0.00403256	RAB37	0.000854826	Q96AX2	Ras-related protein Rab-37	RAB37_HUMAN
5646	CRK (S119)	https://www.uniprot.org/uniprot/?query=(accession:p46108)	19.6772	19.2801	19.8059	19.7148	13.2308	12.5243	12.2898	12.7436	6.92237	30.3685	6.30577	+		4.94569e-07	CRK	1.12378e-08	P46108	Adapter molecule crk	CRK_HUMAN
12754	SPICE1 (S800)	https://www.uniprot.org/uniprot/?query=(accession:q8n0z3)	21.3251	21.0825	21.5608	21.3799	12.5144	19.0325	12.5213	13.6065	6.9184	4.77024	2.08676	+		0.00818914	SPICE1	0.00204988	Q8N0Z3	Spindle and centriole-associated protein 1	SPICE_HUMAN
19663	GIT1 (S571)	https://www.uniprot.org/uniprot/?query=(accession:q9y2x7)	23.8163	23.6302	24.2434	23.8283	20.7693	20.5578	12.909	13.627	6.91377	3.47553	1.5301	+		0.029505	GIT1	0.0103716	Q9Y2X7	ARF GTPase-activating protein GIT1	GIT1_HUMAN
18254	USP36 (S86)	https://www.uniprot.org/uniprot/?query=(accession:q9p275)	22.1956	12.6706	22.8109	22.3466	13.0324	13.0412	13.0465	13.2666	6.90922	3.04128	1.32694	+		0.0471047	USP36	0.0188734	Q9P275	Ubiquitin carboxyl-terminal hydrolase 36	UBP36_HUMAN
3118	SVIL (S494)	https://www.uniprot.org/uniprot/?query=(accession:o95425-2)	19.0547	18.4799	22.6247	18.8696	13.056	13.2985	12.3492	12.6936	6.90789	7.53534	3.03746	+		0.000917353	SVIL	0.000135064	O95425-2	Isoform of O95425, Isoform 2 of Supervillin	SVIL_HUMAN
13672	PARD3 (S821)	https://www.uniprot.org/uniprot/?query=(accession:q8tew0-11)	19.7224	19.6231	20.9342	19.9045	12.5745	12.6906	13.4984	13.7901	6.90763	17.2243	4.98396	+		1.03762e-05	PARD3	5.60977e-07	Q8TEW0-11	Isoform of Q8TEW0, Isoform 11 of Partitioning defective 3 homolog	PARD3_HUMAN
17279	ADAP2 (S380)	https://www.uniprot.org/uniprot/?query=(accession:q9npf8)	13.5703	21.9204	21.8919	21.7669	13.1847	13.1402	12.0832	13.1124	6.90725	3.56291	1.56955	+		0.0269433	ADAP2	0.00922381	Q9NPF8	Arf-GAP with dual PH domain-containing protein 2	ADAP2_HUMAN
18121	PHRF1 (S1034)	https://www.uniprot.org/uniprot/?query=(accession:q9p1y6)	21.2428	21.6932	21.9413	21.6539	12.5658	20.3756	13.3278	12.6516	6.90259	3.92546	1.73084	+		0.0185851	PHRF1	0.00573875	Q9P1Y6	PHD and RING finger domain-containing protein 1	PHRF1_HUMAN
9074	MED1 (S953)	https://www.uniprot.org/uniprot/?query=(accession:q15648)	22.4021	22.2895	22.7709	13.6821	13.8057	12.686	13.5048	13.5445	6.90089	3.35534	1.47397	+		0.0335761	MED1	0.012209	Q15648	Mediator of RNA polymerase II transcription subunit 1	MED1_HUMAN
15322	SECISBP2 (S288)	https://www.uniprot.org/uniprot/?query=(accession:q96t21)	20.5164	20.4846	20.3313	20.5515	13.5959	13.5677	13.1429	13.9765	6.90017	38.1415	6.79815	+		1.59167e-07	SECISBP2	2.30885e-09	Q96T21	Selenocysteine insertion sequence-binding protein 2	SEBP2_HUMAN
11975	TLK2 (S99)	https://www.uniprot.org/uniprot/?query=(accession:q86ue8)	21.4901	21.3309	21.9269	21.5705	12.2736	12.4603	21.3782	12.6068	6.89988	3.32434	1.45979	+		0.0346902	TLK2	0.0127379	Q86UE8	Serine/threonine-protein kinase tousled-like 2	TLK2_HUMAN
3091	MAP3K6 (S1129)	https://www.uniprot.org/uniprot/?query=(accession:o95382)	20.2191	19.1958	20.924	20.0392	12.1512	14.027	12.7456	13.8624	6.89802	12.8498	4.26716	+		5.40557e-05	MAP3K6	4.10067e-06	O95382	Mitogen-activated protein kinase kinase kinase 6	M3K6_HUMAN
7145	EIF4G1 (S1052)	https://www.uniprot.org/uniprot/?query=(accession:q04637-3)	20.2079	20.6506	21.9246	20.972	12.2517	18.0409	13.4421	12.4469	6.89339	5.28328	2.29043	+		0.0051236	EIF4G1	0.00115362	Q04637-3	Isoform of Q04637, Isoform B of Eukaryotic translation initiation factor 4 gamma 1	IF4G1_HUMAN
4216	JUP (S665)	https://www.uniprot.org/uniprot/?query=(accession:p14923)	22.9854	22.5626	23.7886	23.6844	20.1051	12.6026	20.4206	12.3244	6.89208	3.27022	1.43602	+		0.0366423	JUP	0.013721	P14923	Junction plakoglobin	PLAK_HUMAN
5613	RECQL (S603)	https://www.uniprot.org/uniprot/?query=(accession:p46063)	21.7633	21.9009	22.4235	22.0498	19.6925	12.3551	12.9086	15.6282	6.88827	4.41286	1.94021	+		0.011476	RECQL	0.0031279	P46063	ATP-dependent DNA helicase Q1	RECQ1_HUMAN
7907	MAP3K1 (S137)	https://www.uniprot.org/uniprot/?query=(accession:q13233)	20.8741	12.8242	21.2651	20.9436	11.766	12.0492	12.0908	12.4587	6.88555	3.60701	1.58804	+		0.0258202	MAP3K1	0.00869745	Q13233	Mitogen-activated protein kinase kinase kinase 1	M3K1_HUMAN
1158	PCM1 (S1206)	https://www.uniprot.org/uniprot/?query=(accession:h0yba1)	21.6249	21.3328	21.1623	13.7794	12.3097	13.1052	12.6299	12.3178	6.8842	3.88429	1.71284	+		0.0193713	PCM1	0.0060505	H0YBA1	Isoform of Q15154, Pericentriolar material 1	H0YBA1_HUMAN
10893	ARHGAP11A (S318)	https://www.uniprot.org/uniprot/?query=(accession:q6p4f7)	20.5637	14.2402	21.4502	20.923	12.017	12.2278	11.498	13.9061	6.88203	4.18311	1.84254	+		0.0143701	ARHGAP11A	0.00414533	Q6P4F7	Rho GTPase-activating protein 11A	RHGBA_HUMAN
17728	SLTM (S539)	https://www.uniprot.org/uniprot/?query=(accession:q9nwh9)	20.6781	20.4361	20.6536	21.2314	12.3236	17.9167	12.5061	12.7735	6.86989	5.4417	2.35113	+		0.00445524	SLTM	0.000972987	Q9NWH9	SAFB-like transcription modulator	SLTM_HUMAN
2010	EPB41L2 (S170)	https://www.uniprot.org/uniprot/?query=(accession:o43491)	21.3952	22.8453	23.5095	23.8114	13.4372	18.8728	12.5777	19.2193	6.86361	4.03291	1.77962	+		0.0166102	EPB41L2	0.00500472	O43491	Band 4.1-like protein 2	E41L2_HUMAN
2595	POLQ (S993)	https://www.uniprot.org/uniprot/?query=(accession:o75417)	21.983	21.2616	21.669	21.2723	13.2877	12.8666	20.2384	12.4252	6.84205	3.96178	1.74719	+		0.0178983	POLQ	0.00547823	O75417	DNA polymerase theta	DPOLQ_HUMAN
16677	PNN (T657)	https://www.uniprot.org/uniprot/?query=(accession:q9h307)	23.9802	24.1599	24.4739	24.4539	20.9928	13.0744	22.1013	13.536	6.84081	3.07954	1.34477	+		0.0452096	PNN	0.0178855	Q9H307	Pinin	PININ_HUMAN
4000	UL47 (S469)	https://www.uniprot.org/uniprot/?query=(accession:p10231)	19.3998	18.6766	19.575	19.5166	11.829	11.9202	13.0939	12.9767	6.83706	18.251	5.12897	+	Human herpesvirus	7.43077e-06	UL47	3.77387e-07	P10231	Tegument protein UL47	TEG5_HHV11
3189	BRD1 (S498)	https://www.uniprot.org/uniprot/?query=(accession:o95696-2)	22.4735	12.7795	22.5745	21.8697	12.6476	12.9963	13.2874	13.4326	6.83333	3.07852	1.34429	+		0.0452592	BRD1	0.0179111	O95696-2	Isoform of O95696, Isoform 2 of Bromodomain-containing protein 1	BRD1_HUMAN
752	BCLAF3 (S437)	https://www.uniprot.org/uniprot/?query=(accession:a2ajt9)	19.9944	19.5944	20.7224	19.4363	13.7175	13.1153	13.5058	12.085	6.83097	15.6951	4.75242	+		1.7684e-05	BCLAF3	1.05809e-06	A2AJT9	BCLAF1 and THRAP3 family member 3	BCLA3_HUMAN
10117	PHF19 (S374)	https://www.uniprot.org/uniprot/?query=(accession:q5t6s3)	19.7457	19.097	19.6714	19.56	12.3914	12.0196	12.744	13.6303	6.82223	19.2144	5.26042	+		5.49013e-06	PHF19	2.65169e-07	Q5T6S3	PHD finger protein 19	PHF19_HUMAN
15410	TCF12 (S583)	https://www.uniprot.org/uniprot/?query=(accession:q99081-3)	24.0739	23.8796	24.1989	24.426	20.0533	12.5494	23.9258	12.7978	6.81299	2.61814	1.1161			0.0765425	TCF12	0.0345829	Q99081-3	Isoform of Q99081, Isoform 3 of Transcription factor 12	HTF4_HUMAN
11177	PACS1 (S430)	https://www.uniprot.org/uniprot/?query=(accession:q6vy07)	21.8832	21.8144	21.7211	22.1375	13.0866	13.4042	13.3973	20.4285	6.80988	4.10667	1.81191	+		0.0154203	PACS1	0.00456053	Q6VY07	Phosphofurin acidic cluster sorting protein 1	PACS1_HUMAN
5731	SLC6A8 (T620)	https://www.uniprot.org/uniprot/?query=(accession:p48029)	21.6264	21.1367	21.6332	21.3624	13.3741	12.7167	12.4293	20.0007	6.80948	4.06533	1.79453	+		0.0160499	SLC6A8	0.00480387	P48029	Sodium- and chloride-dependent creatine transporter 1	SC6A8_HUMAN
5726	ZFP36L2 (T38)	https://www.uniprot.org/uniprot/?query=(accession:p47974)	19.6723	19.8341	19.3749	20.0935	13.7941	11.8383	13.6163	12.4968	6.80733	14.8126	4.60514	+		2.48231e-05	ZFP36L2	1.56835e-06	P47974	mRNA decay activator protein ZFP36L2	TISD_HUMAN
17256	JPH1 (S475)	https://www.uniprot.org/uniprot/?query=(accession:q9hdc5)	19.9442	19.607	20.6653	19.3036	12.2776	14.3264	12.629	13.0811	6.80151	13.5683	4.39564	+		4.02127e-05	JPH1	2.84144e-06	Q9HDC5	Junctophilin-1	JPH1_HUMAN
6254	NUP98 (S1039)	https://www.uniprot.org/uniprot/?query=(accession:p52948)	25.2122	25.1471	25.184	13.4758	12.5028	13.043	12.68	23.5919	6.80031	1.8373	0.725299			0.188235	NUP98	0.108886	P52948	Nuclear pore complex protein Nup98-Nup96	NUP98_HUMAN
4674	SP100 (S231)	https://www.uniprot.org/uniprot/?query=(accession:p23497)	22.5235	22.5659	22.5248	22.8061	18.8476	18.8438	12.8559	12.6947	6.79456	4.17411	1.83888	+		0.0144918	SP100	0.00419198	P23497	Nuclear autoantigen Sp-100	SP100_HUMAN
9880	TMEM201 (T199)	https://www.uniprot.org/uniprot/?query=(accession:q5snt2)	19.5777	19.7005	19.8489	20.2286	13.7116	12.6138	12.7871	13.1062	6.78425	25.1004	5.88891	+		1.29149e-06	TMEM201	4.20409e-08	Q5SNT2	Transmembrane protein 201	TM201_HUMAN
3714	SRPRA (S473)	https://www.uniprot.org/uniprot/?query=(accession:p08240)	20.7845	20.2573	20.5399	21.386	11.6051	17.8237	12.6427	13.7719	6.78108	5.28164	2.28993	+		0.00512947	SRPRA	0.00115567	P08240	Signal recognition particle receptor subunit alpha	SRPRA_HUMAN
18271	USP36 (S756)	https://www.uniprot.org/uniprot/?query=(accession:q9p275)	20.6716	13.8332	21.4356	20.8398	12.2655	11.5696	11.909	13.9437	6.77312	3.90227	1.72061	+		0.0190279	USP36	0.00591208	Q9P275	Ubiquitin carboxyl-terminal hydrolase 36	UBP36_HUMAN
14942	UBE2E2 (S19)	https://www.uniprot.org/uniprot/?query=(accession:q96lr5)	21.5074	13.1162	21.6289	21.7603	12.4462	12.553	12.8278	13.0974	6.77212	3.41965	1.50446	+		0.0312998	UBE2E2	0.0111859	Q96LR5	Ubiquitin-conjugating enzyme E2 E2	UB2E2_HUMAN
2668	CSDE1 (T677)	https://www.uniprot.org/uniprot/?query=(accession:o75534)	21.5528	21.2183	21.451	21.6218	13.2678	12.1415	20.2108	13.136	6.77196	3.92407	1.73017	+		0.0186138	CSDE1	0.00574894	O75534	Cold shock domain-containing protein E1	CSDE1_HUMAN
1400	LAD1 (S485)	https://www.uniprot.org/uniprot/?query=(accession:o00515)	21.1808	21.1134	21.4355	21.2227	17.4103	13.3004	14.0073	13.151	6.77087	7.27172	2.95807	+		0.00110137	LAD1	0.000168904	O00515	Ladinin-1	LAD1_HUMAN
11850	FRMD5 (S389)	https://www.uniprot.org/uniprot/?query=(accession:q7z6j6)	19.6609	19.689	19.7954	20.0008	12.4201	12.9714	12.6917	13.9813	6.7704	20.3481	5.39682	+		4.0103e-06	FRMD5	1.78819e-07	Q7Z6J6	FERM domain-containing protein 5	FRMD5_HUMAN
15851	MMTAG2 (S127)	https://www.uniprot.org/uniprot/?query=(accession:q9bu76)	23.2154	23.0942	23.5823	23.1606	20.4438	20.5041	12.2855	12.7451	6.76851	3.16967	1.38876	+		0.040855	MMTAG2	0.0157699	Q9BU76	Multiple myeloma tumor-associated protein 2	MMTA2_HUMAN
3779	RIR1 (S759)	https://www.uniprot.org/uniprot/?query=(accession:p08543)	19.6724	19.3449	19.8458	19.9391	13.2216	12.9734	12.2773	13.2677	6.76554	26.4634	6.00484	+	Human herpesvirus	9.88916e-07	RIR1	2.91624e-08	P08543	Ribonucleoside-diphosphate reductase large subunit	RIR1_HHV11
13519	NEK9 (S29)	https://www.uniprot.org/uniprot/?query=(accession:q8td19)	14.2176	22.9027	23.4098	23.3985	11.1922	12.4633	12.3066	20.9307	6.75895	2.28467	0.946229			0.11318	NEK9	0.0563442	Q8TD19	Serine/threonine-protein kinase Nek9	NEK9_HUMAN
16028	TBC1D10A (S489)	https://www.uniprot.org/uniprot/?query=(accession:q9bxi6)	21.5697	21.9993	22.2506	22.345	13.1632	13.1351	20.785	14.0574	6.75596	3.92728	1.73165	+		0.0185501	TBC1D10A	0.00572532	Q9BXI6	TBC1 domain family member 10A	TB10A_HUMAN
13128	UBAC2 (S296)	https://www.uniprot.org/uniprot/?query=(accession:q8nbm4)	20.9801	20.5189	20.4825	21.6188	11.0155	14.3424	12.2931	18.9537	6.74892	4.1288	1.82006	+		0.0151334	UBAC2	0.00443584	Q8NBM4	Ubiquitin-associated domain-containing protein 2	UBAC2_HUMAN
17096	PLEKHA5 (S937)	https://www.uniprot.org/uniprot/?query=(accession:q9hau0)	22.4173	22.1911	22.3285	22.4278	18.3406	13.6997	17.9002	12.4432	6.74523	4.89679	2.1379	+		0.00727947	PLEKHA5	0.00177281	Q9HAU0	Pleckstrin homology domain-containing family A member 5	PKHA5_HUMAN
7360	DMTN (S156)	https://www.uniprot.org/uniprot/?query=(accession:q08495)	24.6038	24.4422	24.1537	24.1046	12.1558	21.8526	22.1147	14.2123	6.74223	2.81975	1.21904			0.0603897	DMTN	0.0258531	Q08495	Dematin	DEMA_HUMAN
4445	SON (S2181)	https://www.uniprot.org/uniprot/?query=(accession:p18583)	23.7906	24.0464	24.4963	14.2767	12.3075	21.267	12.7976	13.2769	6.74025	2.23331	0.920705			0.120031	SON	0.0607724	P18583	Protein SON	SON_HUMAN
11294	FAM83H (S1147)	https://www.uniprot.org/uniprot/?query=(accession:q6zrv2)	23.4274	23.113	23.5449	23.5713	20.1493	13.3834	20.2281	12.9523	6.73589	3.57389	1.57427	+		0.0266517	FAM83H	0.00908957	Q6ZRV2	Protein FAM83H	FA83H_HUMAN
17860	BCLAF1 (T302)	https://www.uniprot.org/uniprot/?query=(accession:q9nyf8-3)	20.3335	20.8006	20.4652	19.6351	13.425	12.1625	16.8962	11.8201	6.73264	6.11461	2.59008	+		0.00256991	BCLAF1	0.000489068	Q9NYF8-3	Isoform of Q9NYF8, Isoform 3 of Bcl-2-associated transcription factor 1	BCLF1_HUMAN
4446	SON (S2238)	https://www.uniprot.org/uniprot/?query=(accession:p18583)	18.4063	18.8788	20.4934	19.9454	12.7815	12.4633	12.6367	12.9275	6.72872	14.6465	4.5787	+		2.63813e-05	SON	1.69311e-06	P18583	Protein SON	SON_HUMAN
6683	RBM6 (S122)	https://www.uniprot.org/uniprot/?query=(accession:p78332)	20.4917	20.6277	20.2233	20.7825	13.9951	14.3664	13.4698	13.3825	6.72783	26.6262	6.01157	+		9.73703e-07	RBM6	2.79509e-08	P78332	RNA-binding protein 6	RBM6_HUMAN
9283	DBN1 (T346)	https://www.uniprot.org/uniprot/?query=(accession:q16643)	23.7124	23.7098	23.8027	23.5693	20.4785	14.8465	12.454	20.1057	6.72737	3.66082	1.61384	+		0.0243308	DBN1	0.00809872	Q16643	Drebrin	DREB_HUMAN
6544	RPL26 (S12)	https://www.uniprot.org/uniprot/?query=(accession:p61254)	23.9877	24.0186	24.6217	23.1533	13.1251	12.5775	21.7206	21.4513	6.72669	2.85245	1.23521			0.0581821	RPL26	0.0246711	P61254	Large ribosomal subunit protein uL24	RL26_HUMAN
18617	DDX20 (S542)	https://www.uniprot.org/uniprot/?query=(accession:q9uhi6)	21.5356	20.8549	20.8422	21.2919	11.4942	12.6502	12.6692	20.8187	6.72311	3.35325	1.47291	+		0.0336582	DDX20	0.0122439	Q9UHI6	Probable ATP-dependent RNA helicase DDX20	DDX20_HUMAN
11909	CLEC14A (Y169)	https://www.uniprot.org/uniprot/?query=(accession:q86t13)	24.2013	24.0584	24.4862	23.9582	12.5975	12.1314	22.3806	22.7022	6.72309	2.46382	1.03726			0.0917792	CLEC14A	0.0433106	Q86T13	C-type lectin domain family 14 member A	CLC14_HUMAN
1716	ARHGEF11 (S533)	https://www.uniprot.org/uniprot/?query=(accession:o15085-2)	22.1145	21.4833	13.2732	21.9702	12.1935	13.6717	12.6968	13.4281	6.71278	3.32467	1.45991	+		0.0346811	ARHGEF11	0.0127321	O15085-2	Isoform of O15085, Isoform 2 of Rho guanine nucleotide exchange factor 11	ARHGB_HUMAN
16506	XRN2 (S455)	https://www.uniprot.org/uniprot/?query=(accession:q9h0d6)	22.0207	22.1105	13.01	22.2077	12.4189	13.2777	13.4895	13.3122	6.71266	3.16183	1.3849	+		0.0412193	XRN2	0.0159428	Q9H0D6	5'-3' exoribonuclease 2	XRN2_HUMAN
19060	ZMYND8 (S12)	https://www.uniprot.org/uniprot/?query=(accession:q9ulu4)	21.2745	20.3442	21.5781	20.6857	17.9845	13.0146	12.8894	13.1684	6.70635	5.67374	2.43392	+		0.00368198	ZMYND8	0.000762676	Q9ULU4	MYND-type zinc finger-containing chromatin reader ZMYND8	ZMYD8_HUMAN
12946	MINK1 (S1006)	https://www.uniprot.org/uniprot/?query=(accession:q8n4c8)	19.3475	19.4821	19.323	19.7225	11.8568	12.5979	13.2336	13.3798	6.70176	19.6076	5.3078	+		4.92271e-06	MINK1	2.30725e-07	Q8N4C8	Misshapen-like kinase 1	MINK1_HUMAN
473	TAF2 (S1237)	https://www.uniprot.org/uniprot/?query=(accession:a0a8i5kv60)	22.5847	20.8933	22.9984	22.9806	13.8487	13.0048	21.7806	14.097	6.68146	3.41954	1.50446	+		0.0312998	TAF2	0.0111876	A0A8I5KV60	Isoform of Q6P1X5, Transcription initiation factor TFIID subunit 2	A0A8I5KV60_HUMAN
14891	USP47 (S1088)	https://www.uniprot.org/uniprot/?query=(accession:q96k76)	20.4788	19.9221	20.5575	20.5238	13.9933	13.9983	14.0631	12.7065	6.68024	19.4621	5.29082	+		5.11893e-06	USP47	2.42838e-07	Q96K76	Ubiquitin carboxyl-terminal hydrolase 47	UBP47_HUMAN
3905	UL26 (S424)	https://www.uniprot.org/uniprot/?query=(accession:p10210)+OR+(accession:p10210)	19.8563	19.8532	20.2264	19.6477	12.8302	14.2085	12.8477	12.9844	6.6782	19.866	5.34156	+	Human herpesvirus	4.55452e-06	UL26;UL26	2.10872e-07	P10210;P10210	Capsid scaffolding protein;Capsid scaffolding protein	SCAF_HHV11
17655	SLC38A7 (S42)	https://www.uniprot.org/uniprot/?query=(accession:q9nvc3)	19.9537	19.6222	20.3611	19.8623	12.5188	14.0674	13.2392	13.2624	6.67788	19.9417	5.3509	+		4.45757e-06	SLC38A7	2.05431e-07	Q9NVC3	Sodium-coupled neutral amino acid transporter 7	S38A7_HUMAN
7176	UBE3A (S218)	https://www.uniprot.org/uniprot/?query=(accession:q05086)	24.7029	24.5927	24.5186	24.7694	12.4113	22.5613	13.9708	22.94	6.67507	2.58937	1.10175			0.0791129	UBE3A	0.0360598	Q05086	Ubiquitin-protein ligase E3A	UBE3A_HUMAN
3938	UL36 (S2307)	https://www.uniprot.org/uniprot/?query=(accession:p10220)	18.5974	19.4161	19.5355	19.0345	12.3993	12.8424	12.6183	12.033	6.67261	25.2499	5.90565	+	Human herpesvirus	1.24266e-06	UL36	4.03501e-08	P10220	Large tegument protein deneddylase	LTP_HHV11
17676	DNAJC17 (S37)	https://www.uniprot.org/uniprot/?query=(accession:q9nvm6)	19.915	19.841	20.0576	19.5601	13.3497	13.3642	12.7524	13.2448	6.66565	36.6688	6.71675	+		1.91975e-07	DNAJC17	3.03572e-09	Q9NVM6	DnaJ homolog subfamily C member 17	DJC17_HUMAN
5336	FEN1 (S16)	https://www.uniprot.org/uniprot/?query=(accession:p39748)	19.6164	19.3891	19.6721	20.068	13.2009	12.1947	13.4229	13.3016	6.65638	22.0312	5.59074	+		2.56603e-06	FEN1	1.03453e-07	P39748	Flap endonuclease 1	FEN1_HUMAN
13488	CIP2A (S705)	https://www.uniprot.org/uniprot/?query=(accession:q8tcg1)	19.4154	18.8448	19.3842	18.3207	12.5304	12.532	11.9092	12.3768	6.65419	23.2289	5.71585	+		1.92377e-06	CIP2A	7.1804e-08	Q8TCG1	Protein CIP2A	CIP2A_HUMAN
1848	POLR1G (S309)	https://www.uniprot.org/uniprot/?query=(accession:o15446)	19.8457	19.6943	19.8146	19.5419	13.3107	13.033	12.9249	13.0281	6.64991	53.0335	7.37336	+		4.23294e-08	POLR1G	2.32848e-10	O15446	DNA-directed RNA polymerase I subunit RPA34	RPA34_HUMAN
3925	NEC2 (T229)	https://www.uniprot.org/uniprot/?query=(accession:p10218)	19.5902	19.4923	19.5903	20.5521	13.1062	12.6506	13.4367	13.4514	6.64497	22.1883	5.60971	+	Human herpesvirus	2.45637e-06	NEC2	9.85067e-08	P10218	Nuclear egress protein 2	NEC2_HHV11
958	PTK2 (S766)	https://www.uniprot.org/uniprot/?query=(accession:e7esa6)	19.2429	19.5099	19.0857	20.0103	11.7459	12.8432	14.2699	12.4209	6.64223	12.4277	4.18842	+		6.48002e-05	PTK2	5.13269e-06	E7ESA6	Isoform of Q05397, Focal adhesion kinase 1	E7ESA6_HUMAN
1150	PCM1 (S562)	https://www.uniprot.org/uniprot/?query=(accession:h0yba1)	21.1579	21.0712	21.5137	13.0489	12.8365	11.5988	13.1671	12.6276	6.64039	3.44173	1.51544	+		0.0305185	PCM1	0.0108561	H0YBA1	Isoform of Q15154, Pericentriolar material 1	H0YBA1_HUMAN
15324	RSF1 (S255)	https://www.uniprot.org/uniprot/?query=(accession:q96t23)	18.9211	19.0551	19.5381	19.4865	12.647	12.8057	12.8366	12.1521	6.63985	30.3977	6.30598	+		4.94333e-07	RSF1	1.11633e-08	Q96T23	Remodeling and spacing factor 1	RSF1_HUMAN
8257	SHROOM2 (T755)	https://www.uniprot.org/uniprot/?query=(accession:q13796)	12.9276	21.708	21.4364	21.7955	13.3988	12.0849	12.3988	13.4287	6.63909	3.24109	1.42276	+		0.0377781	SHROOM2	0.0142835	Q13796	Protein Shroom2	SHRM2_HUMAN
16123	NIFK (T238)	https://www.uniprot.org/uniprot/?query=(accession:q9byg3)	22.2943	22.2575	23.0317	22.8752	12.5353	18.2251	13.4996	19.6603	6.6346	4.0672	1.79541	+		0.0160172	NIFK	0.00479256	Q9BYG3	MKI67 FHA domain-interacting nucleolar phosphoprotein	MK67I_HUMAN
3291	NSD2 (S1238)	https://www.uniprot.org/uniprot/?query=(accession:o96028)	21.4783	21.6545	21.6035	21.7389	14.0511	13.1035	19.3893	13.4042	6.63173	4.82072	2.10729	+		0.00781112	NSD2	0.001934	O96028	Histone-lysine N-methyltransferase NSD2	NSD2_HUMAN
13793	PPP1R13L (S183)	https://www.uniprot.org/uniprot/?query=(accession:q8wuf5)	18.8097	17.402	19.8253	19.1616	11.407	12.6278	11.785	12.8755	6.62584	11.4758	4.00345	+		9.92078e-05	PPP1R13L	8.74844e-06	Q8WUF5	RelA-associated inhibitor	IASPP_HUMAN
15461	PKP4 (S106)	https://www.uniprot.org/uniprot/?query=(accession:q99569)	23.6957	23.8414	23.9283	23.928	18.6553	18.9579	12.4737	18.8085	6.62448	4.50091	1.97533	+		0.0105846	PKP4	0.00281372	Q99569	Plakophilin-4	PKP4_HUMAN
9036	TERF2 (S40)	https://www.uniprot.org/uniprot/?query=(accession:q15554)	20.3491	20.4579	20.4633	20.9386	19.7139	11.9013	12.3458	11.7513	6.62415	3.68531	1.62499	+		0.0237144	TERF2	0.00784122	Q15554	Telomeric repeat-binding factor 2	TERF2_HUMAN
15917	UTP14A (S479)	https://www.uniprot.org/uniprot/?query=(accession:q9bvj6)	20.691	20.4094	22.1671	22.1792	13.7377	13.7838	12.6174	18.8461	6.61542	4.84447	2.11737	+		0.00763181	UTP14A	0.00188199	Q9BVJ6	U3 small nucleolar RNA-associated protein 14 homolog A	UT14A_HUMAN
4934	EPHA2 (S611)	https://www.uniprot.org/uniprot/?query=(accession:p29317)	20.2867	12.7913	21.3826	21.0345	12.6235	11.5118	11.965	12.9566	6.60958	3.44831	1.51808	+		0.0303333	EPHA2	0.01076	P29317	Ephrin type-A receptor 2	EPHA2_HUMAN
15787	ESYT1 (S963)	https://www.uniprot.org/uniprot/?query=(accession:q9bsj8)	22.3679	22.1951	23.2043	22.6889	13.4078	18.6283	12.7167	19.2804	6.60579	4.12327	1.81811	+		0.0152018	ESYT1	0.00446664	Q9BSJ8	Extended synaptotagmin-1	ESYT1_HUMAN
2395	BRD4 (S338)	https://www.uniprot.org/uniprot/?query=(accession:o60885)	20.5562	20.3141	20.3171	21.0044	11.5742	13.4188	11.5122	19.2649	6.60539	3.87783	1.71011	+		0.0194937	BRD4	0.00610105	O60885	Bromodomain-containing protein 4	BRD4_HUMAN
6245	NUP98 (S681)	https://www.uniprot.org/uniprot/?query=(accession:p52948)	20.6788	20.4496	21.2046	20.8532	13.1021	18.8432	12.5633	12.2613	6.60407	4.53689	1.98987	+		0.0102359	NUP98	0.00269551	P52948	Nuclear pore complex protein Nup98-Nup96	NUP98_HUMAN
8936	PWP2 (T262)	https://www.uniprot.org/uniprot/?query=(accession:q15269)	19.7302	19.0279	19.4434	19.9192	13.4058	12.9159	12.7935	12.59	6.60386	26.1233	5.97531	+		1.0585e-06	PWP2	3.18929e-08	Q15269	Periodic tryptophan protein 2 homolog	PWP2_HUMAN
7572	AKAP13 (S1932)	https://www.uniprot.org/uniprot/?query=(accession:q12802)	23.5531	23.806	23.6338	23.5149	21.7346	21.9312	11.264	13.1897	6.59706	2.53883	1.07638			0.0838722	AKAP13	0.0388145	Q12802	A-kinase anchor protein 13	AKP13_HUMAN
14589	TCEAL4 (S156)	https://www.uniprot.org/uniprot/?query=(accession:q96ei5-2)	21.1784	21.2135	20.5608	13.9906	12.5608	12.6295	12.4332	12.9331	6.5967	4.04324	1.78417	+		0.0164373	TCEAL4	0.00493972	Q96EI5-2	Isoform of Q96EI5, Isoform 2 of Transcription elongation factor A protein-like 4	TCAL4_HUMAN
10931	FAM171B (S484)	https://www.uniprot.org/uniprot/?query=(accession:q6p995)	19.9953	20.1356	20.8471	20.278	13.6024	14.0342	14.2891	12.9466	6.59588	19.9016	5.34557	+		4.51262e-06	FAM171B	2.0829e-07	Q6P995	Protein FAM171B	F171B_HUMAN
14517	ZNF689 (S385)	https://www.uniprot.org/uniprot/?query=(accession:q96cs4)	21.5895	21.5058	22.0226	12.2085	11.9694	13.2131	12.6771	13.0957	6.59278	2.96936	1.29171			0.0510851	ZNF689	0.0208903	Q96CS4	Zinc finger protein 689	ZN689_HUMAN
12031	LUZP1 (S512)	https://www.uniprot.org/uniprot/?query=(accession:q86v48)	22.2465	12.356	22.7286	22.08	13.1313	12.7888	13.4257	13.7474	6.57947	2.82489	1.22114			0.0600979	LUZP1	0.0256633	Q86V48	Leucine zipper protein 1	LUZP1_HUMAN
3	LIME1 (S54)	https://www.uniprot.org/uniprot/?query=(accession:a0a087wt39)	20.8337	21.1227	21.3064	21.0827	11.9629	13.5815	19.1763	13.3223	6.57563	4.43259	1.94788	+		0.0112751	LIME1	0.00305428	A0A087WT39	Isoform of Q9H400, Lck interacting transmembrane adaptor 1	A0A087WT39_HUMAN
6360	EIF5 (S151)	https://www.uniprot.org/uniprot/?query=(accession:p55010)	22.617	12.3637	23.5808	23.0162	13.9296	13.7627	12.688	14.8957	6.57542	2.60457	1.10931			0.0777475	EIF5	0.0352713	P55010	Eukaryotic translation initiation factor 5	IF5_HUMAN
19491	SSX2IP (S540)	https://www.uniprot.org/uniprot/?query=(accession:q9y2d8)	13.9321	20.7452	20.997	20.8869	12.7535	12.715	13.6709	11.1428	6.56975	3.90202	1.72057	+		0.0190295	SSX2IP	0.00591401	Q9Y2D8	Afadin- and alpha-actinin-binding protein	ADIP_HUMAN
1879	RRP8 (S144)	https://www.uniprot.org/uniprot/?query=(accession:o43159)	12.7115	21.6129	22.2418	21.9535	13.772	13.0973	13.1497	12.2371	6.56584	3.03637	1.32471	+		0.0473471	RRP8	0.0190043	O43159	Ribosomal RNA-processing protein 8	RRP8_HUMAN
13	LIME1 (S54)	https://www.uniprot.org/uniprot/?query=(accession:a0a087wzp9)	19.5418	19.7249	20.0143	19.5906	12.0712	13.1374	13.9004	13.5166	6.56152	17.0131	4.95301	+		1.11426e-05	LIME1	6.10346e-07	A0A087WZP9	Isoform of Q9H400, Lck interacting transmembrane adaptor 1	A0A087WZP9_HUMAN
18192	STIM2 (S792)	https://www.uniprot.org/uniprot/?query=(accession:q9p246-2)	25.8675	25.8505	25.7937	25.9689	12.9319	13.1284	25.5502	25.6267	6.56086	1.95146	0.78177			0.165284	STIM2	0.0920781	Q9P246-2	Isoform of Q9P246, Isoform 2 of Stromal interaction molecule 2	STIM2_HUMAN
4545	LMNB1 (S278)	https://www.uniprot.org/uniprot/?query=(accession:p20700)	24.5661	23.6031	23.5729	24.3758	11.9425	13.4608	21.9987	22.4749	6.56023	2.54111	1.07749			0.0836577	LMNB1	0.0386855	P20700	Lamin-B1	LMNB1_HUMAN
16326	TNKS1BP1 (S712)	https://www.uniprot.org/uniprot/?query=(accession:q9c0c2)	22.6593	22.6632	23.0445	23.3789	13.0556	20.0561	20.2814	12.1122	6.56015	3.20666	1.40639	+		0.0392296	TNKS1BP1	0.0149804	Q9C0C2	182 kDa tankyrase-1-binding protein	TB182_HUMAN
18359	RBM27 (S914)	https://www.uniprot.org/uniprot/?query=(accession:q9p2n5)	24.4877	24.3621	24.2123	24.6971	13.8661	22.5075	12.6531	22.5333	6.54978	2.62844	1.12088			0.0757043	RBM27	0.0340694	Q9P2N5	RNA-binding protein 27	RBM27_HUMAN
2608	LRCH4 (S457)	https://www.uniprot.org/uniprot/?query=(accession:o75427)	20.9401	20.9211	21.1417	21.287	13.0147	13.044	12.6238	19.4695	6.5345	4.26947	1.87864	+		0.0132241	LRCH4	0.00372548	O75427	Leucine-rich repeat and calponin homology domain-containing protein 4	LRCH4_HUMAN
10860	ZNF343 (S478)	https://www.uniprot.org/uniprot/?query=(accession:q6p1l6)	20.4355	20.2604	20.3716	19.9503	16.3144	13.7553	12.3228	12.4924	6.53325	7.56633	3.04638	+		0.000898709	ZNF343	0.000131615	Q6P1L6	Zinc finger protein 343	ZN343_HUMAN
3970	UL42 (S398)	https://www.uniprot.org/uniprot/?query=(accession:p10226)	20.7799	21.0397	22.1691	12.332	12.633	13.0693	11.7581	12.7668	6.52335	3.07502	1.34287	+	Human herpesvirus	0.0454075	UL42	0.0179993	P10226	DNA polymerase processivity factor	PAP_HHV11
16151	SETD2 (S522)	https://www.uniprot.org/uniprot/?query=(accession:q9byw2)	21.0049	12.5236	21.2888	21.2806	12.63	12.7532	11.382	13.2499	6.52071	3.18918	1.39766	+		0.040026	SETD2	0.0153482	Q9BYW2	Histone-lysine N-methyltransferase SETD2	SETD2_HUMAN
12455	GCC2 (S176)	https://www.uniprot.org/uniprot/?query=(accession:q8iwj2)	19.455	19.2177	19.5875	19.6979	12.973	14.1832	12.1967	12.5288	6.51908	15.4905	4.71978	+		1.90643e-05	GCC2	1.15698e-06	Q8IWJ2	GRIP and coiled-coil domain-containing protein 2	GCC2_HUMAN
5402	PRKCI (S242)	https://www.uniprot.org/uniprot/?query=(accession:p41743)	21.7619	12.718	22.0456	20.8625	12.1945	12.6985	13.1073	13.3374	6.51255	3.13673	1.37289	+		0.0423755	PRKCI	0.0165103	P41743	Protein kinase C iota type	KPCI_HUMAN
607	TNS3 (T746)	https://www.uniprot.org/uniprot/?query=(accession:a0a994j537)	11.8346	21.5746	21.4875	21.9738	12.2313	12.6986	12.9132	12.9924	6.50876	2.84189	1.22974			0.0589192	TNS3	0.0250466	A0A994J537	Isoform of Q68CZ2, Tensin 3	A0A994J537_HUMAN
18080	SH3BP4 (S11)	https://www.uniprot.org/uniprot/?query=(accession:q9p0v3)	21.1792	21.5524	21.249	21.8085	12.64	20.015	13.3819	13.7294	6.50567	4.09327	1.8063	+		0.0156208	SH3BP4	0.00463789	Q9P0V3	SH3 domain-binding protein 4	SH3B4_HUMAN
12950	CCDC82 (S154)	https://www.uniprot.org/uniprot/?query=(accession:q8n4s0)	19.7436	19.2537	19.7136	19.9471	13.3968	13.5183	12.7155	13.0147	6.50316	28.2329	6.14596	+		7.14569e-07	CCDC82	1.8629e-08	Q8N4S0	Coiled-coil domain-containing protein 82	CCD82_HUMAN
7671	ILF3 (T504)	https://www.uniprot.org/uniprot/?query=(accession:q12906-7)	19.5808	19.3626	19.9043	21.1928	13.3955	13.6585	12.7433	14.2324	6.5027	13.5014	4.38378	+		4.13261e-05	ILF3	2.93778e-06	Q12906-7	Isoform of Q12906, Isoform 7 of Interleukin enhancer-binding factor 3	ILF3_HUMAN
19624	THRAP3 (S211)	https://www.uniprot.org/uniprot/?query=(accession:q9y2w1)	26.6108	26.5755	26.1624	27.0145	22.466	22.6161	11.9881	23.289	6.50105	2.58454	1.09918			0.079583	THRAP3	0.0363138	Q9Y2W1	Thyroid hormone receptor-associated protein 3	TR150_HUMAN
10254	RIF1 (T1220)	https://www.uniprot.org/uniprot/?query=(accession:q5uip0)	20.7273	21.4332	21.3439	21.5104	19.3455	13.3882	13.8173	12.4644	6.49987	4.46954	1.96352	+		0.0108764	RIF1	0.00292149	Q5UIP0	Telomere-associated protein RIF1	RIF1_HUMAN
16275	TRIM2 (S10)	https://www.uniprot.org/uniprot/?query=(accession:q9c040)	19.5289	19.4173	19.2896	18.0773	12.2634	12.6875	13.0258	12.3518	6.49618	18.0547	5.10104	+		7.92437e-06	TRIM2	4.06407e-07	Q9C040	Tripartite motif-containing protein 2	TRIM2_HUMAN
791	RCCD1 (S268)	https://www.uniprot.org/uniprot/?query=(accession:a6ned2)	14.1176	20.0103	20.2589	20.3526	12.0645	12.244	11.7133	12.742	6.49392	4.5449	1.99319	+		0.0101581	RCCD1	0.00266994	A6NED2	RCC1 domain-containing protein 1	RCCD1_HUMAN
18543	TCF20 (S947)	https://www.uniprot.org/uniprot/?query=(accession:q9ugu0)	19.3103	19.1828	19.1919	18.7534	13.0694	12.1455	12.1535	13.1221	6.48697	22.5398	5.64822	+		2.24791e-06	TCF20	8.83858e-08	Q9UGU0	Transcription factor 20	TCF20_HUMAN
1745	CTDSPL (S28)	https://www.uniprot.org/uniprot/?query=(accession:o15194)	20.9373	20.8064	20.6574	21.801	13.2239	12.0376	19.6246	13.4126	6.47584	4.03399	1.78001	+		0.0165953	CTDSPL	0.00499787	O15194	CTD small phosphatase-like protein	CTDSL_HUMAN
20154	WASF2 (S215)	https://www.uniprot.org/uniprot/?query=(accession:q9y6w5)	20.5254	20.8996	21.7368	20.897	12.1767	12.1627	19.952	13.8762	6.47279	3.73948	1.64863	+		0.0224578	WASF2	0.00730251	Q9Y6W5	Actin-binding protein WASF2	WASF2_HUMAN
7390	CAMSAP2 (S1276)	https://www.uniprot.org/uniprot/?query=(accession:q08ad1)	22.4721	22.5218	22.5306	22.5762	19.4031	13.2141	19.062	12.5545	6.46675	3.78951	1.6703	+		0.0213651	CAMSAP2	0.00684066	Q08AD1	Calmodulin-regulated spectrin-associated protein 2	CAMP2_HUMAN
13371	TDRD7 (S190)	https://www.uniprot.org/uniprot/?query=(accession:q8nhu6)	23.8368	23.7676	23.7889	23.6928	22.1121	11.759	22.236	13.1217	6.46433	2.46829	1.03957			0.0912919	TDRD7	0.0430286	Q8NHU6	Tudor domain-containing protein 7	TDRD7_HUMAN
7476	AHNAK (S5099)	https://www.uniprot.org/uniprot/?query=(accession:q09666)	19.0789	19.5374	20.7201	19.888	13.6053	12.7203	13.8953	13.1508	6.46321	15.8489	4.7745	+		1.68075e-05	AHNAK	9.90089e-07	Q09666	Neuroblast differentiation-associated protein AHNAK	AHNK_HUMAN
3895	UL21 (S328)	https://www.uniprot.org/uniprot/?query=(accession:p10205)	18.929	19.1537	19.4197	19.4123	12.9917	12.5336	12.4236	13.1229	6.46075	31.2823	6.37416	+	Human herpesvirus	4.22514e-07	UL21	9.1491e-09	P10205	Tegument protein UL21	TEG4_HHV11
921	ACIN1 (S132)	https://www.uniprot.org/uniprot/?query=(accession:e7eqt4)	20.5432	20.8361	21.4266	20.5602	12.8953	13.1467	17.3886	14.0935	6.46048	6.58259	2.74235	+		0.00180988	ACIN1	0.000312788	E7EQT4	Isoform of Q9UKV3, Apoptotic chromatin condensation inducer 1	E7EQT4_HUMAN
10321	RNF20 (S553)	https://www.uniprot.org/uniprot/?query=(accession:q5vtr2)	20.8344	20.2898	20.418	21.2756	12.2833	12.8489	12.9247	18.9387	6.45556	4.38603	1.92797	+		0.0118039	RNF20	0.00323117	Q5VTR2	E3 ubiquitin-protein ligase BRE1A	BRE1A_HUMAN
10037	GPATCH4 (S318)	https://www.uniprot.org/uniprot/?query=(accession:q5t3i0)	20.9242	20.6045	21.6855	20.4409	12.9516	19.637	12.7172	12.5417	6.45192	3.97486	1.75342	+		0.0176432	GPATCH4	0.00538758	Q5T3I0	G patch domain-containing protein 4	GPTC4_HUMAN
14354	CUL5 (S12)	https://www.uniprot.org/uniprot/?query=(accession:q93034)	21.5503	20.7808	12.648	22.4084	13.5096	12.8831	12.6358	12.5522	6.4517	3.06667	1.33887	+		0.0458274	CUL5	0.0182115	Q93034	Cullin-5	CUL5_HUMAN
13137	SERBP1 (S63)	https://www.uniprot.org/uniprot/?query=(accession:q8nc51)	24.8304	24.8943	24.4598	13.9309	12.5507	23.5306	12.605	13.6226	6.45157	1.83449	0.723833			0.188872	SERBP1	0.109335	Q8NC51	SERPINE1 mRNA-binding protein 1	SERB1_HUMAN
16137	YTHDF1 (S252)	https://www.uniprot.org/uniprot/?query=(accession:q9byj9)	19.6777	20.1704	19.9642	20.0999	13.3595	16.6164	11.4345	12.7132	6.44716	6.25461	2.63579	+		0.00231321	YTHDF1	0.000426755	Q9BYJ9	YTH domain-containing family protein 1	YTHD1_HUMAN
19200	LIMCH1 (S908)	https://www.uniprot.org/uniprot/?query=(accession:q9upq0-3)	20.6781	20.7726	20.8358	20.9752	18.7444	12.818	13.0308	12.885	6.4459	4.75409	2.08096	+		0.00829926	LIMCH1	0.00208856	Q9UPQ0-3	Isoform of Q9UPQ0, Isoform 3 of LIM and calponin homology domains-containing protein 1	LIMC1_HUMAN
17711	GPATCH2 (S176)	https://www.uniprot.org/uniprot/?query=(accession:q9nw75)	18.8034	19.2876	19.7569	19.3567	12.4171	13.177	12.5301	13.3034	6.44427	22.5414	5.64822	+		2.24791e-06	GPATCH2	8.8344e-08	Q9NW75	G patch domain-containing protein 2	GPTC2_HUMAN
16747	EPB41L1 (S648)	https://www.uniprot.org/uniprot/?query=(accession:q9h4g0-2)	19.5905	19.6932	19.1887	19.5364	12.9475	12.5262	13.5985	13.1799	6.43919	26.4743	6.00502	+		9.88505e-07	EPB41L1	2.90799e-08	Q9H4G0-2	Isoform of Q9H4G0, Isoform 2 of Band 4.1-like protein 1	E41L1_HUMAN
9437	ERCC6L (S1188)	https://www.uniprot.org/uniprot/?query=(accession:q2nkx8)	19.8692	20.4735	20.2079	21.2272	12.6484	12.0726	12.4615	18.8646	6.43267	4.20653	1.85239	+		0.014048	ERCC6L	0.00402658	Q2NKX8	DNA excision repair protein ERCC-6-like	ERC6L_HUMAN
697	SYNCRIP (S630)	https://www.uniprot.org/uniprot/?query=(accession:a0aa34qw03)	20.2648	20.4948	20.6022	20.5438	12.6633	13.6348	13.7532	16.1235	6.43267	9.33633	3.5186	+		0.00030297	SYNCRIP	3.41405e-05	A0AA34QW03	Isoform of O60506, Synaptotagmin binding cytoplasmic RNA interacting protein	A0AA34QW03_HUMAN
13851	LEO1 (S495)	https://www.uniprot.org/uniprot/?query=(accession:q8wvc0)	21.41	12.8382	21.1403	21.5401	12.8133	13.4007	12.9858	11.9986	6.43256	3.22038	1.41261	+		0.0386716	LEO1	0.0146985	Q8WVC0	RNA polymerase-associated protein LEO1	LEO1_HUMAN
9926	CEP170 (S1306)	https://www.uniprot.org/uniprot/?query=(accession:q5sw79)	20.6974	20.0501	20.0929	21.1705	12.8614	12.4317	13.5398	17.453	6.43123	5.8619	2.50449	+		0.00312974	CEP170	0.000629115	Q5SW79	Centrosomal protein of 170 kDa	CE170_HUMAN
8513	GRB14 (S419)	https://www.uniprot.org/uniprot/?query=(accession:q14449)	12.6248	20.2033	21.2381	20.4656	11.8439	11.4472	12.3968	13.1223	6.43038	3.38558	1.489	+		0.0324339	GRB14	0.011716	Q14449	Growth factor receptor-bound protein 14	GRB14_HUMAN
17073	ISG20L2 (T64)	https://www.uniprot.org/uniprot/?query=(accession:q9h9l3)	21.4203	21.7982	12.9913	22.3218	13.9192	13.7084	12.5499	12.6699	6.42103	3.07753	1.34401	+		0.0452883	ISG20L2	0.017936	Q9H9L3	Interferon-stimulated 20 kDa exonuclease-like 2	I20L2_HUMAN
12594	ZC3H3 (S523)	https://www.uniprot.org/uniprot/?query=(accession:q8ixz2)	21.2667	13.4947	21.3758	21.214	12.6079	13.3517	12.6599	13.1211	6.40265	3.52726	1.5534	+		0.027964	ZC3H3	0.00967457	Q8IXZ2	Zinc finger CCCH domain-containing protein 3	ZC3H3_HUMAN
15926	RIOK2 (S412)	https://www.uniprot.org/uniprot/?query=(accession:q9bvs4)	22.6028	22.4714	22.5535	23.5612	20.1345	12.2632	12.1352	21.0524	6.4009	2.82352	1.22051			0.0601849	RIOK2	0.0257139	Q9BVS4	Serine/threonine-protein kinase RIO2	RIOK2_HUMAN
3911	TRM1 (S278)	https://www.uniprot.org/uniprot/?query=(accession:p10212)	16.6387	20.0073	19.9338	19.8955	12.1771	12.2906	13.0861	13.3196	6.40047	7.85904	3.13168	+	Human herpesvirus	0.000738449	TRM1	0.000103512	P10212	Tripartite terminase subunit 1	TRM1_HHV11
16811	HEATR1 (S1492)	https://www.uniprot.org/uniprot/?query=(accession:q9h583)	13.335	20.402	21.1112	21.425	12.5597	13.3238	12.3491	12.4641	6.39408	3.56009	1.56852	+		0.0270075	HEATR1	0.00925872	Q9H583	HEAT repeat-containing protein 1	HEAT1_HUMAN
13997	AHCTF1 (S1168)	https://www.uniprot.org/uniprot/?query=(accession:q8wyp5)	20.1523	19.8469	20.2556	20.6555	13.6263	14.8307	13.4334	13.46	6.39001	18.0409	5.09935	+		7.95517e-06	AHCTF1	4.08553e-07	Q8WYP5	Protein ELYS	ELYS_HUMAN
1734	ZBTB7B (S342)	https://www.uniprot.org/uniprot/?query=(accession:o15156)	18.8546	18.7499	19.5936	18.9229	12.557	12.5179	12.6192	12.8691	6.38949	30.994	6.35615	+		4.40398e-07	ZBTB7B	9.75595e-09	O15156	Zinc finger and BTB domain-containing protein 7B	ZBT7B_HUMAN
5157	CTNNB1 (Y489)	https://www.uniprot.org/uniprot/?query=(accession:p35222)	20.9902	20.4639	21.1602	20.5623	14.4809	12.1231	16.9927	14.0221	6.38942	6.76072	2.80168	+		0.00157876	CTNNB1	0.000265506	P35222	Catenin beta-1	CTNB1_HUMAN
19366	SRRM2 (S2046)	https://www.uniprot.org/uniprot/?query=(accession:q9uq35)	24.1676	24.0125	24.6329	23.6537	12.9812	23.3085	22.1344	12.4888	6.38843	2.374	0.989978			0.102334	SRRM2	0.049408	Q9UQ35	Serine/arginine repetitive matrix protein 2	SRRM2_HUMAN
3433	DBP (S1005)	https://www.uniprot.org/uniprot/?query=(accession:p04296)	19.7497	19.7799	20.6263	19.9741	13.3984	13.2478	13.3165	14.621	6.38654	17.5015	5.02022	+	Human herpesvirus	9.54508e-06	DBP	5.02931e-07	P04296	Major DNA-binding protein	DNBI_HHV11
4949	ARID4A (S105)	https://www.uniprot.org/uniprot/?query=(accession:p29374)	23.3446	23.338	23.6344	23.5968	13.1469	21.6425	11.6278	21.9695	6.38176	2.51265	1.06245			0.0866056	ARID4A	0.0403263	P29374	AT-rich interactive domain-containing protein 4A	ARI4A_HUMAN
15372	SPEN (S1566)	https://www.uniprot.org/uniprot/?query=(accession:q96t58)	13.8951	21.2058	21.8989	21.433	12.8281	14.0451	13.0753	12.9677	6.37917	3.56262	1.56955	+		0.0269433	SPEN	0.0092274	Q96T58	Msx2-interacting protein	MINT_HUMAN
57	MAPT (S288)	https://www.uniprot.org/uniprot/?query=(accession:a0a0g2jpd5)	19.1748	18.6191	19.2002	19.5187	11.5072	13.0422	13.3134	13.1493	6.37519	14.7561	4.59571	+		2.53684e-05	MAPT	1.6096e-06	A0A0G2JPD5	Isoform of P10636, Microtubule-associated protein	A0A0G2JPD5_HUMAN
17927	GTSE1 (S480)	https://www.uniprot.org/uniprot/?query=(accession:q9nyz3)	20.7709	20.9934	21.1922	21.0534	13.2872	12.8346	18.9297	13.4623	6.37402	4.75884	2.08256	+		0.00826876	GTSE1	0.00207711	Q9NYZ3	G2 and S phase-expressed protein 1	GTSE1_HUMAN
10879	CEP85 (S623)	https://www.uniprot.org/uniprot/?query=(accession:q6p2h3)	21.0649	21.2506	20.9652	21.0354	19.9534	13.432	11.745	13.6955	6.37254	3.80952	1.67898	+		0.0209419	CEP85	0.00666491	Q6P2H3	Centrosomal protein of 85 kDa	CEP85_HUMAN
6871	NFKB2 (S858)	https://www.uniprot.org/uniprot/?query=(accession:q00653-4)	23.9991	23.8507	23.6783	24.9755	22.1888	12.3514	13.2986	23.1849	6.36996	2.38873	0.99718			0.100651	NFKB2	0.0483505	Q00653-4	Isoform of Q00653, Isoform 4 of Nuclear factor NF-kappa-B p100 subunit	NFKB2_HUMAN
1492	ABLIM1 (S602)	https://www.uniprot.org/uniprot/?query=(accession:o14639-6)	24.42	24.4432	23.9325	14.1783	12.5498	13.1058	21.7596	14.0836	6.36878	2.07046	0.840181			0.144484	ABLIM1	0.0772693	O14639-6	Isoform of O14639, Isoform 6 of Actin-binding LIM protein 1	ABLM1_HUMAN
3569	US2 (T47)	https://www.uniprot.org/uniprot/?query=(accession:p06485)	20.0552	19.3681	19.9621	19.3939	12.7977	13.4721	12.8244	14.2127	6.36808	17.6523	5.04236	+	Human herpesvirus	9.07076e-06	US2	4.74246e-07	P06485	Protein US2	US02_HHV11
18230	JCAD (S1141)	https://www.uniprot.org/uniprot/?query=(accession:q9p266)	20.2215	20.128	19.8161	20.339	17.7593	12.2389	11.773	13.2833	6.36254	4.98857	2.17701	+		0.0066526	JCAD	0.00159788	Q9P266	Junctional cadherin 5-associated protein	JCAD_HUMAN
13218	TENT4B (S614)	https://www.uniprot.org/uniprot/?query=(accession:q8ndf8-5)	19.5738	19.3385	19.886	19.8204	13.7217	13.7091	12.3613	13.3811	6.36138	19.4045	5.28394	+		5.20072e-06	TENT4B	2.4783e-07	Q8NDF8-5	Isoform of Q8NDF8, Isoform 5 of Terminal nucleotidyltransferase 4B	PAPD5_HUMAN
12094	HOOK3 (S707)	https://www.uniprot.org/uniprot/?query=(accession:q86vs8)	23.7056	23.7458	22.9053	22.9914	13.1748	20.6814	12.8798	21.1743	6.35941	2.98745	1.30093			0.0500113	HOOK3	0.0203622	Q86VS8	Protein Hook homolog 3	HOOK3_HUMAN
19682	LUC7L2 (S370)	https://www.uniprot.org/uniprot/?query=(accession:q9y383)	20.942	20.9602	20.8371	21.5191	13.0183	13.3068	13.8514	18.6623	6.35492	5.11494	2.22523	+		0.00595343	LUC7L2	0.00138754	Q9Y383	Putative RNA-binding protein Luc7-like 2	LC7L2_HUMAN
8334	DSG2 (T645)	https://www.uniprot.org/uniprot/?query=(accession:q14126)	19.119	18.6584	21.504	19.6683	12.4164	13.1549	13.6042	14.3626	6.3529	9.13869	3.4724	+		0.000336974	DSG2	3.92444e-05	Q14126	Desmoglein-2	DSG2_HUMAN
18412	STOML1 (S34)	https://www.uniprot.org/uniprot/?query=(accession:q9ubi4)	20.9997	21.5559	21.57	21.6175	14.4768	13.6172	19.1862	13.0556	6.35184	4.86537	2.12537	+		0.00749252	STOML1	0.00183751	Q9UBI4	Stomatin-like protein 1	STML1_HUMAN
4617	USF1 (S309)	https://www.uniprot.org/uniprot/?query=(accession:p22415)	19.3965	19.2826	20.0046	19.1736	12.5522	13.5723	13.1934	13.152	6.34685	23.3923	5.7327	+		1.85056e-06	USF1	6.84125e-08	P22415	Upstream stimulatory factor 1	USF1_HUMAN
13011	FHIP1B (S467)	https://www.uniprot.org/uniprot/?query=(accession:q8n612-2)	21.1857	21.6922	22.5764	13.0079	13.7265	13.7214	12.4548	13.1767	6.3457	3.0518	1.33152	+		0.0466101	FHIP1B	0.0185962	Q8N612-2	Isoform of Q8N612, Isoform 2 of FHF complex subunit HOOK-interacting protein 1B	FHI1B_HUMAN
15289	PPP1R9B (S205)	https://www.uniprot.org/uniprot/?query=(accession:q96sb3)	19.6878	18.8823	20.1576	20.9971	12.4165	17.5102	11.1833	13.2525	6.34055	4.73117	2.07186	+		0.00847507	PPP1R9B	0.00214488	Q96SB3	Neurabin-2	NEB2_HUMAN
11981	ZNF598 (S361)	https://www.uniprot.org/uniprot/?query=(accession:q86uk7-2)	18.7652	19.5857	19.6048	19.8942	12.1864	12.8718	13.5542	13.8859	6.33787	14.9887	4.63507	+		2.317e-05	ZNF598	1.44741e-06	Q86UK7-2	Isoform of Q86UK7, Isoform 2 of E3 ubiquitin-protein ligase ZNF598	ZN598_HUMAN
17752	PAK1IP1 (S320)	https://www.uniprot.org/uniprot/?query=(accession:q9nwt1)	26.7628	26.9113	26.9924	26.9986	24.6007	19.2694	24.4908	13.9674	6.33422	2.69699	1.15504			0.0699781	PAK1IP1	0.0308494	Q9NWT1	p21-activated protein kinase-interacting protein 1	PK1IP_HUMAN
1725	CHUK (S576)	https://www.uniprot.org/uniprot/?query=(accession:o15111)	20.2354	20.6934	20.8155	21.1695	19.9427	12.6721	12.4069	12.5718	6.33009	3.66964	1.61816	+		0.0240904	CHUK	0.00800496	O15111	Inhibitor of nuclear factor kappa-B kinase subunit alpha	IKKA_HUMAN
9423	ERCC6L (S14)	https://www.uniprot.org/uniprot/?query=(accession:q2nkx8)	21.8934	13.9529	23.6318	23.4371	12.2263	21.1774	12.1153	12.0879	6.32707	2.1203	0.864164			0.136721	ERCC6L	0.0717935	Q2NKX8	DNA excision repair protein ERCC-6-like	ERC6L_HUMAN
4525	EIF2S2 (T295)	https://www.uniprot.org/uniprot/?query=(accession:p20042)	19.6475	19.0444	19.3728	19.7964	12.7532	13.9326	13.0945	12.7802	6.32511	20.5853	5.42417	+		3.76558e-06	EIF2S2	1.65115e-07	P20042	Eukaryotic translation initiation factor 2 subunit 2	IF2B_HUMAN
3904	UL26 (S260)	https://www.uniprot.org/uniprot/?query=(accession:p10210)+OR+(accession:p10210)	18.3342	18.5788	19.2156	19.0111	12.5863	12.8796	12.6801	11.705	6.32223	20.1609	5.37459	+	Human herpesvirus	4.22095e-06	UL26;UL26	1.90554e-07	P10210;P10210	Capsid scaffolding protein;Capsid scaffolding protein	SCAF_HHV11
1878	RRP8 (S126)	https://www.uniprot.org/uniprot/?query=(accession:o43159)	22.2811	22.2661	22.8683	22.5091	19.496	12.8414	12.4809	19.8194	6.3217	3.36142	1.47699	+		0.0333438	RRP8	0.0121082	O43159	Ribosomal RNA-processing protein 8	RRP8_HUMAN
14098	NDRG1 (S384)	https://www.uniprot.org/uniprot/?query=(accession:q92597)	21.4826	20.7118	21.0603	14.065	13.0683	13.1426	12.5668	13.2652	6.31917	3.84984	1.69799	+		0.020045	NDRG1	0.00632552	Q92597	Protein NDRG1	NDRG1_HUMAN
4517	CSNK2A2 (S333)	https://www.uniprot.org/uniprot/?query=(accession:p19784)	19.3144	19.3094	18.8614	19.5299	12.6126	12.5199	13.0264	13.6124	6.31094	22.8992	5.68202	+		2.0796e-06	CSNK2A2	7.92495e-08	P19784	Casein kinase II subunit alpha'	CSK22_HUMAN
10961	PSRC1 (S186)	https://www.uniprot.org/uniprot/?query=(accession:q6pgn9-2)	20.9587	20.5284	20.4273	20.9302	12.1683	13.1199	19.3072	13.037	6.30308	4.10869	1.81227	+		0.0154073	PSRC1	0.004549	Q6PGN9-2	Isoform of Q6PGN9, Isoform A of Proline/serine-rich coiled-coil protein 1	PSRC1_HUMAN
5570	MKI67 (T1991)	https://www.uniprot.org/uniprot/?query=(accession:p46013)	19.2239	19.6028	19.5753	19.6182	13.8672	12.9861	12.9705	12.9935	6.30073	26.7813	6.02579	+		9.42356e-07	MKI67	2.68496e-08	P46013	Proliferation marker protein Ki-67	KI67_HUMAN
4581	TNFAIP3 (S220)	https://www.uniprot.org/uniprot/?query=(accession:p21580)	20.3061	20.4364	20.0294	14.6065	12.901	12.7282	12.3806	12.1774	6.29784	4.76045	2.08293	+		0.00826176	TNFAIP3	0.00207324	P21580	Tumor necrosis factor alpha-induced protein 3	TNAP3_HUMAN
17631	TMEM74B (S46)	https://www.uniprot.org/uniprot/?query=(accession:q9nur3)	19.7977	19.199	19.9948	19.6809	12.2149	13.97	13.6275	13.6716	6.29709	15.5977	4.73709	+		1.83194e-05	TMEM74B	1.10394e-06	Q9NUR3	Transmembrane protein 74B	TM74B_HUMAN
9060	SF1 (S393)	https://www.uniprot.org/uniprot/?query=(accession:q15637-5)	22.4039	22.8623	19.0957	13.2064	14.2268	12.3295	12.8569	12.9675	6.29687	3.00079	1.30751	+		0.0492589	SF1	0.0199822	Q15637-5	Isoform of Q15637, Isoform 5 of Splicing factor 1	SF01_HUMAN
7459	AHNAK (S3054)	https://www.uniprot.org/uniprot/?query=(accession:q09666)	21.3358	21.449	20.8879	22.3637	12.4755	22.2468	12.3038	13.8527	6.28944	2.83935	1.22875			0.059054	AHNAK	0.0251378	Q09666	Neuroblast differentiation-associated protein AHNAK	AHNK_HUMAN
9700	COBLL1 (S914)	https://www.uniprot.org/uniprot/?query=(accession:q53sf7-2)	19.6619	19.555	19.3632	19.3135	12.995	13.3744	12.6021	13.7717	6.2876	24.5431	5.84011	+		1.44508e-06	COBLL1	4.90991e-08	Q53SF7-2	Isoform of Q53SF7, Isoform 2 of Cordon-bleu protein-like 1	COBL1_HUMAN
10200	AHDC1 (S890)	https://www.uniprot.org/uniprot/?query=(accession:q5tgy3)	19.0057	19.3921	18.5333	19.3578	12.479	12.9234	11.5689	14.1768	6.28523	11.6163	4.03343	+		9.25909e-05	AHDC1	8.06601e-06	Q5TGY3	Transcription factor Gibbin	AHDC1_HUMAN
13680	PARD3 (S1120)	https://www.uniprot.org/uniprot/?query=(accession:q8tew0-11)	20.534	20.3864	20.2064	20.6042	18.1656	12.9456	12.8824	12.6029	6.28361	5.03476	2.19539	+		0.00637696	PARD3	0.00151714	Q8TEW0-11	Isoform of Q8TEW0, Isoform 11 of Partitioning defective 3 homolog	PARD3_HUMAN
3990	UL46 (T693)	https://www.uniprot.org/uniprot/?query=(accession:p10230)	12.6195	20.8216	23.7249	20.2276	13.734	12.1134	13.0888	13.3681	6.27232	2.82365	1.22051		Human herpesvirus	0.0601849	UL46	0.0257092	P10230	Tegument protein UL46	TEG1_HHV11
2351	CTNND1 (S312)	https://www.uniprot.org/uniprot/?query=(accession:o60716-3)	21.1177	19.9755	21.2109	20.8853	13.2647	12.8565	19.1275	12.8655	6.26882	4.32416	1.90211	+		0.0125284	CTNND1	0.00348392	O60716-3	Isoform of O60716, Isoform 1AC of Catenin delta-1	CTND1_HUMAN
19655	NOP58 (S351)	https://www.uniprot.org/uniprot/?query=(accession:q9y2x3)	13.076	20.2305	21.9758	21.1322	12.9598	12.655	13.3238	12.4326	6.26081	3.29229	1.44522	+		0.0358738	NOP58	0.0133105	Q9Y2X3	Nucleolar protein 58	NOP58_HUMAN
17488	AASDHPPT (S258)	https://www.uniprot.org/uniprot/?query=(accession:q9nrn7)	22.2583	22.486	22.2405	22.4292	13.9222	19.2953	19.1859	11.971	6.25986	3.62455	1.59641	+		0.0253274	AASDHPPT	0.00849719	Q9NRN7	L-aminoadipate-semialdehyde dehydrogenase-phosphopantetheinyl transferase	ADPPT_HUMAN
17766	NHP2 (S19)	https://www.uniprot.org/uniprot/?query=(accession:q9nx24)	21.014	21.1035	21.5748	21.2116	16.4682	14.0197	13.3993	15.9827	6.25852	8.90147	3.41264	+		0.000386688	NHP2	4.65491e-05	Q9NX24	H/ACA ribonucleoprotein complex subunit 2	NHP2_HUMAN
17448	EIF4ENIF1 (S513)	https://www.uniprot.org/uniprot/?query=(accession:q9nra8)	22.3497	22.1895	22.8317	22.8157	19.404	12.4805	13.8162	19.4638	6.25554	3.65947	1.61335	+		0.0243587	EIF4ENIF1	0.00811321	Q9NRA8	Eukaryotic translation initiation factor 4E transporter	4ET_HUMAN
10256	RIF1 (S1403)	https://www.uniprot.org/uniprot/?query=(accession:q5uip0)	19.6491	12.982	20.8561	20.5303	12.3975	12.3999	12.4449	11.757	6.25455	3.61289	1.59061	+		0.0256679	RIF1	0.00862971	Q5UIP0	Telomere-associated protein RIF1	RIF1_HUMAN
17044	LRRC40 (S49)	https://www.uniprot.org/uniprot/?query=(accession:q9h9a6)	19.6362	19.2352	19.7896	19.8703	14.0192	13.1646	12.2851	14.0517	6.25264	15.0056	4.63792	+		2.30187e-05	LRRC40	1.43631e-06	Q9H9A6	Leucine-rich repeat-containing protein 40	LRC40_HUMAN
10685	CARMIL2 (S1328)	https://www.uniprot.org/uniprot/?query=(accession:q6f5e8)	20.3415	13.1304	20.3396	20.9005	13.0596	12.4807	12.3236	11.8524	6.24895	3.60021	1.58549	+		0.0259721	CARMIL2	0.00877637	Q6F5E8	Capping protein, Arp2/3 and myosin-I linker protein 2	CARL2_HUMAN
8601	MDC1 (S955)	https://www.uniprot.org/uniprot/?query=(accession:q14676)	18.8042	18.4008	19.0237	19.1746	11.6521	11.1998	11.2898	16.2944	6.24184	5.40183	2.33575	+		0.00461578	MDC1	0.00101528	Q14676	Mediator of DNA damage checkpoint protein 1	MDC1_HUMAN
15519	SLC38A3 (S52)	https://www.uniprot.org/uniprot/?query=(accession:q99624)	23.4152	23.8997	24.1311	24.4724	13.5558	11.6394	22.8831	22.8893	6.23769	2.23911	0.923601			0.119234	SLC38A3	0.0602553	Q99624	Sodium-coupled neutral amino acid transporter 3	S38A3_HUMAN
14886	SLC35E1 (T352)	https://www.uniprot.org/uniprot/?query=(accession:q96k37)	18.6394	19.3546	19.1453	19.3838	12.5331	13.3192	12.7657	12.9605	6.2361	26.5892	6.01062	+		9.75847e-07	SLC35E1	2.82209e-08	Q96K37	Solute carrier family 35 member E1	S35E1_HUMAN
12884	ASCC3 (T209)	https://www.uniprot.org/uniprot/?query=(accession:q8n3c0)	18.5213	18.918	19.2544	18.8852	13.3461	11.9261	12.1564	13.2069	6.23586	16.8519	4.92701	+		1.18301e-05	ASCC3	6.51376e-07	Q8N3C0	Activating signal cointegrator 1 complex subunit 3	ASCC3_HUMAN
16273	TRIM7 (S107)	https://www.uniprot.org/uniprot/?query=(accession:q9c029)	20.759	20.2348	21.6009	21.1676	13.3096	12.644	19.586	13.2897	6.23327	4.04722	1.78584	+		0.0163742	TRIM7	0.00491494	Q9C029	E3 ubiquitin-protein ligase TRIM7	TRIM7_HUMAN
7687	PTPN13 (T1464)	https://www.uniprot.org/uniprot/?query=(accession:q12923)	20.2509	14.4297	21.357	21.3715	13.3816	13.0956	12.5139	13.4987	6.22983	4.00441	1.7668	+		0.0171081	PTPN13	0.00518884	Q12923	Tyrosine-protein phosphatase non-receptor type 13	PTN13_HUMAN
14405	CCDC102A (S28)	https://www.uniprot.org/uniprot/?query=(accession:q96a19)	22.2976	21.793	22.2833	22.6802	13.5084	19.2305	19.655	11.7574	6.22569	3.34138	1.46773	+		0.0340619	CCDC102A	0.0124442	Q96A19	Coiled-coil domain-containing protein 102A	C102A_HUMAN
16776	OSBPL3 (S389)	https://www.uniprot.org/uniprot/?query=(accession:q9h4l5-7)	21.3238	20.408	21.0382	21.1665	12.4863	13.6309	13.2739	19.7025	6.21071	4.00108	1.76517	+		0.0171725	OSBPL3	0.00521084	Q9H4L5-7	Isoform of Q9H4L5, Isoform 2c of Oxysterol-binding protein-related protein 3	OSBL3_HUMAN
6619	RPS15 (S138)	https://www.uniprot.org/uniprot/?query=(accession:p62841)	21.6462	13.3195	22.0039	22.0573	13.1939	13.419	14.3638	13.2209	6.20734	3.09007	1.34969	+		0.0447001	RPS15	0.0176234	P62841	Small ribosomal subunit protein uS19	RS15_HUMAN
435	PLEKHG3 (S1083)	https://www.uniprot.org/uniprot/?query=(accession:a0a8c8nwt4)	23.5237	12.2311	23.8103	23.9179	13.7293	11.2102	12.0058	21.7107	6.20675	1.78295	0.699032			0.199971	PLEKHG3	0.117898	A0A8C8NWT4	Isoform of A1L390, Pleckstrin homology and RhoGEF domain containing G3	A0A8C8NWT4_HUMAN
17386	ANLN (T401)	https://www.uniprot.org/uniprot/?query=(accession:q9nqw6)	20.5348	19.8509	13.5846	20.0923	11.3432	12.2936	12.6703	12.9342	6.20535	3.96524	1.74891	+		0.0178277	ANLN	0.00545408	Q9NQW6	Anillin	ANLN_HUMAN
8683	RFTN1 (S450)	https://www.uniprot.org/uniprot/?query=(accession:q14699)	13.0815	21.2525	21.8163	21.3364	13.4202	14.0407	12.3776	12.8345	6.20341	3.13761	1.37319	+		0.0423462	RFTN1	0.0164903	Q14699	Raftlin	RFTN1_HUMAN
131	RAB11FIP5 (S376)	https://www.uniprot.org/uniprot/?query=(accession:a0a1b0gtl5)	19.0877	18.7299	18.4769	19.7337	13.2355	12.8105	12.2735	12.8951	6.20337	19.2587	5.26596	+		5.42052e-06	RAB11FIP5	2.61007e-07	A0A1B0GTL5	Isoform of Q9BXF6, RAB11 family interacting protein 5	A0A1B0GTL5_HUMAN
9963	FNBP1L (S441)	https://www.uniprot.org/uniprot/?query=(accession:q5t0n5-2)	21.2194	21.2492	21.4866	21.4283	13.586	16.0984	13.4615	17.4297	6.20198	6.82631	2.82235	+		0.00150539	FNBP1L	0.000250165	Q5T0N5-2	Isoform of Q5T0N5, Isoform 2 of Formin-binding protein 1-like	FBP1L_HUMAN
14568	MTBP (S597)	https://www.uniprot.org/uniprot/?query=(accession:q96dy7)	21.3116	21.673	21.5437	21.0973	12.2531	20.511	13.991	14.0672	6.20079	3.66773	1.61725	+		0.0241408	MTBP	0.00802515	Q96DY7	Mdm2-binding protein	MTBP_HUMAN
14324	TNPO1 (S881)	https://www.uniprot.org/uniprot/?query=(accession:q92973)	18.1438	18.3244	19.2328	18.8616	13.291	11.4198	12.2522	12.798	6.2004	13.9586	4.46285	+		3.44469e-05	TNPO1	2.3457e-06	Q92973	Transportin-1	TNPO1_HUMAN
17821	NSMCE4A (S95)	https://www.uniprot.org/uniprot/?query=(accession:q9nxx6)	20.9595	20.5157	20.5378	21.2062	13.0352	12.6613	19.4032	13.3182	6.20033	4.13853	1.82349	+		0.0150144	NSMCE4A	0.00438216	Q9NXX6	Non-structural maintenance of chromosomes element 4 homolog A	NSE4A_HUMAN
8992	DLGAP5 (S415)	https://www.uniprot.org/uniprot/?query=(accession:q15398)	22.3132	22.7557	22.3621	22.4365	12.6475	12.9113	19.9235	19.6112	6.19352	3.30237	1.44952	+		0.0355207	DLGAP5	0.0131275	Q15398	Disks large-associated protein 5	DLGP5_HUMAN
11446	SSH2 (S1227)	https://www.uniprot.org/uniprot/?query=(accession:q76i76)	12.981	20.6209	21.1108	20.771	12.4025	13.3574	11.9108	13.0398	6.19329	3.35019	1.4716	+		0.0337595	SSH2	0.0122952	Q76I76	Protein phosphatase Slingshot homolog 2	SSH2_HUMAN
3243	EML2 (S108)	https://www.uniprot.org/uniprot/?query=(accession:o95834-2)	22.5078	22.5951	14.2862	22.4144	13.3555	12.9462	12.5189	18.2202	6.19068	2.72575	1.17026			0.067568	EML2	0.0295944	O95834-2	Isoform of O95834, Isoform 2 of Echinoderm microtubule-associated protein-like 2	EMAL2_HUMAN
692	HDGF (S324)	https://www.uniprot.org/uniprot/?query=(accession:a0aa34qvg5)	19.9095	20.0025	19.9119	20.0194	11.9519	11.6987	14.1545	17.2784	6.18993	5.15371	2.24092	+		0.00574226	HDGF	0.00132932	A0AA34QVG5	Isoform of P51858, Heparin binding growth factor	A0AA34QVG5_HUMAN
15336	RBM15 (S201)	https://www.uniprot.org/uniprot/?query=(accession:q96t37)	23.4796	23.3751	23.7366	23.6705	18.9433	19.2053	18.3752	12.9874	6.18767	4.51503	1.98102	+		0.0104468	RBM15	0.00276666	Q96T37	RNA-binding protein 15	RBM15_HUMAN
1193	DMXL2 (T2435)	https://www.uniprot.org/uniprot/?query=(accession:h0ylm8)	18.5971	18.4321	18.5501	19.3653	12.926	12.0323	13.4926	11.7679	6.18144	14.5157	4.55801	+		2.76686e-05	DMXL2	1.79937e-06	H0YLM8	Isoform of Q8TDJ6, Dmx like 2	H0YLM8_HUMAN
7478	AHNAK (S5289)	https://www.uniprot.org/uniprot/?query=(accession:q09666)	19.3735	19.4388	19.4102	20.2055	12.784	13.2931	12.8739	14.7852	6.17293	13.0134	4.29717	+		5.04459e-05	AHNAK	3.76575e-06	Q09666	Neuroblast differentiation-associated protein AHNAK	AHNK_HUMAN
6684	RBM6 (S240)	https://www.uniprot.org/uniprot/?query=(accession:p78332)	22.5378	22.4722	22.7721	23.2703	13.0958	19.8621	13.1408	20.3319	6.15542	3.27633	1.43843	+		0.0364394	RBM6	0.0136061	P78332	RNA-binding protein 6	RBM6_HUMAN
11960	MTDH (T143)	https://www.uniprot.org/uniprot/?query=(accession:q86ue4)	20.577	20.6326	20.6685	21.1729	13.2186	13.2883	19.6826	12.248	6.1534	3.86999	1.70642	+		0.0196599	MTDH	0.00616305	Q86UE4	Protein LYRIC	LYRIC_HUMAN
11617	ZC3HAV1 (S99)	https://www.uniprot.org/uniprot/?query=(accession:q7z2w4)	13.3182	20.7979	20.9679	20.5121	12.5983	11.7257	12.5867	14.0735	6.15299	3.44415	1.51633	+		0.0304555	ZC3HAV1	0.0108207	Q7Z2W4	Zinc finger CCCH-type antiviral protein 1	ZCCHV_HUMAN
19365	SRRM2 (S2044)	https://www.uniprot.org/uniprot/?query=(accession:q9uq35)	24.1676	24.0125	24.6329	23.6537	12.6512	23.3085	22.1344	13.7834	6.14729	2.39183	0.998834			0.100269	SRRM2	0.048131	Q9UQ35	Serine/arginine repetitive matrix protein 2	SRRM2_HUMAN
4002	UL47 (S623)	https://www.uniprot.org/uniprot/?query=(accession:p10231)	13.8664	19.9553	20.8659	20.5667	13.4084	12.2417	13.4953	11.5322	6.14417	3.83461	1.69058	+	Human herpesvirus	0.0203899	UL47	0.00645147	P10231	Tegument protein UL47	TEG5_HHV11
15442	DNAJC2 (T539)	https://www.uniprot.org/uniprot/?query=(accession:q99543)	20.7039	19.2833	20.5275	21.2448	12.4006	15.4969	13.0392	16.2742	6.13718	6.44261	2.69683	+		0.00200988	DNAJC2	0.000356622	Q99543	DnaJ homolog subfamily C member 2	DNJC2_HUMAN
5243	NUP214 (T1135)	https://www.uniprot.org/uniprot/?query=(accession:p35658-3)	20.6399	20.6326	21.0401	21.3133	15.7594	14.0264	11.8744	17.4568	6.12722	5.46616	2.35986	+		0.00436654	NUP214	0.000948017	P35658-3	Isoform of P35658, Isoform 3 of Nuclear pore complex protein Nup214	NU214_HUMAN
2993	SNUPN (S350)	https://www.uniprot.org/uniprot/?query=(accession:o95149)	16.1973	23.5081	23.8591	16.9538	12.1015	13.1713	12.7195	18.022	6.12594	2.67809	1.14541			0.0715473	SNUPN	0.0317042	O95149	Snurportin-1	SPN1_HUMAN
2549	ZNF217 (S345)	https://www.uniprot.org/uniprot/?query=(accession:o75362)	18.9922	19.2772	19.5471	19.0234	13.017	12.98	11.9682	14.3923	6.1206	12.6813	4.23509	+		5.81983e-05	ZNF217	4.48126e-06	O75362	Zinc finger protein 217	ZN217_HUMAN
3273	CHEK2 (S260)	https://www.uniprot.org/uniprot/?query=(accession:o96017)	21.881	22.2702	21.3958	22.146	12.7078	18.9009	18.8736	12.7492	6.11536	3.68469	1.62482	+		0.0237235	CHEK2	0.00784757	O96017	Serine/threonine-protein kinase Chk2	CHK2_HUMAN
10783	MRNIP (S239)	https://www.uniprot.org/uniprot/?query=(accession:q6nte8)	13.1479	20.4665	20.3136	21.022	11.268	13.4251	13.0203	12.7876	6.11226	3.41693	1.5031	+		0.0313982	MRNIP	0.0112272	Q6NTE8	MRN complex-interacting protein	MRNIP_HUMAN
5371	EIF2S3 (T22)	https://www.uniprot.org/uniprot/?query=(accession:p41091)	21.0479	20.863	13.5477	21.0798	12.5664	12.5752	12.7726	14.1757	6.11209	3.46185	1.52411	+		0.0299153	EIF2S3	0.0105649	P41091	Eukaryotic translation initiation factor 2 subunit 3	IF2G_HUMAN
7588	BPTF (S691)	https://www.uniprot.org/uniprot/?query=(accession:q12830-2)	20.2482	20.1207	20.0216	19.6682	13.2438	12.3711	17.5627	12.4335	6.11185	5.29548	2.29507	+		0.00506908	BPTF	0.00113846	Q12830-2	Isoform of Q12830, Isoform 2 of Nucleosome-remodeling factor subunit BPTF	BPTF_HUMAN
6058	METAP2 (S45)	https://www.uniprot.org/uniprot/?query=(accession:p50579)	19.5649	18.9914	18.5285	19.9357	13.4445	12.5371	13.5528	13.0448	6.11033	16.6851	4.90203	+		1.25307e-05	METAP2	6.97179e-07	P50579	Methionine aminopeptidase 2	MAP2_HUMAN
4397	DDX5 (S379)	https://www.uniprot.org/uniprot/?query=(accession:p17844-2)	21.2748	21.1088	22.0351	21.1405	18.6281	12.1322	17.5321	12.8346	6.10804	3.98392	1.75746	+		0.0174798	DDX5	0.00532579	P17844-2	Isoform of P17844, Isoform 2 of Probable ATP-dependent RNA helicase DDX5	DDX5_HUMAN
5781	PRRC2A (S1525)	https://www.uniprot.org/uniprot/?query=(accession:p48634)	22.142	22.0141	22.1299	22.2026	18.2497	12.3219	18.674	14.8285	6.10364	4.3724	1.92181	+		0.0119728	PRRC2A	0.00328507	P48634	Protein PRRC2A	PRC2A_HUMAN
18257	USP36 (S464)	https://www.uniprot.org/uniprot/?query=(accession:q9p275)	22.0664	22.0767	22.8466	22.7095	12.4	19.8806	12.5468	20.4761	6.09894	2.9387	1.27607			0.0529581	USP36	0.0218185	Q9P275	Ubiquitin carboxyl-terminal hydrolase 36	UBP36_HUMAN
819	FAM90A9 (S184)	https://www.uniprot.org/uniprot/?query=(accession:a6nnj1)	19.5677	19.4458	18.8637	19.7386	14.3305	13.1439	12.5473	13.2021	6.09801	15.4508	4.7127	+		1.93778e-05	FAM90A9	1.17738e-06	A6NNJ1	Putative protein FAM90A9	F90A9_HUMAN
18731	ERRFI1 (S265)	https://www.uniprot.org/uniprot/?query=(accession:q9ujm3)	23.8498	23.625	23.0477	23.5747	13.6327	11.4391	21.8428	22.8002	6.09563	2.28869	0.947992			0.112722	ERRFI1	0.0560117	Q9UJM3	ERBB receptor feedback inhibitor 1	ERRFI_HUMAN
6201	HNRNPF (S187)	https://www.uniprot.org/uniprot/?query=(accession:p52597)	21.2437	19.8228	22.0217	19.8912	13.2856	12.6072	13.5963	19.1479	6.08563	4.08995	1.80519	+		0.0156608	HNRNPF	0.00465731	P52597	Heterogeneous nuclear ribonucleoprotein F	HNRPF_HUMAN
5626	ATRX (S34)	https://www.uniprot.org/uniprot/?query=(accession:p46100)	24.4743	13.0364	24.7979	24.8723	14.2141	13.2206	12.2309	23.1984	6.07919	1.69754	0.658124			0.219723	ATRX	0.133518	P46100	Transcriptional regulator ATRX	ATRX_HUMAN
17679	GNL3L (T84)	https://www.uniprot.org/uniprot/?query=(accession:q9nvn8)	18.6654	18.3475	18.7046	18.5028	13.2306	12.3902	12.0216	12.2643	6.07838	22.8411	5.67523	+		2.11237e-06	GNL3L	8.0649e-08	Q9NVN8	Guanine nucleotide-binding protein-like 3-like protein	GNL3L_HUMAN
14227	RREB1 (S1238)	https://www.uniprot.org/uniprot/?query=(accession:q92766)	20.3921	20.6161	20.3033	20.6793	12.7569	12.0871	12.7715	20.068	6.0768	3.46275	1.52437	+		0.029897	RREB1	0.010552	Q92766	Ras-responsive element-binding protein 1	RREB1_HUMAN
5073	AKT2 (S109)	https://www.uniprot.org/uniprot/?query=(accession:p31751)	19.0948	18.2996	18.9344	19.2414	12.0361	13.9025	12.1646	13.1671	6.07497	13.2557	4.33771	+		4.59509e-05	AKT2	3.32546e-06	P31751	RAC-beta serine/threonine-protein kinase	AKT2_HUMAN
4468	ATF3 (T162)	https://www.uniprot.org/uniprot/?query=(accession:p18847)	20.9502	21.4408	21.6026	21.4652	11.6083	18.0908	12.5943	18.8793	6.07151	3.50603	1.5438	+		0.0285892	ATF3	0.00995438	P18847	Cyclic AMP-dependent transcription factor ATF-3	ATF3_HUMAN
5170	RFC1 (S190)	https://www.uniprot.org/uniprot/?query=(accession:p35251)	22.2561	22.3847	22.2808	22.9533	17.9529	17.8556	18.1378	11.6532	6.06883	4.10725	1.81201	+		0.0154166	RFC1	0.00455723	P35251	Replication factor C subunit 1	RFC1_HUMAN
457	NAV1 (S984)	https://www.uniprot.org/uniprot/?query=(accession:a0a8i5kse4)	19.6787	12.864	20.3907	20.0545	12.023	12.582	12.5586	11.5512	6.06826	3.59906	1.58492	+		0.0260065	NAV1	0.00878987	A0A8I5KSE4	Isoform of Q8NEY1, Neuron navigator 1	A0A8I5KSE4_HUMAN
15856	SPINDOC (S121)	https://www.uniprot.org/uniprot/?query=(accession:q9bua3)	19.3901	19.5942	20.6102	19.4845	18.2308	12.3927	12.3313	11.8791	6.06125	4.24488	1.86817	+		0.0135467	SPINDOC	0.00384008	Q9BUA3	Spindlin interactor and repressor of chromatin-binding protein	SPNDC_HUMAN
5254	ICP34.5 (S194)	https://www.uniprot.org/uniprot/?query=(accession:p36313)	18.8478	20.2093	18.2238	18.1832	13.1173	12.4804	12.6599	12.9651	6.06034	13.0453	4.30268	+	Human herpesvirus	4.98106e-05	ICP34.5	3.70413e-06	P36313	Neurovirulence factor ICP34.5	ICP34_HHV11
9749	NOM1 (S210)	https://www.uniprot.org/uniprot/?query=(accession:q5c9z4)	18.0962	18.0078	18.8236	18.8201	12.6991	11.6891	12.8348	12.2981	6.05665	18.6687	5.1831	+		6.55987e-06	NOM1	3.23142e-07	Q5C9Z4	Nucleolar MIF4G domain-containing protein 1	NOM1_HUMAN
14963	HEXIM2 (S225)	https://www.uniprot.org/uniprot/?query=(accession:q96mh2)	19.5241	18.867	18.6772	20.0055	12.6025	13.0359	12.9707	14.2482	6.05412	13.6811	4.41417	+		3.8533e-05	HEXIM2	2.68687e-06	Q96MH2	Protein HEXIM2	HEXI2_HUMAN
6207	MSH6 (S79)	https://www.uniprot.org/uniprot/?query=(accession:p52701)	18.9107	18.766	19.1277	19.047	11.8368	13.2664	12.6283	13.934	6.04647	14.1137	4.48848	+		3.2473e-05	MSH6	2.17659e-06	P52701	DNA mismatch repair protein Msh6	MSH6_HUMAN
8686	LBR (S59)	https://www.uniprot.org/uniprot/?query=(accession:q14739)	22.9278	22.877	23.7285	23.2775	21.4104	22.4945	12.2681	12.4525	6.04634	2.34086	0.973791			0.106221	LBR	0.0518732	Q14739	Delta(14)-sterol reductase LBR	LBR_HUMAN
11065	TMED8 (S153)	https://www.uniprot.org/uniprot/?query=(accession:q6pl24)	19.0881	18.115	19.7734	19.1933	12.1986	13.3651	13.2914	13.1399	6.04372	14.6401	4.5779	+		2.643e-05	TMED8	1.69812e-06	Q6PL24	Protein TMED8	TMED8_HUMAN
15389	PNKP (S143)	https://www.uniprot.org/uniprot/?query=(accession:q96t60)	22.436	22.2723	22.4025	21.7737	17.1468	17.0697	18.1288	12.3662	6.04324	4.99592	2.17999	+		0.00660715	PNKP	0.00158471	Q96T60	Bifunctional polynucleotide phosphatase/kinase	PNKP_HUMAN
9657	PDCD4 (T93)	https://www.uniprot.org/uniprot/?query=(accession:q53el6)	24.7805	24.8084	24.9342	24.9016	24.9193	24.962	13.1952	12.1869	6.04038	1.83891	0.725948			0.187954	PDCD4	0.10863	Q53EL6	Programmed cell death protein 4	PDCD4_HUMAN
10476	FAM219B (S91)	https://www.uniprot.org/uniprot/?query=(accession:q5xkk7)	21.2991	12.9727	21.6941	21.4116	14.1994	12.5185	12.9156	13.585	6.03978	3.01746	1.31567	+		0.0483424	FAM219B	0.0195174	Q5XKK7	Protein FAM219B	F219B_HUMAN
15222	TGS1 (S189)	https://www.uniprot.org/uniprot/?query=(accession:q96rs0)	22.0482	22.0339	22.527	22.7606	18.9359	12.4519	13.4949	20.3446	6.03561	3.30904	1.4527	+		0.0352614	TGS1	0.013008	Q96RS0	Trimethylguanosine synthase	TGS1_HUMAN
12931	RYBP (S59)	https://www.uniprot.org/uniprot/?query=(accession:q8n488)	19.2682	19.0023	18.8121	19.0022	12.9529	13.5054	12.3907	13.0977	6.03449	24.8462	5.86652	+		1.35983e-06	RYBP	4.51062e-08	Q8N488	RING1 and YY1-binding protein	RYBP_HUMAN
14887	ZNF668 (S10)	https://www.uniprot.org/uniprot/?query=(accession:q96k58)	18.6907	19.0434	18.5857	19.7991	13.3411	13.0765	13.3071	12.2584	6.03391	17.0386	4.95632	+		1.10581e-05	ZNF668	6.04141e-07	Q96K58	Zinc finger protein 668	ZN668_HUMAN
2848	STK10 (S20)	https://www.uniprot.org/uniprot/?query=(accession:o94804)	23.318	23.2876	23.4913	23.3791	12.9437	22.0958	12.5556	21.7455	6.03384	2.45499	1.03295			0.0926946	STK10	0.0438746	O94804	Serine/threonine-protein kinase 10	STK10_HUMAN
19696	SBDS (T13)	https://www.uniprot.org/uniprot/?query=(accession:q9y3a5)	19.1403	19.4369	18.9305	19.1386	13.5208	12.4619	12.8701	13.6603	6.0333	20.9461	5.46352	+		3.4394e-06	SBDS	1.46503e-07	Q9Y3A5	Ribosome maturation protein SBDS	SBDS_HUMAN
16928	PEAK1 (S898)	https://www.uniprot.org/uniprot/?query=(accession:q9h792)	24.5237	24.5269	24.888	14.5181	13.7226	24.2572	13.9906	12.3693	6.02924	1.73997	0.678411			0.209696	PEAK1	0.125528	Q9H792	Inactive tyrosine-protein kinase PEAK1	PEAK1_HUMAN
5397	SLC19A1 (S499)	https://www.uniprot.org/uniprot/?query=(accession:p41440)	20.3571	13.2542	22.3126	21.1272	13.1587	13.3654	12.5183	13.9114	6.02435	3.14752	1.37776	+		0.0419027	SLC19A1	0.0162638	P41440	Reduced folate transporter	S19A1_HUMAN
3274	CHEK2 (S379)	https://www.uniprot.org/uniprot/?query=(accession:o96017)	21.7648	21.126	21.309	12.9193	13.2522	12.8338	12.9607	13.9812	6.02276	3.03383	1.32339	+		0.0474914	CHEK2	0.0190723	O96017	Serine/threonine-protein kinase Chk2	CHK2_HUMAN
1357	IGF2BP3 (T528)	https://www.uniprot.org/uniprot/?query=(accession:o00425)	19.048	20.06	20.2711	19.8547	17.8775	12.3099	12.8639	12.1013	6.02028	4.63612	2.03136	+		0.00930337	IGF2BP3	0.00239692	O00425	Insulin-like growth factor 2 mRNA-binding protein 3	IF2B3_HUMAN
5211	MYH9 (S728)	https://www.uniprot.org/uniprot/?query=(accession:p35579)	18.5496	17.8957	18.5118	18.6565	12.2412	12.0806	12.8075	12.4057	6.01966	26.3701	5.99736	+		1.0061e-06	MYH9	2.98842e-08	P35579	Myosin-9	MYH9_HUMAN
17477	BAZ1A (S960)	https://www.uniprot.org/uniprot/?query=(accession:q9nrl2)	18.8534	18.4383	19.1819	18.4825	13.5179	12.557	11.6351	13.1719	6.01855	14.2512	4.51049	+		3.08679e-05	BAZ1A	2.03822e-06	Q9NRL2	Bromodomain adjacent to zinc finger domain protein 1A	BAZ1A_HUMAN
14229	RREB1 (S1388)	https://www.uniprot.org/uniprot/?query=(accession:q92766)	19.1153	18.8981	19.1185	18.8528	12.5626	12.3876	13.535	13.4255	6.01853	20.7792	5.44249	+		3.61003e-06	RREB1	1.548e-07	Q92766	Ras-responsive element-binding protein 1	RREB1_HUMAN
12405	CEP97 (S314)	https://www.uniprot.org/uniprot/?query=(accession:q8iw35)	19.5535	19.6075	13.6612	20.0829	12.2689	12.3423	12.32	11.9179	6.01399	4.23527	1.86447	+		0.0136625	CEP97	0.00388591	Q8IW35	Centrosomal protein of 97 kDa	CEP97_HUMAN
8254	SHROOM2 (S422)	https://www.uniprot.org/uniprot/?query=(accession:q13796)	23.8822	23.8687	24.098	24.2298	22.5621	13.3227	22.2637	13.8787	6.0129	2.54366	1.07877			0.0834124	SHROOM2	0.0385424	Q13796	Protein Shroom2	SHRM2_HUMAN
16159	SETD2 (S1084)	https://www.uniprot.org/uniprot/?query=(accession:q9byw2)	23.9762	23.9091	24.3973	24.1641	22.3373	13.2771	22.4216	14.3732	6.00935	2.61029	1.11224			0.0772253	SETD2	0.0349794	Q9BYW2	Histone-lysine N-methyltransferase SETD2	SETD2_HUMAN
4797	RPL13 (S52)	https://www.uniprot.org/uniprot/?query=(accession:p26373)	20.6208	23.0975	21.0453	23.6683	19.3426	13.2562	19.5852	12.2187	6.00728	3.09372	1.35112	+		0.044553	RPL13	0.0175337	P26373	Large ribosomal subunit protein eL13	RL13_HUMAN
20065	TACC3 (T196)	https://www.uniprot.org/uniprot/?query=(accession:q9y6a5)	20.8744	20.7723	21.3237	20.4451	16.3733	16.7802	12.4313	13.8528	5.99448	6.12698	2.59426	+		0.0025453	TACC3	0.000483169	Q9Y6A5	Transforming acidic coiled-coil-containing protein 3	TACC3_HUMAN
15205	CIC (S1340)	https://www.uniprot.org/uniprot/?query=(accession:q96rk0)	20.4759	20.2441	19.6297	20.305	12.7969	12.6007	12.4833	18.8103	5.99086	4.14168	1.82494	+		0.0149645	CIC	0.00436495	Q96RK0	Protein capicua homolog	CIC_HUMAN
12799	ZNF687 (T900)	https://www.uniprot.org/uniprot/?query=(accession:q8n1g0)	20.41	13.4112	19.8436	20.8978	12.7551	11.9598	12.5984	13.2927	5.98913	3.63032	1.5989	+		0.0251823	ZNF687	0.00843237	Q8N1G0	Zinc finger protein 687	ZN687_HUMAN
10402	RSBN1 (S801)	https://www.uniprot.org/uniprot/?query=(accession:q5vwq0)	20.8745	13.244	21.3266	21.0338	12.3708	13.8518	14.027	12.2762	5.98828	3.20162	1.40383	+		0.0394607	RSBN1	0.0150855	Q5VWQ0	Lysine-specific demethylase 9	RSBN1_HUMAN
17776	CHCHD3 (S29)	https://www.uniprot.org/uniprot/?query=(accession:q9nx63)	20.1393	20.6594	20.9176	16.8974	16.6892	12.5888	13.0447	12.3555	5.98388	4.66996	2.04578	+		0.00899959	CHCHD3	0.00230361	Q9NX63	MICOS complex subunit MIC19	MIC19_HUMAN
11838	RBBP6 (S1625)	https://www.uniprot.org/uniprot/?query=(accession:q7z6e9)	23.5381	23.3795	23.8717	23.8206	22.9617	22.5914	12.454	12.6854	5.97935	2.18548	0.896029			0.127049	RBBP6	0.0652122	Q7Z6E9	E3 ubiquitin-protein ligase RBBP6	RBBP6_HUMAN
20019	FHOD1 (S486)	https://www.uniprot.org/uniprot/?query=(accession:q9y613)	20.4742	20.4129	20.9856	20.5924	19.1711	13.3407	12.9023	13.1602	5.97272	4.24003	1.86622	+		0.0136077	FHOD1	0.00386311	Q9Y613	FH1/FH2 domain-containing protein 1	FHOD1_HUMAN
19809	WASHC2C (T935)	https://www.uniprot.org/uniprot/?query=(accession:q9y4e1)	17.9262	18.3518	19.2106	19.2924	13.4158	12.0082	13.3185	12.1636	5.96877	12.7283	4.24509	+		5.68738e-05	WASHC2C	4.37117e-06	Q9Y4E1	WASH complex subunit 2C	WAC2C_HUMAN
19895	LAS1L (S254)	https://www.uniprot.org/uniprot/?query=(accession:q9y4w2)	12.3653	20.4826	20.3295	19.8856	13.1559	12.0771	11.6967	12.2599	5.96832	3.2244	1.41437	+		0.0385148	LAS1L	0.0146169	Q9Y4W2	Ribosomal biogenesis protein LAS1L	LAS1L_HUMAN
1490	ABLIM1 (S433)	https://www.uniprot.org/uniprot/?query=(accession:o14639-6)	22.466	22.4254	21.7407	22.2747	14.2964	19.9907	18.9258	11.822	5.96798	3.32471	1.45991	+		0.0346811	ABLIM1	0.0127315	O14639-6	Isoform of O14639, Isoform 6 of Actin-binding LIM protein 1	ABLM1_HUMAN
16213	GTPBP4 (S558)	https://www.uniprot.org/uniprot/?query=(accession:q9bze4)	24.6092	24.1727	24.5005	24.4	20.6042	20.2209	12.4974	20.4898	5.96753	3.23362	1.41942	+		0.0380696	GTPBP4	0.0144317	Q9BZE4	GTP-binding protein 4	GTPB4_HUMAN
6198	AGFG1 (S362)	https://www.uniprot.org/uniprot/?query=(accession:p52594)	24.1315	24.3637	24.5783	24.7265	19.8204	20.1199	12.9612	21.0318	5.96667	3.45115	1.5194	+		0.0302411	AGFG1	0.0107187	P52594	Arf-GAP domain and FG repeat-containing protein 1	AGFG1_HUMAN
19165	SLC12A4 (S47)	https://www.uniprot.org/uniprot/?query=(accession:q9up95)	13.2115	23.52	23.8735	23.9752	12.9547	13.8523	20.4318	13.4808	5.96513	2.02388	0.817487			0.152234	SLC12A4	0.0827631	Q9UP95	Solute carrier family 12 member 4	S12A4_HUMAN
1131	BOD1L1 (S1710)	https://www.uniprot.org/uniprot/?query=(accession:h0y9y2)	18.849	19.2424	19.365	19.4649	13.3495	13.0589	13.8484	12.8068	5.96444	23.5065	5.74647	+		1.7928e-06	BOD1L1	6.61494e-08	H0Y9Y2	Isoform of Q8NFC6, Biorientation of chromosomes in cell division 1 like 1	H0Y9Y2_HUMAN
10900	ARHGAP11A (S808)	https://www.uniprot.org/uniprot/?query=(accession:q6p4f7)	18.1113	19.2271	20.1573	19.1005	12.6917	12.8936	14.3065	12.8617	5.96069	11.3185	3.97092	+		0.000106924	ARHGAP11A	9.59148e-06	Q6P4F7	Rho GTPase-activating protein 11A	RHGBA_HUMAN
9199	ZFHX3 (S1189)	https://www.uniprot.org/uniprot/?query=(accession:q15911)	12.6175	20.9375	20.9483	21.886	13.577	13.9515	12.4554	12.57	5.95883	2.91622	1.26593			0.0542086	ZFHX3	0.0225267	Q15911	Zinc finger homeobox protein 3	ZFHX3_HUMAN
18056	RAI14 (S281)	https://www.uniprot.org/uniprot/?query=(accession:q9p0k7)	21.904	16.4209	22.5033	22.2385	12.7764	20.5002	13.2651	12.7695	5.93885	2.68123	1.14696			0.0712919	RAI14	0.0315606	Q9P0K7	Ankycorbin	RAI14_HUMAN
10300	RPRD2 (S928)	https://www.uniprot.org/uniprot/?query=(accession:q5vt52)	20.5337	20.3549	20.0515	20.4065	12.2057	12.8775	19.778	12.7366	5.93721	3.55124	1.56537	+		0.0272038	RPRD2	0.00936892	Q5VT52	Regulation of nuclear pre-mRNA domain-containing protein 2	RPRD2_HUMAN
10849	CDC73 (S212)	https://www.uniprot.org/uniprot/?query=(accession:q6p1j9)	23.8602	23.6642	23.9152	23.9092	13.2969	22.7021	23.0832	12.5249	5.93542	2.21649	0.911826			0.122511	CDC73	0.0622982	Q6P1J9	Parafibromin	CDC73_HUMAN
2274	SNX3 (S72)	https://www.uniprot.org/uniprot/?query=(accession:o60493)	20.6071	12.8527	21.0878	21.0533	11.686	13.3279	12.4371	14.4098	5.93501	3.04285	1.32743	+		0.0470508	SNX3	0.0188317	O60493	Sorting nexin-3	SNX3_HUMAN
14321	KHSRP (S193)	https://www.uniprot.org/uniprot/?query=(accession:q92945)	24.1697	23.6381	23.8372	13.9279	23.4458	13.2323	12.1729	12.9942	5.93194	1.75155	0.684808			0.206629	KHSRP	0.123427	Q92945	Far upstream element-binding protein 2	FUBP2_HUMAN
12260	GPSM1 (S469)	https://www.uniprot.org/uniprot/?query=(accession:q86yr5)	23.4902	23.6193	23.4267	23.3873	18.9724	12.5031	19.6031	19.1191	5.93144	3.78543	1.66885	+		0.0214361	GPSM1	0.00687714	Q86YR5	G-protein-signaling modulator 1	GPSM1_HUMAN
20124	SLC4A7 (S552)	https://www.uniprot.org/uniprot/?query=(accession:q9y6m7-7)	11.8355	21.1197	21.8704	20.3871	12.8338	12.7875	12.8208	13.0472	5.93086	2.72893	1.17176			0.0673355	SLC4A7	0.029459	Q9Y6M7-7	Isoform of Q9Y6M7, Isoform 7 of Sodium bicarbonate cotransporter 3	S4A7_HUMAN
2937	ABLIM3 (S456)	https://www.uniprot.org/uniprot/?query=(accession:o94929-2)	13.344	20.6845	20.4676	20.9282	13.4437	11.7204	12.9937	13.5527	5.92848	3.38557	1.489	+		0.0324339	ABLIM3	0.0117162	O94929-2	Isoform of O94929, Isoform 2 of Actin-binding LIM protein 3	ABLM3_HUMAN
18063	VAPA (S166)	https://www.uniprot.org/uniprot/?query=(accession:q9p0l0)	22.9673	22.9483	22.9304	22.6714	12.6485	20.3974	13.6843	21.0958	5.92281	2.89663	1.2559			0.0554751	VAPA	0.0231637	Q9P0L0	Vesicle-associated membrane protein-associated protein A	VAPA_HUMAN
3122	PARN (T527)	https://www.uniprot.org/uniprot/?query=(accession:o95453)	12.9777	20.284	20.2961	20.5782	12.8539	11.8249	12.7493	13.0198	5.922	3.40802	1.49923	+		0.0316791	PARN	0.0113638	O95453	Poly(A)-specific ribonuclease PARN	PARN_HUMAN
6988	KIF23 (S501)	https://www.uniprot.org/uniprot/?query=(accession:q02241-3)	12.1746	23.8438	24.8397	23.9016	12.4782	24.1837	11.5575	12.8582	5.92054	1.50559	0.567185			0.270904	KIF23	0.176004	Q02241-3	Isoform of Q02241, Isoform 3 of Kinesin-like protein KIF23	KIF23_HUMAN
1285	DOCK6 (S2071)	https://www.uniprot.org/uniprot/?query=(accession:k7esb7)	22.1264	21.8632	22.4941	21.5495	10.885	19.7902	13.9793	19.7253	5.91337	2.87637	1.2469			0.0566369	DOCK6	0.0238424	K7ESB7	Isoform of Q96HP0, Dedicator of cytokinesis 6	K7ESB7_HUMAN
19233	USP22 (T168)	https://www.uniprot.org/uniprot/?query=(accession:q9upt9)	20.8169	11.8606	21.63	21.6284	13.6228	13.3588	12.4214	12.8797	5.9133	2.65966	1.13608			0.0731007	USP22	0.0325614	Q9UPT9	Ubiquitin carboxyl-terminal hydrolase 22	UBP22_HUMAN
738	SH3PXD2B (S720)	https://www.uniprot.org/uniprot/?query=(accession:a1x283)	23.7255	23.782	23.6891	23.7876	13.7896	22.4833	12.2891	22.7736	5.91212	2.28831	0.947873			0.112753	SH3PXD2B	0.0560431	A1X283	SH3 and PX domain-containing protein 2B	SPD2B_HUMAN
13018	CPSF7 (S48)	https://www.uniprot.org/uniprot/?query=(accession:q8n684)	23.9665	23.9679	24.2531	24.0441	23.1718	13.0047	12.5455	23.8748	5.90869	2.0499	0.829782			0.147985	CPSF7	0.0796479	Q8N684	Cleavage and polyadenylation specificity factor subunit 7	CPSF7_HUMAN
8870	RRS1 (S231)	https://www.uniprot.org/uniprot/?query=(accession:q15050)	23.3805	23.3378	12.6706	23.724	12.0738	21.2011	12.9659	13.2531	5.90474	1.85189	0.732014			0.185347	RRS1	0.106582	Q15050	Ribosome biogenesis regulatory protein homolog	RRS1_HUMAN
14567	MTBP (S579)	https://www.uniprot.org/uniprot/?query=(accession:q96dy7)	20.5534	20.4195	21.0839	20.5349	18.8933	13.736	13.5598	12.7899	5.90316	4.52177	1.98404	+		0.0103743	MTBP	0.00274451	Q96DY7	Mdm2-binding protein	MTBP_HUMAN
821	USP27X (S71)	https://www.uniprot.org/uniprot/?query=(accession:a6nny8)	19.7664	19.53	19.8766	19.6305	12.3655	16.2915	13.8692	12.6808	5.89915	7.08783	2.90255	+		0.00125155	USP27X	0.000198176	A6NNY8	Ubiquitin carboxyl-terminal hydrolase 27	UBP27_HUMAN
1305	GTPBP1 (S658)	https://www.uniprot.org/uniprot/?query=(accession:o00178)	24.7227	24.7737	24.4763	24.6651	20.7077	20.6937	12.7106	20.9347	5.89776	3.14873	1.37825	+		0.0418551	GTPBP1	0.0162364	O00178	GTP-binding protein 1	GTPB1_HUMAN
3359	LMNA (T585)	https://www.uniprot.org/uniprot/?query=(accession:p02545)	20.7435	20.8379	20.9486	13.3071	13.3677	13.525	12.6166	12.7555	5.8931	3.34658	1.47014	+		0.0338736	LMNA	0.0123561	P02545	Prelamin-A/C	LMNA_HUMAN
6249	NUP98 (S1018)	https://www.uniprot.org/uniprot/?query=(accession:p52948)	23.6879	24.9389	24.8945	24.6405	23.1774	24.0685	13.3806	13.9649	5.89263	2.19452	0.900649			0.125705	NUP98	0.0643488	P52948	Nuclear pore complex protein Nup98-Nup96	NUP98_HUMAN
16106	KIAA1671 (S1744)	https://www.uniprot.org/uniprot/?query=(accession:q9by89)	23.059	23.1548	23.5053	23.8688	19.7059	17.1467	20.3096	12.8694	5.88906	3.72956	1.64368	+		0.0227154	KIAA1671	0.00739815	Q9BY89	Uncharacterized protein KIAA1671	K1671_HUMAN
19085	ABT1 (S188)	https://www.uniprot.org/uniprot/?query=(accession:q9ulw3)	19.2685	18.914	19.8427	19.511	12.2559	13.5272	12.0973	16.1172	5.88465	6.6583	2.7686	+		0.00170373	ABT1	0.000291621	Q9ULW3	Activator of basal transcription 1	ABT1_HUMAN
17412	PDLIM7 (S247)	https://www.uniprot.org/uniprot/?query=(accession:q9nr12)	24.9829	24.7388	24.1702	24.7168	20.5553	13.3867	20.5627	20.5677	5.88408	3.51868	1.54991	+		0.0281894	PDLIM7	0.00978668	Q9NR12	PDZ and LIM domain protein 7	PDLI7_HUMAN
9922	CEP170 (S1198)	https://www.uniprot.org/uniprot/?query=(accession:q5sw79)	23.31	23.3356	23.4807	23.7201	22.076	22.0691	12.4533	13.7265	5.88039	2.43124	1.02012			0.0954725	CEP170	0.0454275	Q5SW79	Centrosomal protein of 170 kDa	CE170_HUMAN
19755	HBS1L (S127)	https://www.uniprot.org/uniprot/?query=(accession:q9y450)	20.2854	19.4525	20.538	20.6429	18.498	12.9279	12.7462	13.2364	5.87758	4.48377	1.96897	+		0.0107408	HBS1L	0.00287206	Q9Y450	HBS1-like protein	HBS1L_HUMAN
3163	PCNT (S2963)	https://www.uniprot.org/uniprot/?query=(accession:o95613)	20.3218	19.9016	19.9146	20.0886	11.8341	20.3034	13.2599	11.3373	5.87297	3.03975	1.32631	+		0.0471727	PCNT	0.0189141	O95613	Pericentrin	PCNT_HUMAN
19264	SHANK2 (S1648)	https://www.uniprot.org/uniprot/?query=(accession:q9upx8)	23.5034	23.3668	23.4693	23.8004	13.4187	20.9863	21.7935	14.49	5.86287	2.91791	1.26668			0.0541157	SHANK2	0.0224727	Q9UPX8	SH3 and multiple ankyrin repeat domains protein 2	SHAN2_HUMAN
8131	PRP4K (S292)	https://www.uniprot.org/uniprot/?query=(accession:q13523)	23.192	23.2886	23.9486	23.4201	13.3037	22.3559	12.5586	22.2228	5.85207	2.32734	0.966987			0.107898	PRP4K	0.0529153	Q13523	Serine/threonine-protein kinase PRP4 homolog	PRP4K_HUMAN
1418	NFIB (S312)	https://www.uniprot.org/uniprot/?query=(accession:o00712)	22.6068	16.0246	22.6668	22.7709	11.6011	13.2944	13.8359	21.9689	5.8422	2.20987	0.908258			0.123521	NFIB	0.0629088	O00712	Nuclear factor 1 B-type	NFIB_HUMAN
17615	TXLNG (S105)	https://www.uniprot.org/uniprot/?query=(accession:q9nuq3)	14.0198	23.8847	24.393	24.3301	13.0818	13.4383	23.8512	12.8887	5.8419	1.70323	0.660874			0.218336	TXLNG	0.132418	Q9NUQ3	Gamma-taxilin	TXLNG_HUMAN
3591	MCP (S1247)	https://www.uniprot.org/uniprot/?query=(accession:p06491)	18.6409	18.5424	18.3797	19.0132	12.2568	12.6134	13.0462	13.2968	5.84074	22.5812	5.65134	+	Human herpesvirus	2.23183e-06	MCP	8.72765e-08	P06491	Major capsid protein	MCP_HHV11
6229	ZNF142 (S1339)	https://www.uniprot.org/uniprot/?query=(accession:p52746)	19.7648	19.9572	20.462	20.0089	12.9842	12.4769	18.4901	12.8959	5.83647	4.37116	1.92127	+		0.0119876	ZNF142	0.00329	P52746	Zinc finger protein 142	ZN142_HUMAN
3025	LUC7L3 (S115)	https://www.uniprot.org/uniprot/?query=(accession:o95232)	23.0488	22.7899	23.1501	23.1545	12.6478	21.3143	21.2801	13.5559	5.8363	2.64966	1.13107			0.0739484	LUC7L3	0.0330369	O95232	Luc7-like protein 3	LC7L3_HUMAN
2959	HEXIM1 (S278)	https://www.uniprot.org/uniprot/?query=(accession:o94992)	19.2286	19.0258	19.3383	18.8696	13.3608	12.8149	12.8722	14.0771	5.8343	19.6107	5.3078	+		4.92271e-06	HEXIM1	2.30475e-07	O94992	Protein HEXIM1	HEXI1_HUMAN
8892	WDR43 (T449)	https://www.uniprot.org/uniprot/?query=(accession:q15061)	18.2615	18.4468	18.5281	19.3716	12.8148	12.6697	12.8211	12.98	5.8306	23.5434	5.75033	+		1.77694e-06	WDR43	6.54375e-08	Q15061	WD repeat-containing protein 43	WDR43_HUMAN
1493	ABLIM1 (S610)	https://www.uniprot.org/uniprot/?query=(accession:o14639-6)	19.7249	19.6915	19.69	19.7599	17.2874	12.2339	13.1265	12.9012	5.82932	5.45767	2.35695	+		0.00439591	ABLIM1	0.000956608	O14639-6	Isoform of O14639, Isoform 6 of Actin-binding LIM protein 1	ABLM1_HUMAN
3888	CVC1 (S442)	https://www.uniprot.org/uniprot/?query=(accession:p10201)	18.5051	17.9874	19.5289	18.856	12.4774	12.4403	13.6179	13.0249	5.82924	14.5004	4.55681	+	Human herpesvirus	2.77454e-05	CVC1	1.81228e-06	P10201	Capsid vertex component 1	CVC1_HHV11
9918	CEP170 (S838)	https://www.uniprot.org/uniprot/?query=(accession:q5sw79)	21.4471	14.13	24.186	22.9702	13.065	13.0658	13.0628	20.2297	5.82749	2.18181	0.894277			0.127562	CEP170	0.0655667	Q5SW79	Centrosomal protein of 170 kDa	CE170_HUMAN
9194	RAB11B (S42)	https://www.uniprot.org/uniprot/?query=(accession:q15907)	20.3825	20.1838	19.9106	14.0167	12.9591	12.755	13.3025	12.2043	5.81817	4.02866	1.77739	+		0.0166959	RAB11B	0.00503171	Q15907	Ras-related protein Rab-11B	RB11B_HUMAN
6271	ARFIP1 (S108)	https://www.uniprot.org/uniprot/?query=(accession:p53367)	22.359	22.1377	22.1114	22.6192	16.8283	18.0248	13.551	17.5533	5.81744	6.15196	2.60227	+		0.00249882	ARFIP1	0.000471498	P53367	Arfaptin-1	ARFP1_HUMAN
14613	DTNBP1 (S11)	https://www.uniprot.org/uniprot/?query=(accession:q96ev8)	19.5881	18.8659	18.8455	18.9003	12.5764	15.4837	13.3019	11.6076	5.80751	7.3953	2.99372	+		0.00101455	DTNBP1	0.000151977	Q96EV8	Dysbindin	DTBP1_HUMAN
5307	BRCA1 (S1286)	https://www.uniprot.org/uniprot/?query=(accession:p38398)	20.8136	20.1623	20.6867	20.7435	13.0207	13.1087	12.4631	20.5892	5.80612	3.22182	1.41339	+		0.038602	BRCA1	0.0146691	P38398	Breast cancer type 1 susceptibility protein	BRCA1_HUMAN
18081	SH3BP4 (S42)	https://www.uniprot.org/uniprot/?query=(accession:q9p0v3)	20.4679	20.6708	12.7111	21.2544	11.9282	13.1344	13.5268	13.3095	5.80131	3.03565	1.32434	+		0.0473869	SH3BP4	0.0190236	Q9P0V3	SH3 domain-binding protein 4	SH3B4_HUMAN
12697	PHACTR4 (S411)	https://www.uniprot.org/uniprot/?query=(accession:q8iz21-3)	22.2668	22.0369	22.6847	22.418	20.0224	14.1146	11.7554	20.3228	5.79781	2.90776	1.2616			0.0547523	PHACTR4	0.0227995	Q8IZ21-3	Isoform of Q8IZ21, Isoform 3 of Phosphatase and actin regulator 4	PHAR4_HUMAN
3334	LMNA (S71)	https://www.uniprot.org/uniprot/?query=(accession:p02545)	23.539	23.2076	23.5371	24.4219	22.759	13.3448	22.472	12.9522	5.7944	2.27431	0.940286			0.11474	LMNA	0.0572106	P02545	Prelamin-A/C	LMNA_HUMAN
1651	SEC16A (T129)	https://www.uniprot.org/uniprot/?query=(accession:o15027-5)	22.9131	22.5981	23.1878	13.951	11.8489	13.1751	20.9821	13.4701	5.79347	2.04899	0.82945			0.148098	SEC16A	0.0797554	O15027-5	Isoform of O15027, Isoform 5 of Protein transport protein Sec16A	SC16A_HUMAN
3398	UL13 (S50)	https://www.uniprot.org/uniprot/?query=(accession:p04290)	13.8503	19.6231	20.0256	20.6973	13.0664	11.1305	13.1461	13.7036	5.78742	3.71452	1.63698	+	Human herpesvirus	0.0230685	UL13	0.0075456	P04290	Serine/threonine-protein kinase UL13	UL13_HHV11
4137	TPR (S2034)	https://www.uniprot.org/uniprot/?query=(accession:p12270)	13.233	20.3032	21.082	20.8661	13.7796	13.1152	13.2215	12.2204	5.78691	3.25859	1.43128	+		0.0370442	TPR	0.0139427	P12270	Nucleoprotein TPR	TPR_HUMAN
17298	DCP1A (S539)	https://www.uniprot.org/uniprot/?query=(accession:q9npi6)	23.3539	23.6445	13.4609	23.738	11.8512	12.6001	23.9639	12.6598	5.78055	1.61833	0.620926			0.239372	DCP1A	0.149738	Q9NPI6	mRNA-decapping enzyme 1A	DCP1A_HUMAN
789	PALM3 (S651)	https://www.uniprot.org/uniprot/?query=(accession:a6ndb9)	13.6688	19.7975	20.0344	19.7806	12.2604	12.1143	12.4307	13.3542	5.78043	3.9499	1.74161	+		0.0181297	PALM3	0.00556199	A6NDB9	Paralemmin-3	PALM3_HUMAN
1724	CHUK (T23)	https://www.uniprot.org/uniprot/?query=(accession:o15111)	20.7344	20.7926	21.6458	21.1347	18.1281	13.8723	17.2822	11.9045	5.78011	4.22772	1.86161	+		0.0137527	CHUK	0.00392234	O15111	Inhibitor of nuclear factor kappa-B kinase subunit alpha	IKKA_HUMAN
2049	DENR (S20)	https://www.uniprot.org/uniprot/?query=(accession:o43583)	25.3447	25.0386	25.4593	24.7634	21.4566	12.0992	21.9789	21.9961	5.76883	2.55298	1.08353			0.0825023	DENR	0.038022	O43583	Density-regulated protein	DENR_HUMAN
7958	GRB10 (S470)	https://www.uniprot.org/uniprot/?query=(accession:q13322-4)	20.5544	20.3595	12.8071	20.6791	12.6483	12.491	13.1207	13.065	5.76877	3.20759	1.4067	+		0.0392009	GRB10	0.0149611	Q13322-4	Isoform of Q13322, Isoform 4 of Growth factor receptor-bound protein 10	GRB10_HUMAN
10036	GPATCH4 (S279)	https://www.uniprot.org/uniprot/?query=(accession:q5t3i0)	18.3202	18.6627	18.8517	20.1616	12.4834	13.9829	13.9561	12.5023	5.76789	10.5061	3.79662	+		0.000159726	GPATCH4	1.57235e-05	Q5T3I0	G patch domain-containing protein 4	GPTC4_HUMAN
7417	AHNAK (T158)	https://www.uniprot.org/uniprot/?query=(accession:q09666)	24.2117	24.4809	24.3797	24.8632	20.7145	12.375	21.2993	20.4989	5.76196	2.92018	1.26771			0.0539874	AHNAK	0.0224002	Q09666	Neuroblast differentiation-associated protein AHNAK	AHNK_HUMAN
5032	NKTR (S1045)	https://www.uniprot.org/uniprot/?query=(accession:p30414)	20.0737	20.0039	19.8307	20.701	13.3048	13.5311	12.4727	18.2554	5.76131	4.69282	2.05526	+		0.00880523	NKTR	0.00224286	P30414	NK-tumor recognition protein	NKTR_HUMAN
15184	PASK (S524)	https://www.uniprot.org/uniprot/?query=(accession:q96rg2)	20.2686	20.1174	20.6351	20.5739	13.7137	14.2042	17.0644	13.5714	5.76038	7.45777	3.01419	+		0.000967851	PASK	0.000144154	Q96RG2	PAS domain-containing serine/threonine-protein kinase	PASK_HUMAN
7748	TIAM1 (S1407)	https://www.uniprot.org/uniprot/?query=(accession:q13009)	19.9088	19.5635	14.0075	20.0353	12.7768	12.4259	12.2664	13.0179	5.75703	4.21711	1.857	+		0.0138995	TIAM1	0.00397414	Q13009	Rho guanine nucleotide exchange factor TIAM1	TIAM1_HUMAN
276	SORBS1 (S455)	https://www.uniprot.org/uniprot/?query=(accession:a0a3b3irw8)	21.5037	20.4935	21.4574	21.7685	12.6111	17.2916	18.5642	13.7325	5.75594	4.29521	1.88949	+		0.0128976	SORBS1	0.00360957	A0A3B3IRW8	Isoform of Q9BX66, Sorbin and SH3 domain containing 1	A0A3B3IRW8_HUMAN
11860	HUWE1 (S2266)	https://www.uniprot.org/uniprot/?query=(accession:q7z6z7)	20.0859	13.2838	21.0994	20.9988	13.5151	13.8376	12.3879	12.7059	5.75535	3.25535	1.42991	+		0.0371609	HUWE1	0.0140052	Q7Z6Z7	E3 ubiquitin-protein ligase HUWE1	HUWE1_HUMAN
8582	PUM1 (S98)	https://www.uniprot.org/uniprot/?query=(accession:q14671)	23.0919	23.3817	23.2413	23.1218	19.0643	19.173	12.4264	19.1538	5.75479	3.69628	1.62938	+		0.0234756	PUM1	0.00772877	Q14671	Pumilio homolog 1	PUM1_HUMAN
8097	NFATC2 (S737)	https://www.uniprot.org/uniprot/?query=(accession:q13469)	23.2395	23.5205	23.0868	23.1984	13.0342	22.134	22.4646	12.4239	5.74712	2.23882	0.923558			0.119246	NFATC2	0.0602811	Q13469	Nuclear factor of activated T-cells, cytoplasmic 2	NFAC2_HUMAN
1672	TECPR2 (S276)	https://www.uniprot.org/uniprot/?query=(accession:o15040)	21.7235	21.4632	21.6613	22.1261	19.1929	12.3706	12.9412	19.4872	5.74556	3.19355	1.40002	+		0.0398086	TECPR2	0.0152554	O15040	Tectonin beta-propeller repeat-containing protein 2	TCPR2_HUMAN
5099	TRX1 (T392)	https://www.uniprot.org/uniprot/?query=(accession:p32888)	18.5505	17.5096	18.4027	17.9953	12.6789	11.8378	12.431	12.5385	5.74295	20.0597	5.36244	+	Human herpesvirus	4.3407e-06	TRX1	1.97262e-07	P32888	Triplex capsid protein 1	TRX1_HHV11
10680	CARMIL2 (S1226)	https://www.uniprot.org/uniprot/?query=(accession:q6f5e8)	23.1446	23.3209	23.5419	22.0694	20.862	21.1721	14.0265	13.0643	5.73797	2.82271	1.22035			0.0602075	CARMIL2	0.0257436	Q6F5E8	Capping protein, Arp2/3 and myosin-I linker protein 2	CARL2_HUMAN
19275	HPS5 (S563)	https://www.uniprot.org/uniprot/?query=(accession:q9upz3)	24.205	24.1209	24.4648	24.5702	23.825	13.5146	23.9253	13.1508	5.73631	2.03061	0.82052			0.151175	HPS5	0.0819461	Q9UPZ3	BLOC-2 complex member HPS5	HPS5_HUMAN
12388	MISP (S284)	https://www.uniprot.org/uniprot/?query=(accession:q8ivt2)	19.1647	13.7829	20.5967	20.1897	12.3245	12.2517	12.2155	14.0078	5.73361	3.77016	1.66223	+		0.0217657	MISP	0.00701543	Q8IVT2	Mitotic interactor and substrate of PLK1	MISP_HUMAN
4319	GCFC2 (S47)	https://www.uniprot.org/uniprot/?query=(accession:p16383)	20.5988	20.0629	21.0664	13.0577	13.6604	12.0735	12.9871	13.1435	5.73035	3.21753	1.4113	+		0.0387879	GCFC2	0.0147565	P16383	Intron Large complex component GCFC2	GCFC2_HUMAN
5415	TMPO (T264)	https://www.uniprot.org/uniprot/?query=(accession:p42167)	24.7919	24.8163	24.2022	25.5226	20.8579	21.2843	13.1329	21.2071	5.71273	3.05388	1.33247	+		0.0465088	TMPO	0.0185419	P42167	Isoform of P42166, Lamina-associated polypeptide 2, isoforms beta/gamma	LAP2B_HUMAN
19701	RRP15 (S220)	https://www.uniprot.org/uniprot/?query=(accession:q9y3b9)	19.4589	19.5223	19.7672	20.0566	17.9865	11.5187	12.6023	13.8522	5.71131	4.32705	1.90309	+		0.0125001	RRP15	0.00347162	Q9Y3B9	RRP15-like protein	RRP15_HUMAN
6634	RPL8 (S160)	https://www.uniprot.org/uniprot/?query=(accession:p62917)	20.6933	13.3388	20.6083	20.7636	13.2014	12.4453	13.3101	13.6022	5.71126	3.31946	1.45773	+		0.0348553	RPL8	0.0128234	P62917	Large ribosomal subunit protein uL2	RL8_HUMAN
19583	KDM2A (S740)	https://www.uniprot.org/uniprot/?query=(accession:q9y2k7)	13.1576	20.6292	21.3511	20.3863	12.3417	13.4065	12.717	14.2235	5.70889	3.1345	1.37186	+		0.042476	KDM2A	0.016562	Q9Y2K7	Lysine-specific demethylase 2A	KDM2A_HUMAN
4729	APC (S2125)	https://www.uniprot.org/uniprot/?query=(accession:p25054)	19.3604	13.5483	20.8717	20.0592	12.4972	12.3437	12.3479	13.8223	5.70712	3.60836	1.58855	+		0.0257899	APC	0.00868176	P25054	Adenomatous polyposis coli protein	APC_HUMAN
13696	ANKRD24 (S935)	https://www.uniprot.org/uniprot/?query=(accession:q8tf21)	21.8651	22.0823	21.7379	21.8171	17.0132	17.3072	13.1401	17.2159	5.70651	6.04959	2.56924	+		0.00269625	ANKRD24	0.000521428	Q8TF21	Ankyrin repeat domain-containing protein 24	ANR24_HUMAN
9386	RFX7 (S446)	https://www.uniprot.org/uniprot/?query=(accession:q2khr2)	19.9112	13.6416	19.9507	20.5261	13.3767	12.6738	12.9795	12.176	5.70591	3.7311	1.64433	+		0.0226812	RFX7	0.00738323	Q2KHR2	DNA-binding protein RFX7	RFX7_HUMAN
10811	PPP1R18 (S401)	https://www.uniprot.org/uniprot/?query=(accession:q6nyc8)	22.6042	22.5034	22.686	22.5417	20.2418	20.3943	12.6045	14.2754	5.70484	3.05109	1.33131	+		0.0466329	PPP1R18	0.0186146	Q6NYC8	Phostensin	PPR18_HUMAN
6872	FKBP3 (S36)	https://www.uniprot.org/uniprot/?query=(accession:q00688)	22.8009	22.7595	23.1663	23.1255	22.2303	11.6993	22.4973	12.6417	5.69588	2.08108	0.844893			0.142925	FKBP3	0.076069	Q00688	Peptidyl-prolyl cis-trans isomerase FKBP3	FKBP3_HUMAN
10416	TUT7 (S172)	https://www.uniprot.org/uniprot/?query=(accession:q5vys8)	19.2325	19.6109	20.0396	19.3353	16.7604	12.3465	12.4646	13.8876	5.68977	5.86946	2.50689	+		0.00311253	TUT7	0.000624323	Q5VYS8	Terminal uridylyltransferase 7	TUT7_HUMAN
293	HNRNPL (S298)	https://www.uniprot.org/uniprot/?query=(accession:a0a3b3itj4)	21.5855	21.3133	22.3086	21.9482	18.75	19.5021	13.494	12.6538	5.68891	3.45269	1.52019	+		0.0301862	HNRNPL	0.0106965	A0A3B3ITJ4	Isoform of P14866, Heterogeneous nuclear ribonucleoprotein L	A0A3B3ITJ4_HUMAN
17180	CENPJ (S471)	https://www.uniprot.org/uniprot/?query=(accession:q9hc77)	14.0589	22.9557	23.5186	23.0148	12.7724	11.4498	23.8018	12.7724	5.68787	1.66845	0.644457			0.226748	CENPJ	0.139273	Q9HC77	Centromere protein J	CENPJ_HUMAN
15031	NSUN5 (T442)	https://www.uniprot.org/uniprot/?query=(accession:q96p11-2)	24.8798	24.2997	25.2996	20.8658	23.4116	23.2488	12.8611	13.076	5.68682	1.9419	0.777239			0.167017	NSUN5	0.0933835	Q96P11-2	Isoform of Q96P11, Isoform 2 of 28S rRNA (cytosine-C(5))-methyltransferase	NSUN5_HUMAN
17807	MCM9 (S952)	https://www.uniprot.org/uniprot/?query=(accession:q9nxl9)	20.3557	20.3139	20.1215	20.404	13.3788	12.6981	12.2618	20.1183	5.68451	3.31119	1.45365	+		0.0351844	MCM9	0.0129695	Q9NXL9	DNA helicase MCM9	MCM9_HUMAN
5794	CSNK1D (T347)	https://www.uniprot.org/uniprot/?query=(accession:p48730)	19.8909	19.6162	19.6967	21.0434	12.8915	12.7927	12.5189	19.3404	5.67591	3.62623	1.5971	+		0.025287	CSNK1D	0.00847823	P48730	Casein kinase I isoform delta	KC1D_HUMAN
3589	MCP (S1032)	https://www.uniprot.org/uniprot/?query=(accession:p06491)	18.8529	18.5086	18.1657	18.4741	12.2573	13.1596	12.4861	13.3981	5.6751	19.3985	5.28366	+	Human herpesvirus	5.20401e-06	MCP	2.48357e-07	P06491	Major capsid protein	MCP_HHV11
5334	ANP32A (S17)	https://www.uniprot.org/uniprot/?query=(accession:p39687)	20.9573	21.3252	12.8468	20.078	13.0036	13.6025	12.4526	13.4803	5.66704	3.02499	1.31917	+		0.0479544	ANP32A	0.0193113	P39687	Acidic leucine-rich nuclear phosphoprotein 32 family member A	AN32A_HUMAN
12457	GCC2 (S428)	https://www.uniprot.org/uniprot/?query=(accession:q8iwj2)	19.3962	19.2014	14.5465	19.9213	12.1034	12.4405	12.4254	13.4444	5.66292	4.75276	2.08053	+		0.0083074	GCC2	0.00209179	Q8IWJ2	GRIP and coiled-coil domain-containing protein 2	GCC2_HUMAN
17771	RAB20 (S142)	https://www.uniprot.org/uniprot/?query=(accession:q9nx57)	19.834	20.053	20.8388	20.9455	13.4938	13.6625	18.9356	12.9504	5.65726	4.26846	1.87845	+		0.0132298	RAB20	0.00373014	Q9NX57	Ras-related protein Rab-20	RAB20_HUMAN
7327	PCDH1 (S949)	https://www.uniprot.org/uniprot/?query=(accession:q08174-2)	23.8257	23.9163	24.8137	24.1171	12.5947	20.4812	20.4149	20.5536	5.65707	3.07165	1.34129	+		0.0455737	PCDH1	0.0180847	Q08174-2	Isoform of Q08174, Isoform 2 of Protocadherin-1	PCDH1_HUMAN
20144	NUMBL (T279)	https://www.uniprot.org/uniprot/?query=(accession:q9y6r0)	20.4036	20.5767	20.7914	21.5073	12.552	12.629	17.2854	18.2415	5.64273	3.98435	1.75755	+		0.0174761	NUMBL	0.00532289	Q9Y6R0	Numb-like protein	NUMBL_HUMAN
6332	HIRA (S675)	https://www.uniprot.org/uniprot/?query=(accession:p54198)	19.2338	18.8687	19.1674	19.7185	11.9985	13.0018	16.3913	13.0296	5.6418	6.21899	2.62482	+		0.00237234	HIRA	0.000441719	P54198	Protein HIRA	HIRA_HUMAN
1392	LAD1 (S213)	https://www.uniprot.org/uniprot/?query=(accession:o00515)	23.8843	23.9971	24.2254	23.577	13.3064	22.5104	23.0748	14.2382	5.63848	2.3231	0.964846			0.108431	LAD1	0.0532463	O00515	Ladinin-1	LAD1_HUMAN
2254	PHLPP1 (T184)	https://www.uniprot.org/uniprot/?query=(accession:o60346)	15.3189	20.1372	20.8343	20.7455	13.4881	14.115	12.9073	13.9768	5.63718	4.49461	1.97309	+		0.0106391	PHLPP1	0.00283503	O60346	PH domain leucine-rich repeat-containing protein phosphatase 1	PHLP1_HUMAN
4625	HNRNPA2B1 (S149)	https://www.uniprot.org/uniprot/?query=(accession:p22626)	21.432	21.5595	21.918	21.7214	18.7887	19.216	12.4719	13.6129	5.6353	3.48663	1.53537	+		0.0291495	HNRNPA2B1	0.0102176	P22626	Heterogeneous nuclear ribonucleoproteins A2/B1	ROA2_HUMAN
18594	MLH3 (S748)	https://www.uniprot.org/uniprot/?query=(accession:q9uhc1)	19.8029	13.2556	20.759	20.4635	13.301	13.0164	12.9312	12.5001	5.63305	3.39022	1.49095	+		0.0322883	MLH3	0.0116421	Q9UHC1	DNA mismatch repair protein Mlh3	MLH3_HUMAN
1496	DVL1 (S380)	https://www.uniprot.org/uniprot/?query=(accession:o14640)	23.0802	23.15	22.9435	22.1796	12.3847	22.0104	12.4264	22.0001	5.63293	2.18457	0.895687			0.127149	DVL1	0.0652998	O14640	Segment polarity protein dishevelled homolog DVL-1	DVL1_HUMAN
6101	PLCD1 (S155)	https://www.uniprot.org/uniprot/?query=(accession:p51178-2)	20.8869	21.2944	16.1884	21.7325	20.5191	12.285	12.1994	12.5771	5.63043	2.51198	1.06216			0.0866643	PLCD1	0.040366	P51178-2	Isoform of P51178, Isoform 2 of 1-phosphatidylinositol 4,5-bisphosphate phosphodiesterase delta-1	PLCD1_HUMAN
11121	ANKRD11 (S141)	https://www.uniprot.org/uniprot/?query=(accession:q6ub99)	21.1818	21.2258	20.8312	12.2691	13.1264	12.8885	12.943	14.0669	5.6208	2.72749	1.171			0.0674534	ANKRD11	0.0295202	Q6UB99	Ankyrin repeat domain-containing protein 11	ANR11_HUMAN
3443	US3 (Y224)	https://www.uniprot.org/uniprot/?query=(accession:p04413)	18.1711	18.6143	18.5858	18.9188	13.5128	12.1296	13.0666	13.1008	5.62005	17.8155	5.06734	+	Human herpesvirus	8.56367e-06	US3	4.45294e-07	P04413	Serine/threonine-protein kinase US3	US03_HHV11
1301	SNAP23 (S110)	https://www.uniprot.org/uniprot/?query=(accession:o00161)	20.9148	20.8132	21.4557	21.4847	12.9954	17.1614	18.0084	14.0297	5.61838	4.95795	2.16368	+		0.00685987	SNAP23	0.00165401	O00161	Synaptosomal-associated protein 23	SNP23_HUMAN
14232	DPF2 (S142)	https://www.uniprot.org/uniprot/?query=(accession:q92785)	20.4103	20.9769	21.1151	20.9982	12.5347	18.1093	11.7031	18.6878	5.61643	3.30487	1.45049	+		0.0354416	DPF2	0.0130825	Q92785	Zinc finger protein ubi-d4	REQU_HUMAN
9996	FKBP15 (S1024)	https://www.uniprot.org/uniprot/?query=(accession:q5t1m5)	20.2369	19.9121	20.1239	20.387	12.9673	18.8093	13.5192	12.8985	5.61638	4.22816	1.86163	+		0.013752	FKBP15	0.00392018	Q5T1M5	FK506-binding protein 15	FKB15_HUMAN
4023	DUT (S174)	https://www.uniprot.org/uniprot/?query=(accession:p10234)	19.0967	13.2254	20.126	20.1491	12.4172	13.0717	11.8117	12.8428	5.61346	3.59475	1.58345	+	Human herpesvirus	0.0260949	DUT	0.00884045	P10234	Deoxyuridine 5'-triphosphate nucleotidohydrolase	DUT_HHV11
4728	APC (S1795)	https://www.uniprot.org/uniprot/?query=(accession:p25054)	20.6298	20.5306	20.0439	19.9804	13.4214	11.2363	14.0591	20.0149	5.61329	3.20994	1.40787	+		0.0390955	APC	0.0149125	P25054	Adenomatous polyposis coli protein	APC_HUMAN
4813	VARS1 (S217)	https://www.uniprot.org/uniprot/?query=(accession:p26640)	19.1766	19.0382	19.1721	20.4373	11.9906	13.034	12.845	17.5027	5.61298	4.70747	2.0611	+		0.00868756	VARS1	0.00220484	P26640	Valine--tRNA ligase	SYVC_HUMAN
9484	LRRFIP1 (S733)	https://www.uniprot.org/uniprot/?query=(accession:q32mz4-2)	20.5433	20.4921	20.9475	20.755	14.2249	14.3138	13.0572	18.6924	5.61244	4.85361	2.12054	+		0.00757637	LRRFIP1	0.00186239	Q32MZ4-2	Isoform of Q32MZ4, Isoform 2 of Leucine-rich repeat flightless-interacting protein 1	LRRF1_HUMAN
10921	SLC39A4 (S478)	https://www.uniprot.org/uniprot/?query=(accession:q6p5w5)	17.7984	17.2847	19.0787	17.7677	11.8187	13.0434	11.5246	13.1057	5.60928	10.6654	3.83193	+		0.000147254	SLC39A4	1.42334e-05	Q6P5W5	Zinc transporter ZIP4	S39A4_HUMAN
8863	RAB3GAP1 (S676)	https://www.uniprot.org/uniprot/?query=(accession:q15042)	18.5664	18.5836	19.128	18.9682	12.8509	11.3214	12.7192	15.9182	5.6091	6.1573	2.60371	+		0.00249053	RAB3GAP1	0.000469048	Q15042	Rab3 GTPase-activating protein catalytic subunit	RB3GP_HUMAN
11746	TRIM46 (S627)	https://www.uniprot.org/uniprot/?query=(accession:q7z4k8)	20.0276	20.3631	19.9635	20.3224	12.0633	18.9313	13.5658	13.6876	5.60714	4.01046	1.76973	+		0.0169931	TRIM46	0.00514912	Q7Z4K8	Tripartite motif-containing protein 46	TRI46_HUMAN
16558	OSBPL5 (S88)	https://www.uniprot.org/uniprot/?query=(accession:q9h0x9)	19.5085	19.6765	19.5544	20.0615	12.3412	12.5265	12.5988	18.9173	5.60428	3.74328	1.65013	+		0.0223804	OSBPL5	0.0072663	Q9H0X9	Oxysterol-binding protein-related protein 5	OSBL5_HUMAN
5737	RFX2 (S714)	https://www.uniprot.org/uniprot/?query=(accession:p48378)	20.1019	19.6693	19.7287	19.761	12.9476	11.9305	18.8605	13.1157	5.60167	3.83386	1.69036	+		0.0204005	RFX2	0.00645772	P48378	DNA-binding protein RFX2	RFX2_HUMAN
4312	CREB1 (S128)	https://www.uniprot.org/uniprot/?query=(accession:p16220)	23.6594	23.6826	23.9511	23.922	12.7654	19.8725	19.8074	20.3865	5.5958	3.31246	1.45415	+		0.0351437	CREB1	0.012947	P16220	Cyclic AMP-responsive element-binding protein 1	CREB1_HUMAN
9767	PPP6R3 (S853)	https://www.uniprot.org/uniprot/?query=(accession:q5h9r7)	24.1845	24.1188	24.3849	12.8254	12.8998	12.875	23.9012	13.4556	5.59549	1.53415	0.580674			0.262619	PPP6R3	0.168975	Q5H9R7	Serine/threonine-protein phosphatase 6 regulatory subunit 3	PP6R3_HUMAN
16451	DDX24 (S857)	https://www.uniprot.org/uniprot/?query=(accession:q9gzr7)	22.2456	12.8214	22.438	22.1867	12.602	19.7463	11.7436	13.221	5.59468	2.01542	0.81364			0.153589	DDX24	0.0838016	Q9GZR7	ATP-dependent RNA helicase DDX24	DDX24_HUMAN
4252	PHKG2 (S324)	https://www.uniprot.org/uniprot/?query=(accession:p15735)	22.7571	14.126	22.7462	22.7125	14.0355	11.3574	13.448	21.1296	5.59279	1.99359	0.80295			0.157416	PHKG2	0.0865404	P15735	Phosphorylase b kinase gamma catalytic chain, liver/testis isoform	PHKG2_HUMAN
18388	ATXN10 (S430)	https://www.uniprot.org/uniprot/?query=(accession:q9ubb4)	23.1648	23.0623	23.3944	23.5782	18.9755	19.286	12.9441	19.6236	5.5926	3.77158	1.66284	+		0.0217349	ATXN10	0.00700243	Q9UBB4	Ataxin-10	ATX10_HUMAN
14889	USP47 (S832)	https://www.uniprot.org/uniprot/?query=(accession:q96k76)	20.7144	20.4199	21.2225	13.627	14.4573	13.8481	12.2203	13.089	5.59226	3.23791	1.42142	+		0.0378945	USP47	0.0143464	Q96K76	Ubiquitin carboxyl-terminal hydrolase 47	UBP47_HUMAN
13006	RNF10 (S164)	https://www.uniprot.org/uniprot/?query=(accession:q8n5u6)	18.7326	12.406	20.5974	20.8033	12.3663	12.0748	13.5742	12.1955	5.58214	3.01461	1.31434	+		0.0484912	RNF10	0.0195959	Q8N5U6	E3 ubiquitin-protein ligase RNF10	RNF10_HUMAN
16423	WDR33 (T907)	https://www.uniprot.org/uniprot/?query=(accession:q9c0j8)	17.9463	18.1413	18	19.3761	12.2073	11.8047	14.2606	12.8697	5.58036	9.38136	3.5303	+		0.000294914	WDR33	3.30857e-05	Q9C0J8	pre-mRNA 3' end processing protein WDR33	WDR33_HUMAN
818	NIPAL3 (S367)	https://www.uniprot.org/uniprot/?query=(accession:a6nn97)	18.6695	18.5027	18.9611	18.1311	13.2694	11.957	12.1246	14.5999	5.57839	9.39151	3.53171	+		0.000293962	NIPAL3	3.28532e-05	A6NN97	Isoform of Q6P499, NIPA like domain containing 3	A6NN97_HUMAN
17853	BCLAF1 (S181)	https://www.uniprot.org/uniprot/?query=(accession:q9nyf8-3)	21.0471	20.7046	20.8067	22.3956	18.4251	13.0922	12.5095	18.6404	5.57174	3.52052	1.55069	+		0.0281389	BCLAF1	0.00976256	Q9NYF8-3	Isoform of Q9NYF8, Isoform 3 of Bcl-2-associated transcription factor 1	BCLF1_HUMAN
15081	ZNF385A (T248)	https://www.uniprot.org/uniprot/?query=(accession:q96pm9)	20.9072	20.9749	11.712	20.0233	12.7493	13.55	12.259	12.7803	5.5697	2.66011	1.13619			0.073082	ZNF385A	0.0325405	Q96PM9	Zinc finger protein 385A	Z385A_HUMAN
2487	HIP1R (S592)	https://www.uniprot.org/uniprot/?query=(accession:o75146)	13.7991	19.7179	20.7419	19.5753	13.0548	12.8582	13.3127	12.3319	5.56916	3.77711	1.6654	+		0.0216074	HIP1R	0.0069521	O75146	Huntingtin-interacting protein 1-related protein	HIP1R_HUMAN
14309	SMARCC1 (S395)	https://www.uniprot.org/uniprot/?query=(accession:q92922)	21.4942	21.605	21.545	21.2812	20.0617	11.8088	13.0025	18.7775	5.56873	2.9175	1.26665			0.0541193	SMARCC1	0.0224858	Q92922	SWI/SNF complex subunit SMARCC1	SMRC1_HUMAN
17863	BCLAF1 (S412)	https://www.uniprot.org/uniprot/?query=(accession:q9nyf8-3)	28.5008	28.5088	28.6723	28.5054	23.0111	23.505	22.7596	22.665	5.56163	28.6638	6.17828	+		6.63321e-07	BCLAF1	1.67732e-08	Q9NYF8-3	Isoform of Q9NYF8, Isoform 3 of Bcl-2-associated transcription factor 1	BCLF1_HUMAN
923	ACIN1 (S288)	https://www.uniprot.org/uniprot/?query=(accession:e7eqt4)	24.7956	24.656	24.8039	24.8037	21.1518	22.1357	20.7325	12.8021	5.55927	2.78082	1.19908			0.0632296	ACIN1	0.0273384	E7EQT4	Isoform of Q9UKV3, Apoptotic chromatin condensation inducer 1	E7EQT4_HUMAN
15253	CRAMP1 (S1268)	https://www.uniprot.org/uniprot/?query=(accession:q96ry5)	18.9036	19.2941	19.4502	12.9913	11.9669	12.4577	11.5242	12.4601	5.55759	3.79753	1.67329	+		0.0212184	CRAMP1	0.00676961	Q96RY5	Protein cramped-like	CRML_HUMAN
6052	ERF (S531)	https://www.uniprot.org/uniprot/?query=(accession:p50548)	24.6563	24.3956	24.9846	26.1181	13.3988	13.811	25.4678	25.2503	5.55668	1.75438	0.685982			0.206072	ERF	0.122918	P50548	ETS domain-containing transcription factor ERF	ERF_HUMAN
5056	POLR2B (T1144)	https://www.uniprot.org/uniprot/?query=(accession:p30876)	19.1597	17.4561	18.7568	19.0991	13.1067	12.4848	14.0224	12.6384	5.55487	11.238	3.95362	+		0.000111271	POLR2B	1.00579e-05	P30876	DNA-directed RNA polymerase II subunit RPB2	RPB2_HUMAN
2212	MCM3AP (S1836)	https://www.uniprot.org/uniprot/?query=(accession:o60318)	24.2817	24.274	24.1339	24.0405	20.6843	12.983	20.3184	20.5301	5.55353	3.17609	1.39143	+		0.0406042	MCM3AP	0.0156297	O60318	Germinal-center associated nuclear protein	GANP_HUMAN
9732	TMEM41B (S43)	https://www.uniprot.org/uniprot/?query=(accession:q5bjd5)	19.9272	19.7658	19.8828	20.5749	13.1848	17.891	14.0965	12.8138	5.54119	5.06479	2.20813	+		0.00619258	TMEM41B	0.00146709	Q5BJD5	Transmembrane protein 41B	TM41B_HUMAN
12255	GATAD2A (S405)	https://www.uniprot.org/uniprot/?query=(accession:q86yp4)	20.6074	20.7386	20.4763	20.3315	14.4	14.5706	12.7266	18.3082	5.53711	5.04374	2.19879	+		0.00632724	GATAD2A	0.00150198	Q86YP4	Transcriptional repressor p66-alpha	P66A_HUMAN
8978	PCBP2 (S365)	https://www.uniprot.org/uniprot/?query=(accession:q15366)	23.9591	24.1663	23.9787	23.8817	11.958	12.4439	24.4962	24.9857	5.52551	1.64463	0.633445			0.232571	PCBP2	0.144158	Q15366	Poly(rC)-binding protein 2	PCBP2_HUMAN
9040	TESK1 (S540)	https://www.uniprot.org/uniprot/?query=(accession:q15569)	22.2929	22.0604	22.8047	22.2655	12.8022	13.111	20.5031	20.9079	5.52481	2.65297	1.13267			0.0736765	TESK1	0.0328787	Q15569	Dual specificity testis-specific protein kinase 1	TESK1_HUMAN
1345	EEF2K (S74)	https://www.uniprot.org/uniprot/?query=(accession:o00418)	19.6686	19.5149	20.3931	20.149	12.7249	13.2496	18.6685	12.9959	5.52167	4.13455	1.82244	+		0.0150508	EEF2K	0.00440405	O00418	Eukaryotic elongation factor 2 kinase	EF2K_HUMAN
1332	DFFA (S28)	https://www.uniprot.org/uniprot/?query=(accession:o00273)	20.5638	20.4725	13.8618	20.4006	13.0517	12.9596	13.4768	13.7403	5.51758	3.57096	1.5732	+		0.0267178	DFFA	0.00912526	O00273	DNA fragmentation factor subunit alpha	DFFA_HUMAN
6807	MUC5AC (S2239)	https://www.uniprot.org/uniprot/?query=(accession:p98088)	19.7883	19.7656	19.9129	14.1995	13.0878	13.0513	12.164	13.3138	5.51237	4.15504	1.83107	+		0.0147547	MUC5AC	0.00429278	P98088	Mucin-5AC	MUC5A_HUMAN
6298	SLC5A3 (S571)	https://www.uniprot.org/uniprot/?query=(accession:p53794)	13.9877	23.0494	23.1893	22.8732	20.8837	13.4253	13.1143	13.6298	5.5116	2.02143	0.816299			0.152651	SLC5A3	0.0830617	P53794	Sodium/myo-inositol cotransporter	SC5A3_HUMAN
9809	TJAP1 (S345)	https://www.uniprot.org/uniprot/?query=(accession:q5jtd0)	21.8238	21.873	21.3978	21.4881	19.0251	19.2856	13.2077	13.026	5.50955	3.39541	1.49367	+		0.0320867	TJAP1	0.0115603	Q5JTD0	Tight junction-associated protein 1	TJAP1_HUMAN
3240	MAP4K4 (S656)	https://www.uniprot.org/uniprot/?query=(accession:o95819)	23.662	23.4404	22.826	23.5818	22.5987	13.6305	12.0611	23.1893	5.50766	2.02901	0.819728			0.151451	MAP4K4	0.0821389	O95819	Mitogen-activated protein kinase kinase kinase kinase 4	M4K4_HUMAN
9294	DUSP5 (S376)	https://www.uniprot.org/uniprot/?query=(accession:q16690)	22.6105	22.7474	22.2279	22.6095	12.8099	21.1924	20.7296	13.4404	5.50577	2.61419	1.11445			0.076834	DUSP5	0.0347819	Q16690	Dual specificity protein phosphatase 5	DUS5_HUMAN
231	CCDC9 (S362)	https://www.uniprot.org/uniprot/?query=(accession:a0a2r8y4z8)	21.7387	21.3665	21.8	21.9653	19.8521	20.41	12.1166	12.4752	5.50413	2.61456	1.11459			0.0768085	CCDC9	0.0347633	A0A2R8Y4Z8	Isoform of Q9Y3X0, Coiled-coil domain containing 9	A0A2R8Y4Z8_HUMAN
9426	ERCC6L (T797)	https://www.uniprot.org/uniprot/?query=(accession:q2nkx8)	18.9181	19.0963	12.9247	20.0747	11.963	13.0681	11.8331	12.1344	5.50377	3.5864	1.57979	+		0.0263156	ERCC6L	0.00893932	Q2NKX8	DNA excision repair protein ERCC-6-like	ERC6L_HUMAN
3040	KIF4A (S1225)	https://www.uniprot.org/uniprot/?query=(accession:o95239)	21.8719	19.56	22.1373	21.9685	18.0094	19.4891	12.3455	13.6807	5.50328	3.27435	1.43758	+		0.0365109	KIF4A	0.0136432	O95239	Chromosome-associated kinesin KIF4A	KIF4A_HUMAN
3210	PTBP3 (S454)	https://www.uniprot.org/uniprot/?query=(accession:o95758)	19.9108	19.6846	19.6829	20.0544	12.6745	12.5443	13.7882	18.3212	5.5011	4.34987	1.91249	+		0.0122324	PTBP3	0.00337634	O95758	Polypyrimidine tract-binding protein 3	PTBP3_HUMAN
7335	PPP3CA (T427)	https://www.uniprot.org/uniprot/?query=(accession:q08209)	18.22	17.9943	18.6825	18.673	12.8217	13.1315	11.8842	13.7377	5.4987	13.7758	4.43091	+		3.70761e-05	PPP3CA	2.56435e-06	Q08209	Protein phosphatase 3 catalytic subunit alpha	PP2BA_HUMAN
9736	SLC45A4 (S732)	https://www.uniprot.org/uniprot/?query=(accession:q5bkx6)	23.2622	23.4565	23.8734	23.29	22.3581	22.3041	13.7128	13.5187	5.49708	2.35164	0.978641			0.105041	SLC45A4	0.0510577	Q5BKX6	Solute carrier family 45 member 4	S45A4_HUMAN
1483	ABLIM1 (S156)	https://www.uniprot.org/uniprot/?query=(accession:o14639-6)	22.8751	22.8601	22.6377	23.2012	13.1059	12.6024	21.8233	22.0666	5.49395	2.25284	0.929764			0.117554	ABLIM1	0.0590489	O14639-6	Isoform of O14639, Isoform 6 of Actin-binding LIM protein 1	ABLM1_HUMAN
3533	KRT8 (S253)	https://www.uniprot.org/uniprot/?query=(accession:p05787)	20.8501	21.0838	21.0864	21.1248	11.9628	18.2731	13.033	18.9006	5.49388	3.33148	1.46303	+		0.0344328	KRT8	0.012614	P05787	Keratin, type II cytoskeletal 8	K2C8_HUMAN
3978	UL45 (S154)	https://www.uniprot.org/uniprot/?query=(accession:p10229)	18.6417	18.5859	19.6405	18.7049	13.7153	13.5776	12.6268	13.6837	5.49239	16.0198	4.80043	+	Human herpesvirus	1.58334e-05	UL45	9.20295e-07	P10229	Envelope protein UL45	EV45_HHV11
6350	ATP1B3 (S8)	https://www.uniprot.org/uniprot/?query=(accession:p54709)	19.4362	19.2437	19.0228	19.5186	13.0715	13.9372	13.3839	14.8818	5.48673	14.0867	4.4833	+		3.28625e-05	ATP1B3	2.20503e-06	P54709	Sodium/potassium-transporting ATPase subunit beta-3	AT1B3_HUMAN
17585	RBM12 (S541)	https://www.uniprot.org/uniprot/?query=(accession:q9ntz6)	18.259	18.2719	18.5609	18.8985	13.2128	12.8747	12.4184	13.5507	5.48342	19.9522	5.35113	+		4.45527e-06	RBM12	2.04691e-07	Q9NTZ6	RNA-binding protein 12	RBM12_HUMAN
17195	MOV10 (T262)	https://www.uniprot.org/uniprot/?query=(accession:q9hce1)	18.4178	18.273	18.5519	18.787	13.7293	12.3494	12.4778	13.5419	5.48283	15.5205	4.72448	+		1.88592e-05	MOV10	1.14184e-06	Q9HCE1	Helicase MOV-10	MOV10_HUMAN
4159	SRC (S75)	https://www.uniprot.org/uniprot/?query=(accession:p12931)	25.3418	25.2312	26.0351	25.6304	22.361	22.3506	22.4029	13.213	5.47772	2.57115	1.09247			0.0808215	SRC	0.0370286	P12931	Proto-oncogene tyrosine-protein kinase Src	SRC_HUMAN
8459	NPAT (S554)	https://www.uniprot.org/uniprot/?query=(accession:q14207)	19.5347	19.4996	19.8925	19.7929	18.0558	12.9909	13.3564	12.4159	5.47522	4.52806	1.98655	+		0.0103146	NPAT	0.00272399	Q14207	Protein NPAT	NPAT_HUMAN
8579	TRIP12 (T1469)	https://www.uniprot.org/uniprot/?query=(accession:q14669-3)	24.8235	24.7553	24.5854	23.9862	12.9203	21.9168	21.0793	20.3529	5.47026	2.83134	1.22467			0.0596113	TRIP12	0.0254275	Q14669-3	Isoform of Q14669, Isoform 3 of E3 ubiquitin-protein ligase TRIP12	TRIPC_HUMAN
4422	VCL (S677)	https://www.uniprot.org/uniprot/?query=(accession:p18206)	19.5946	19.4773	19.6704	19.5856	13.5011	17.3185	13.3152	12.335	5.46459	5.35389	2.31859	+		0.00480184	VCL	0.00106886	P18206	Vinculin	VINC_HUMAN
8584	PUM1 (S124)	https://www.uniprot.org/uniprot/?query=(accession:q14671)	18.8659	18.7874	19.7692	20.2077	16.9268	13.7226	12.7063	12.4217	5.46321	5.3938	2.33315	+		0.00464359	PUM1	0.00102405	Q14671	Pumilio homolog 1	PUM1_HUMAN
9991	FKBP15 (S311)	https://www.uniprot.org/uniprot/?query=(accession:q5t1m5)	22.1669	22.1015	23.0995	23.0773	21.099	12.6704	22.4399	12.3861	5.46243	2.18419	0.8955			0.127204	FKBP15	0.065337	Q5T1M5	FK506-binding protein 15	FKB15_HUMAN
1668	KHNYN (S291)	https://www.uniprot.org/uniprot/?query=(accession:o15037)	21.8625	21.5425	21.2374	22.1864	20.2752	12.4801	12.1859	20.0393	5.46203	2.59478	1.10415			0.0786773	KHNYN	0.0357772	O15037	Protein KHNYN	KHNYN_HUMAN
5102	KIF5B (S917)	https://www.uniprot.org/uniprot/?query=(accession:p33176)	19.6267	19.2665	19.2786	20.0146	18.7487	12.3618	12.7619	12.4773	5.45916	3.75514	1.65565	+		0.0220977	KIF5B	0.00715442	P33176	Kinesin-1 heavy chain	KINH_HUMAN
19512	DLGAP4 (T714)	https://www.uniprot.org/uniprot/?query=(accession:q9y2h0)	21.3983	21.6858	21.4157	20.7352	18.5661	18.4713	12.7928	13.5879	5.4542	3.76637	1.66075	+		0.0218399	DLGAP4	0.00705026	Q9Y2H0	Disks large-associated protein 4	DLGP4_HUMAN
3570	US2 (Y286)	https://www.uniprot.org/uniprot/?query=(accession:p06485)	19.0441	19.3722	19.3726	19.3997	13.1647	14.906	13.7999	13.5029	5.45378	14.8876	4.61738	+	Human herpesvirus	2.41337e-05	US2	1.51548e-06	P06485	Protein US2	US02_HHV11
9939	NHSL1 (S336)	https://www.uniprot.org/uniprot/?query=(accession:q5sye7-2)	19.1741	18.8111	17.6368	18.0942	12.7512	12.3322	13.4368	13.3868	5.45229	13.2409	4.3366	+		4.60684e-05	NHSL1	3.35058e-06	Q5SYE7-2	Isoform of Q5SYE7, Isoform 2 of NHS-like protein 1	NHSL1_HUMAN
18934	BRPF3 (S792)	https://www.uniprot.org/uniprot/?query=(accession:q9uld4)	17.9903	18.2892	17.9366	17.9178	12.6173	12.5878	12.3288	12.7981	5.45049	38.3176	6.80607	+		1.56291e-07	BRPF3	2.23611e-09	Q9ULD4	Bromodomain and PHD finger-containing protein 3	BRPF3_HUMAN
10997	BRAT1 (S582)	https://www.uniprot.org/uniprot/?query=(accession:q6pjg6)	22.0895	23.9774	13.3778	24.1773	12.8806	12.788	23.1032	13.063	5.44676	1.62826	0.625468			0.236882	BRAT1	0.147606	Q6PJG6	BRCA1-associated ATM activator 1	BRAT1_HUMAN
4090	EPB41 (T60)	https://www.uniprot.org/uniprot/?query=(accession:p11171)	17.8287	17.7442	18.4435	18.6065	12.9061	11.9317	13.4576	12.5434	5.44603	14.8672	4.61404	+		2.43201e-05	EPB41	1.52964e-06	P11171	Protein 4.1	EPB41_HUMAN
6659	TPM4 (S206)	https://www.uniprot.org/uniprot/?query=(accession:p67936-2)	13.2279	19.0672	19.8399	20.4946	12.9501	12.4003	13.1734	12.3325	5.44329	3.48769	1.5359	+		0.0291138	TPM4	0.010203	P67936-2	Isoform of P67936, Isoform 2 of Tropomyosin alpha-4 chain	TPM4_HUMAN
9527	MAP7D1 (S517)	https://www.uniprot.org/uniprot/?query=(accession:q3kqu3)	19.5204	19.3897	13.8506	20.3379	12.6594	12.2802	12.7059	13.6849	5.44206	3.85805	1.70097	+		0.0199079	MAP7D1	0.00625882	Q3KQU3	MAP7 domain-containing protein 1	MA7D1_HUMAN
4876	ITPRID2 (T442)	https://www.uniprot.org/uniprot/?query=(accession:p28290)	22.7513	12.8975	23.1822	23.1624	11.6396	13.6796	22.0106	12.8993	5.44111	1.69544	0.657204			0.220189	ITPRID2	0.133927	P28290	Protein ITPRID2	ITPI2_HUMAN
2924	NFAT5 (S107)	https://www.uniprot.org/uniprot/?query=(accession:o94916)	21.1059	20.7072	21.652	21.3436	13.2483	18.4585	18.2132	13.1615	5.43175	3.91212	1.72501	+		0.0188362	NFAT5	0.00583776	O94916	Nuclear factor of activated T-cells 5	NFAT5_HUMAN
18292	CTTNBP2NL (S592)	https://www.uniprot.org/uniprot/?query=(accession:q9p2b4)	13.4399	23.1343	23.6889	23.3242	12.8947	21.9061	13.2534	13.8485	5.42115	1.77685	0.696258			0.201253	CTTNBP2NL	0.118954	Q9P2B4	CTTNBP2 N-terminal-like protein	CT2NL_HUMAN
3898	UL24 (T111)	https://www.uniprot.org/uniprot/?query=(accession:p10208)	13.9795	20.0786	20.5446	20.1793	13.9469	12.672	12.5181	13.981	5.41605	3.59223	1.58244	+	Human herpesvirus	0.0261553	UL24	0.00887015	P10208	Protein UL24	UL24_HHV11
15481	POP1 (T365)	https://www.uniprot.org/uniprot/?query=(accession:q99575)	20.0541	19.9946	20.5988	13.3764	13.0721	12.5212	13.6058	13.175	5.41244	3.37161	1.48192	+		0.0329674	POP1	0.011941	Q99575	Ribonucleases P/MRP protein subunit POP1	POP1_HUMAN
3481	GNAI2 (S207)	https://www.uniprot.org/uniprot/?query=(accession:p04899)	23.1723	23.2261	23.698	23.3686	16.0344	21.7883	20.5702	13.4253	5.41171	2.98195	1.29816			0.0503315	GNAI2	0.0205212	P04899	Guanine nucleotide-binding protein G(i) subunit alpha-2	GNAI2_HUMAN
1226	CSNK1E (S143)	https://www.uniprot.org/uniprot/?query=(accession:h7c3j2)	18.6065	18.4094	18.9844	18.9627	13.5545	13.5064	12.2049	14.0515	5.4114	13.6804	4.41417	+		3.8533e-05	CSNK1E	2.68772e-06	H7C3J2	Isoform of P49674, Casein kinase 1 epsilon (Fragment)	H7C3J2_HUMAN
2119	PRICKLE3 (S295)	https://www.uniprot.org/uniprot/?query=(accession:o43900)	17.8408	18.5402	18.3159	17.8552	12.9004	12.4587	13.493	12.072	5.40702	16.1768	4.82287	+		1.50361e-05	PRICKLE3	8.61101e-07	O43900	Prickle planar cell polarity protein 3	PRIC3_HUMAN
5809	CAMLG (S55)	https://www.uniprot.org/uniprot/?query=(accession:p49069)	21.997	22.0187	22.3698	22.2925	21.4179	13.0044	11.619	21.0129	5.40594	2.25138	0.929042			0.117749	CAMLG	0.0591756	P49069	Guided entry of tail-anchored proteins factor CAMLG	CAMLG_HUMAN
3907	gB (S826)	https://www.uniprot.org/uniprot/?query=(accession:p10211)	17.9516	18.2116	18.8346	17.8417	12.2782	12.4639	12.8052	13.6805	5.40294	14.9108	4.62119	+	Human herpesvirus	2.39228e-05	gB	1.49954e-06	P10211	Envelope glycoprotein B	GB_HHV11
12409	FAM219A (S72)	https://www.uniprot.org/uniprot/?query=(accession:q8iw50)	19.9927	19.5213	19.3002	13.0714	12.417	12.782	12.3532	12.7233	5.4025	3.5421	1.56069	+		0.0274986	FAM219A	0.00948416	Q8IW50	Protein FAM219A	F219A_HUMAN
18860	CASP8AP2 (S800)	https://www.uniprot.org/uniprot/?query=(accession:q9ukl3)	19.0962	18.6617	19.2758	20.5617	17.1012	13.0614	12.574	13.2548	5.401	5.18165	2.25166	+		0.00560196	CASP8AP2	0.00128905	Q9UKL3	CASP8-associated protein 2	C8AP2_HUMAN
48	DDX3X (S228)	https://www.uniprot.org/uniprot/?query=(accession:a0a0d9sf53)	19.4878	19.295	19.7094	14.1139	12.0182	13.3989	12.0852	13.5006	5.40078	4.13112	1.82111	+		0.015097	DDX3X	0.00442295	A0A0D9SF53	Isoform of O00571, RNA helicase	A0A0D9SF53_HUMAN
5678	RPS10 (S130)	https://www.uniprot.org/uniprot/?query=(accession:p46783)	24.0769	24.1831	23.9121	23.83	13.1409	20.2485	20.7933	20.2329	5.39658	3.18238	1.39458	+		0.0403109	RPS10	0.0154938	P46783	Small ribosomal subunit protein eS10	RS10_HUMAN
17762	GEMIN8 (S185)	https://www.uniprot.org/uniprot/?query=(accession:q9nwz8)	27.0972	27.0078	27.0094	26.6982	22.629	22.3369	22.5231	18.7536	5.39248	6.15382	2.60256	+		0.00249711	GEMIN8	0.000470643	Q9NWZ8	Gem-associated protein 8	GEMI8_HUMAN
696	PTMS (S78)	https://www.uniprot.org/uniprot/?query=(accession:a0aa34qvv1)	20.7853	21.7577	19.8728	22.5346	11.8534	19.0095	11.8924	20.6286	5.39166	2.43335	1.02091			0.0952997	PTMS	0.0452875	A0AA34QVV1	Isoform of P20962, Parathymosin	A0AA34QVV1_HUMAN
12235	KMT5C (S290)	https://www.uniprot.org/uniprot/?query=(accession:q86y97)	12.6698	18.98	19.7637	20.4127	11.8676	13.2369	12.3465	12.8191	5.38907	3.20711	1.40649	+		0.03922	KMT5C	0.0149711	Q86Y97	Histone-lysine N-methyltransferase KMT5C	KMT5C_HUMAN
17228	CHD8 (S2519)	https://www.uniprot.org/uniprot/?query=(accession:q9hck8)	13.0967	23.342	23.9017	23.5534	12.8353	13.4927	22.2779	13.7361	5.38793	1.68295	0.651667			0.223014	CHD8	0.136376	Q9HCK8	Chromodomain-helicase-DNA-binding protein 8	CHD8_HUMAN
18044	OGFR (S577)	https://www.uniprot.org/uniprot/?query=(accession:q9nzt2)	24.0844	12.2289	24.2523	25.1533	13.3161	13.136	13.8259	23.89	5.38771	1.43806	0.535159			0.291636	OGFR	0.19369	Q9NZT2	Opioid growth factor receptor	OGFR_HUMAN
6218	VAV2 (S221)	https://www.uniprot.org/uniprot/?query=(accession:p52735-3)	20.3582	20.396	20.172	20.5139	17.021	17.6215	11.6327	13.6466	5.37954	4.08073	1.8014	+		0.0157979	VAV2	0.00471159	P52735-3	Isoform of P52735, Isoform 3 of Guanine nucleotide exchange factor VAV2	VAV2_HUMAN
17983	HSPBP1 (S351)	https://www.uniprot.org/uniprot/?query=(accession:q9nzl4)	23.582	23.1307	24.1967	23.9895	15.1954	13.6486	22.3677	22.1689	5.37953	2.52207	1.06716			0.0856719	HSPBP1	0.0397756	Q9NZL4	Hsp70-binding protein 1	HPBP1_HUMAN
389	PABPC1 (S96)	https://www.uniprot.org/uniprot/?query=(accession:a0a7i2yq88)	27.1801	27.1445	27.4366	27.0454	21.8282	21.7249	21.6689	22.0735	5.37781	39.4166	6.84006	+		1.44522e-07	PABPC1	1.83697e-09	A0A7I2YQ88	Isoform of P11940, Polyadenylate-binding protein	A0A7I2YQ88_HUMAN
53	DDX3X (T498)	https://www.uniprot.org/uniprot/?query=(accession:a0a0d9sf53)	18.4787	18.7205	18.8587	19.1299	12.9768	12.1986	14.8303	13.6877	5.37357	9.97638	3.67336	+		0.000212147	DDX3X	2.2116e-05	A0A0D9SF53	Isoform of O00571, RNA helicase	A0A0D9SF53_HUMAN
11772	EMSY (S1213)	https://www.uniprot.org/uniprot/?query=(accession:q7z589)	22.817	22.7207	22.812	22.9499	21.9528	12.9338	12.7606	22.1721	5.37007	2.17567	0.891905			0.128261	EMSY	0.0661633	Q7Z589	BRCA2-interacting transcriptional repressor EMSY	EMSY_HUMAN
3453	ICP22 (S247)	https://www.uniprot.org/uniprot/?query=(accession:p04485)+OR+(accession:p04485)	16.662	17.7155	19.6421	18.5733	12.2306	12.5611	13.0131	13.3092	5.36973	8.49957	3.30611	+	Human herpesvirus	0.000494181	ICP22;ICP22	6.27275e-05	P04485;P04485	Transcriptional regulator ICP22;Transcriptional regulator ICP22	ICP22_HHV11
8215	TP53BP2 (S296)	https://www.uniprot.org/uniprot/?query=(accession:q13625)	20.2058	18.998	12.7676	19.6788	11.7096	13.1051	12.1624	13.1998	5.36834	3.26735	1.43509	+		0.0367203	TP53BP2	0.0137753	Q13625	Apoptosis-stimulating of p53 protein 2	ASPP2_HUMAN
4786	DDX6 (S88)	https://www.uniprot.org/uniprot/?query=(accession:p26196)	22.2118	22.0185	22.2171	22.1007	21.3814	20.8204	12.1788	12.7	5.36686	2.30921	0.958234			0.110095	DDX6	0.0543455	P26196	Probable ATP-dependent RNA helicase DDX6	DDX6_HUMAN
12298	DCP2 (S276)	https://www.uniprot.org/uniprot/?query=(accession:q8iu60)	20.0742	19.992	20.8094	20.6423	14.2604	15.5387	16.4502	13.8012	5.36683	9.00988	3.43921	+		0.000363741	DCP2	4.30354e-05	Q8IU60	m7GpppN-mRNA hydrolase	DCP2_HUMAN
2241	TBC1D4 (S570)	https://www.uniprot.org/uniprot/?query=(accession:o60343-2)	21.2621	21.0813	21.9936	21.8614	12.5424	19.9255	11.8379	20.4262	5.36663	2.49076	1.05128			0.088863	TBC1D4	0.0416369	O60343-2	Isoform of O60343, Isoform 2 of TBC1 domain family member 4	TBCD4_HUMAN
15329	RSF1 (S1325)	https://www.uniprot.org/uniprot/?query=(accession:q96t23)	12.3764	19.6518	19.9664	19.7704	12.696	11.8003	11.639	14.2053	5.35609	2.96485	1.2896			0.0513339	RSF1	0.0210241	Q96T23	Remodeling and spacing factor 1	RSF1_HUMAN
13597	SSH3 (S518)	https://www.uniprot.org/uniprot/?query=(accession:q8te77)	22.0053	21.8587	21.5851	22.4003	12.6979	19.4778	13.7854	20.4763	5.35306	2.92138	1.26793			0.0539602	SSH3	0.022362	Q8TE77	Protein phosphatase Slingshot homolog 3	SSH3_HUMAN
920	ACIN1 (S125)	https://www.uniprot.org/uniprot/?query=(accession:e7eqt4)	18.6682	18.6712	20.0051	19.5201	12.2972	13.1752	13.1542	16.854	5.34601	5.38428	2.32914	+		0.00468664	ACIN1	0.00103454	E7EQT4	Isoform of Q9UKV3, Apoptotic chromatin condensation inducer 1	E7EQT4_HUMAN
11074	RICTOR (S1177)	https://www.uniprot.org/uniprot/?query=(accession:q6r327)	22.0136	13.0087	22.0358	22.1315	12.8482	12.0136	13.0921	19.8624	5.34334	1.98503	0.798839			0.158914	RICTOR	0.0876385	Q6R327	Rapamycin-insensitive companion of mTOR	RICTR_HUMAN
4837	RPA1 (S432)	https://www.uniprot.org/uniprot/?query=(accession:p27694)	19.1156	19.2455	18.1323	20.1692	12.8608	11.9468	12.9379	17.5598	5.33934	4.3173	1.89902	+		0.0126177	RPA1	0.00351326	P27694	Replication protein A 70 kDa DNA-binding subunit	RFA1_HUMAN
18350	CGN (S165)	https://www.uniprot.org/uniprot/?query=(accession:q9p2m7)	21.8332	21.7537	13.0051	22.4396	20.2626	13.0561	12.6109	11.7456	5.33911	1.92348	0.767928			0.170636	CGN	0.0959473	Q9P2M7	Cingulin	CING_HUMAN
14029	SLC39A7 (S276)	https://www.uniprot.org/uniprot/?query=(accession:q92504)	21.2686	21.6071	21.8116	21.2471	12.8176	20.8404	17.0091	13.9341	5.33331	3.18883	1.39758	+		0.0400331	SLC39A7	0.0153557	Q92504	Zinc transporter SLC39A7	S39A7_HUMAN
14480	ATG2B (S255)	https://www.uniprot.org/uniprot/?query=(accession:q96by7)	18.7849	18.4171	22.1156	13.9452	13.3232	12.7893	12.6587	13.1695	5.33053	3.40879	1.49942	+		0.0316651	ATG2B	0.011352	Q96BY7	Autophagy-related protein 2 homolog B	ATG2B_HUMAN
16263	UBXN6 (S96)	https://www.uniprot.org/uniprot/?query=(accession:q9bzv1)	22.2037	13.7661	22.5791	22.7319	20.8006	12.7292	13.0558	13.3731	5.33051	1.96519	0.788544			0.162726	UBXN6	0.0902358	Q9BZV1	UBX domain-containing protein 6	UBXN6_HUMAN
13763	SMAP2 (S219)	https://www.uniprot.org/uniprot/?query=(accession:q8wu79)	21.6988	21.4853	21.6404	21.8299	12.2773	12.812	19.8792	20.3748	5.32779	2.6164	1.11534			0.0766759	SMAP2	0.0346705	Q8WU79	Stromal membrane-associated protein 2	SMAP2_HUMAN
17824	AATF (S61)	https://www.uniprot.org/uniprot/?query=(accession:q9ny61)	20.6277	20.68	20.8584	20.6982	13.5161	12.2344	19.0171	16.8043	5.32312	3.71064	1.63533	+		0.0231564	AATF	0.0075841	Q9NY61	Protein AATF	AATF_HUMAN
4544	LMNB1 (S232)	https://www.uniprot.org/uniprot/?query=(accession:p20700)	20.5483	20.6113	20.4712	21.5803	18.051	11.3978	12.6928	19.7805	5.32231	2.80048	1.2089			0.0618161	LMNB1	0.0265775	P20700	Lamin-B1	LMNB1_HUMAN
3431	DBP (S787)	https://www.uniprot.org/uniprot/?query=(accession:p04296)	19.2025	19.1973	19.6128	13.726	12.6592	12.5503	12.3633	12.8901	5.3189	4.06079	1.79256	+	Human herpesvirus	0.0161229	DBP	0.00483149	P04296	Major DNA-binding protein	DNBI_HHV11
15695	MYBBP1A (S1232)	https://www.uniprot.org/uniprot/?query=(accession:q9bqg0)	24.7688	24.3905	24.2379	25.6117	21.3735	13.9735	20.1536	22.2468	5.31539	3.02114	1.31723	+		0.048169	MYBBP1A	0.0194165	Q9BQG0	Myb-binding protein 1A	MBB1A_HUMAN
39	SIK1B (S634)	https://www.uniprot.org/uniprot/?query=(accession:a0a0b4j2f2)	18.8763	18.5956	19.1727	19.1337	12.9505	14.5986	12.7392	14.2346	5.31383	11.7544	4.06078	+		8.69403e-05	SIK1B	7.45364e-06	A0A0B4J2F2	Putative serine/threonine-protein kinase SIK1B	SIK1B_HUMAN
11717	NUFIP2 (S399)	https://www.uniprot.org/uniprot/?query=(accession:q7z417)	24.3826	24.4955	24.3832	24.9669	19.1517	18.5073	19.3013	20.022	5.31147	16.355	4.85153	+		1.40758e-05	NUFIP2	7.99088e-07	Q7Z417	FMR1-interacting protein NUFIP2	NUFP2_HUMAN
17859	BCLAF1 (S298)	https://www.uniprot.org/uniprot/?query=(accession:q9nyf8-3)	20.3335	20.8006	20.4652	19.6351	14.2589	13.7662	16.8962	15.0755	5.30941	7.79753	3.11487	+		0.000767589	BCLAF1	0.000108804	Q9NYF8-3	Isoform of Q9NYF8, Isoform 3 of Bcl-2-associated transcription factor 1	BCLF1_HUMAN
6065	CDK9 (T366)	https://www.uniprot.org/uniprot/?query=(accession:p50750)	20.2339	20.575	20.3152	12.7508	12.3978	13.4441	13.0718	13.7291	5.308	2.96566	1.28988			0.0513	CDK9	0.0210001	P50750	Cyclin-dependent kinase 9	CDK9_HUMAN
9888	SNAP47 (S158)	https://www.uniprot.org/uniprot/?query=(accession:q5sqn1)	17.9464	17.8657	18.2649	18.7667	13.1494	13.251	12.2502	12.9614	5.30792	18.1601	5.11532	+		7.66804e-06	SNAP47	3.9053e-07	Q5SQN1	Synaptosomal-associated protein 47	SNP47_HUMAN
12598	ZC3H3 (S920)	https://www.uniprot.org/uniprot/?query=(accession:q8ixz2)	19.6096	13.9856	19.8156	19.8931	12.917	12.5754	14.0282	12.552	5.30783	3.83944	1.69291	+		0.0202812	ZC3H3	0.00641127	Q8IXZ2	Zinc finger CCCH domain-containing protein 3	ZC3H3_HUMAN
8335	DSG2 (S671)	https://www.uniprot.org/uniprot/?query=(accession:q14126)	18.254	18.6315	19.1886	18.5764	13.4263	13.5331	13.4713	13.0013	5.3046	23.5615	5.75088	+		1.77469e-06	DSG2	6.50922e-08	Q14126	Desmoglein-2	DSG2_HUMAN
5964	RANBP2 (T1396)	https://www.uniprot.org/uniprot/?query=(accession:p49792)	22.1293	22.0178	21.8881	22.5581	17.8293	13.5101	17.8536	18.1831	5.3043	5.07858	2.21258	+		0.0061295	RANBP2	0.00144473	P49792	E3 SUMO-protein ligase RanBP2	RBP2_HUMAN
12041	LUZP1 (S1042)	https://www.uniprot.org/uniprot/?query=(accession:q86v48)	24.3965	24.4237	24.6722	24.6734	21.7156	21.8206	20.023	13.398	5.30216	2.86931	1.24392			0.0570272	LUZP1	0.0240839	Q86V48	Leucine zipper protein 1	LUZP1_HUMAN
5960	RANBP2 (S1128)	https://www.uniprot.org/uniprot/?query=(accession:p49792)	27.3147	27.2353	27.5273	27.6916	21.8051	22.1037	22.102	22.5604	5.29941	27.9905	6.12756	+		7.45495e-07	RANBP2	1.97756e-08	P49792	E3 SUMO-protein ligase RanBP2	RBP2_HUMAN
497	TANC2 (S368)	https://www.uniprot.org/uniprot/?query=(accession:a0a8i5kxr5)	24.3923	24.3303	24.5697	24.1206	13.9004	24.4033	24.5135	13.4055	5.29753	1.82955	0.721542			0.189871	TANC2	0.11013	A0A8I5KXR5	Isoform of Q9HCD6, Tetratricopeptide repeat, ankyrin repeat and coiled-coil containing 2	A0A8I5KXR5_HUMAN
8973	PCBP1 (S264)	https://www.uniprot.org/uniprot/?query=(accession:q15365)	24.4818	24.4337	25.0995	24.7537	22.0656	21.0063	12.4171	22.1072	5.29318	2.43214	1.02063			0.0953613	PCBP1	0.0453678	Q15365	Poly(rC)-binding protein 1	PCBP1_HUMAN
8082	MYO9B (T1271)	https://www.uniprot.org/uniprot/?query=(accession:q13459)	22.7833	22.6554	22.8838	23.0269	22.2507	12.3902	22.2477	13.3023	5.28961	2.09535	0.851469			0.140777	MYO9B	0.0744846	Q13459	Unconventional myosin-IXb	MYO9B_HUMAN
7260	RPL18 (S140)	https://www.uniprot.org/uniprot/?query=(accession:q07020)	20.9868	21.1519	21.4599	20.3378	12.676	11.4756	19.3432	19.2945	5.28679	2.68996	1.15146			0.0705563	RPL18	0.0311646	Q07020	Large ribosomal subunit protein eL18	RL18_HUMAN
5593	MKI67 (S2793)	https://www.uniprot.org/uniprot/?query=(accession:p46013)	19.7631	19.7431	14.3316	20.106	12.4764	12.5419	13.4205	14.3683	5.28421	3.90677	1.72262	+		0.0189402	MKI67	0.00587798	P46013	Proliferation marker protein Ki-67	KI67_HUMAN
17048	RMI1 (S348)	https://www.uniprot.org/uniprot/?query=(accession:q9h9a7)	22.6409	23.668	12.3001	22.3378	21.2964	12.6107	13.5134	12.3923	5.28353	1.67223	0.646482			0.225693	RMI1	0.138512	Q9H9A7	RecQ-mediated genome instability protein 1	RMI1_HUMAN
6738	ADAM17 (S747)	https://www.uniprot.org/uniprot/?query=(accession:p78536)	21.4523	21.6403	21.8622	21.8967	13.2092	17.7461	17.4407	17.3234	5.28302	5.25075	2.27807	+		0.00527144	ADAM17	0.00119517	P78536	Disintegrin and metalloproteinase domain-containing protein 17	ADA17_HUMAN
5178	GTF2F1 (S415)	https://www.uniprot.org/uniprot/?query=(accession:p35269)	24.1971	24.2256	24.0807	24.3996	20.7124	13.0889	21.1726	20.8046	5.28116	2.91062	1.26299			0.0545768	GTF2F1	0.022707	P35269	General transcription factor IIF subunit 1	T2FA_HUMAN
18380	WRAP73 (S281)	https://www.uniprot.org/uniprot/?query=(accession:q9p2s5)	20.0525	20.2924	20.6443	20.1166	13.9155	13.9954	12.6077	19.4814	5.27645	3.70739	1.63403	+		0.0232257	WRAP73	0.00761657	Q9P2S5	WD repeat-containing protein WRAP73	WRP73_HUMAN
14040	GBF1 (S1454)	https://www.uniprot.org/uniprot/?query=(accession:q92538)	22.4566	22.3494	22.2278	22.7797	13.1745	21.5254	12.5345	21.4771	5.27552	2.27295	0.939542			0.114937	GBF1	0.057325	Q92538	Golgi-specific brefeldin A-resistance guanine nucleotide exchange factor 1	GBF1_HUMAN
9594	VPS26B (S302)	https://www.uniprot.org/uniprot/?query=(accession:q4g0f5)	25.1113	25.0815	25.0346	25.0238	22.3768	22.3566	11.9502	22.4661	5.27536	2.17705	0.892553			0.12807	VPS26B	0.0660283	Q4G0F5	Vacuolar protein sorting-associated protein 26B	VP26B_HUMAN
5025	NKTR (S325)	https://www.uniprot.org/uniprot/?query=(accession:p30414)	17.4276	20.3467	21.4697	12.405	12.1636	12.2644	13.0902	13.0332	5.27443	2.78862	1.20244			0.0627426	NKTR	0.027034	P30414	NK-tumor recognition protein	NKTR_HUMAN
15392	SLC9A7 (S695)	https://www.uniprot.org/uniprot/?query=(accession:q96t83)	22.9367	12.6734	21.8044	22.7214	12.8757	20.6651	12.4614	13.0576	5.26903	1.80002	0.706662			0.196489	SLC9A7	0.114994	Q96T83	Sodium/hydrogen exchanger 7	SL9A7_HUMAN
11868	HUWE1 (S2940)	https://www.uniprot.org/uniprot/?query=(accession:q7z6z7)	22.0617	22.0229	21.9917	22.3111	20.6072	12.1567	12.6278	21.9214	5.26859	2.20342	0.90534			0.124354	HUWE1	0.0635101	Q7Z6Z7	E3 ubiquitin-protein ligase HUWE1	HUWE1_HUMAN
17483	BAZ1A (T1547)	https://www.uniprot.org/uniprot/?query=(accession:q9nrl2)	23.1189	13.3083	23.8121	22.7656	13.1614	22.2608	12.9991	13.5127	5.26771	1.68858	0.654202			0.221716	BAZ1A	0.135266	Q9NRL2	Bromodomain adjacent to zinc finger domain protein 1A	BAZ1A_HUMAN
2529	ANKRD17 (S1639)	https://www.uniprot.org/uniprot/?query=(accession:o75179)	22.2861	22.3057	22.6684	22.1699	12.9345	13.0874	21.2518	21.1097	5.26168	2.40225	1.00451			0.0989678	ANKRD17	0.0474008	O75179	Ankyrin repeat domain-containing protein 17	ANR17_HUMAN
8279	GNL2 (S679)	https://www.uniprot.org/uniprot/?query=(accession:q13823)	22.2405	21.9324	22.5026	21.9291	13.1792	20.4619	13.0032	20.9183	5.26052	2.57729	1.09547			0.0802649	GNL2	0.0366992	Q13823	Nucleolar GTP-binding protein 2	NOG2_HUMAN
9472	LRRFIP1 (S68)	https://www.uniprot.org/uniprot/?query=(accession:q32mz4-2)	20.4675	20.6052	20.297	20.635	12.8886	13.1241	13.7383	21.2252	5.25713	2.82849	1.22301			0.0598394	LRRFIP1	0.0255316	Q32MZ4-2	Isoform of Q32MZ4, Isoform 2 of Leucine-rich repeat flightless-interacting protein 1	LRRF1_HUMAN
6105	SMARCA4 (T353)	https://www.uniprot.org/uniprot/?query=(accession:p51532)	22.246	21.9789	22.1843	22.39	18.4059	12.4185	17.9837	19.0251	5.24149	3.68849	1.62624	+		0.0236459	SMARCA4	0.0078084	P51532	Transcription activator BRG1	SMCA4_HUMAN
15127	KIF20B (S1658)	https://www.uniprot.org/uniprot/?query=(accession:q96q89)	17.6515	17.4479	17.7824	18.3435	13.0913	12.6645	12.7964	11.7156	5.23938	15.5567	4.73035	+		1.86059e-05	KIF20B	1.12385e-06	Q96Q89	Kinesin-like protein KIF20B	KI20B_HUMAN
7999	ILK (S232)	https://www.uniprot.org/uniprot/?query=(accession:q13418)	15.9367	22.2762	22.4087	12.3227	12.3207	12.9501	12.6525	14.0738	5.2368	2.24752	0.927163			0.11826	ILK	0.0595132	Q13418	Integrin-linked protein kinase	ILK_HUMAN
1918	GPR39 (S396)	https://www.uniprot.org/uniprot/?query=(accession:o43194)	20.003	19.6296	19.9918	12.9406	13.1613	12.334	12.8022	13.3282	5.23483	3.22395	1.41427	+		0.0385241	GPR39	0.0146259	O43194	G-protein coupled receptor 39	GPR39_HUMAN
1224	MCF2L (S259)	https://www.uniprot.org/uniprot/?query=(accession:h7c2s1)	19.624	19.153	19.4832	20.3151	18.996	12.6518	12.8229	13.1867	5.22944	3.63268	1.59998	+		0.0251198	MCF2L	0.00840607	H7C2S1	Isoform of O15068, MCF.2 cell line derived transforming sequence like (Fragment)	H7C2S1_HUMAN
10626	VIRMA (S138)	https://www.uniprot.org/uniprot/?query=(accession:q69yn4)	22.3119	13.0587	23.6486	23.4144	13.4001	13.0092	22.2832	12.8289	5.2281	1.6464	0.63426			0.232135	VIRMA	0.143788	Q69YN4	Protein virilizer homolog	VIR_HUMAN
1372	PIK3R2 (S562)	https://www.uniprot.org/uniprot/?query=(accession:o00459)	17.1717	17.4877	18.6419	18.5299	12.4314	13.108	12.233	13.1624	5.22407	12.652	4.22912	+		5.90037e-05	PIK3R2	4.55168e-06	O00459	Phosphatidylinositol 3-kinase regulatory subunit beta	P85B_HUMAN
1403	PES1 (S530)	https://www.uniprot.org/uniprot/?query=(accession:o00541)	19.1652	19.1356	19.2285	19.1822	13.2786	12.9464	11.4316	18.1812	5.21842	3.83992	1.69303	+		0.0202753	PES1	0.00640723	O00541	Pescadillo homolog	PESC_HUMAN
15691	MYBBP1A (S1159)	https://www.uniprot.org/uniprot/?query=(accession:q9bqg0)	22.6016	22.2318	22.7262	13.2101	12.4414	13.7916	13.3858	20.2796	5.21782	1.91467	0.76351			0.172381	MYBBP1A	0.0971985	Q9BQG0	Myb-binding protein 1A	MBB1A_HUMAN
5543	MKI67 (T1383)	https://www.uniprot.org/uniprot/?query=(accession:p46013)	20.7494	20.3905	20.6171	21.1143	18.3646	18.7445	12.2628	12.6414	5.21451	3.17183	1.38965	+		0.0407705	MKI67	0.0157227	P46013	Proliferation marker protein Ki-67	KI67_HUMAN
1133	BOD1L1 (S2954)	https://www.uniprot.org/uniprot/?query=(accession:h0y9y2)	22.2825	22.3821	22.7916	22.6471	13.7199	20.5581	20.7911	14.1884	5.21144	2.8855	1.25042			0.0561801	BOD1L1	0.0235341	H0Y9Y2	Isoform of Q8NFC6, Biorientation of chromosomes in cell division 1 like 1	H0Y9Y2_HUMAN
16368	TANC1 (S132)	https://www.uniprot.org/uniprot/?query=(accession:q9c0d5)	17.7128	17.9108	17.7253	17.7993	12.3797	12.4351	13.1096	12.4064	5.20436	28.1616	6.14189	+		7.2129e-07	TANC1	1.89583e-08	Q9C0D5	Protein TANC1	TANC1_HUMAN
17376	ANLN (S72)	https://www.uniprot.org/uniprot/?query=(accession:q9nqw6)	23.5111	23.3355	23.6809	23.9242	20.2589	12.8502	19.9802	20.5551	5.20184	3.01132	1.3129	+		0.0486515	ANLN	0.0196872	Q9NQW6	Anillin	ANLN_HUMAN
17798	TRMT1 (S517)	https://www.uniprot.org/uniprot/?query=(accession:q9nxh9)	20.0144	19.9105	19.82	19.9063	18.8746	12.7738	13.2327	13.9661	5.20101	3.9731	1.75275	+		0.0176705	TRMT1	0.00539967	Q9NXH9	tRNA (guanine(26)-N(2))-dimethyltransferase	TRM1_HUMAN
17352	INCENP (S426)	https://www.uniprot.org/uniprot/?query=(accession:q9nqs7)	18.1356	18.4424	18.3043	19.0605	14.2352	12.8936	12.9611	13.0581	5.19872	14.5577	4.56414	+		2.72811e-05	INCENP	1.76446e-06	Q9NQS7	Inner centromere protein	INCE_HUMAN
3592	MCP (S1279)	https://www.uniprot.org/uniprot/?query=(accession:p06491)	19.4026	19.4189	13.7023	19.8188	11.707	12.9445	13.1774	13.7377	5.19402	3.66701	1.61693	+	Human herpesvirus	0.0241587	MCP	0.00803281	P06491	Major capsid protein	MCP_HHV11
3932	UL36 (S1083)	https://www.uniprot.org/uniprot/?query=(accession:p10220)	16.8539	17.6748	18.6492	18.1334	12.2317	13.3663	11.9028	13.0347	5.19395	10.8268	3.86709	+	Human herpesvirus	0.000135803	UL36	1.28848e-05	P10220	Large tegument protein deneddylase	LTP_HHV11
15607	EBNA1BP2 (T134)	https://www.uniprot.org/uniprot/?query=(accession:q99848)	17.7886	18.1101	18.6957	18.5957	12.3465	12.9747	13.1989	13.9596	5.17758	13.8457	4.44306	+		3.60526e-05	EBNA1BP2	2.47815e-06	Q99848	Probable rRNA-processing protein EBP2	EBP2_HUMAN
8535	DHX8 (S385)	https://www.uniprot.org/uniprot/?query=(accession:q14562)	18.1043	17.2429	18.1708	18.8421	13.2971	11.785	12.8906	13.6882	5.17479	10.5	3.79557	+		0.000160116	DHX8	1.57846e-05	Q14562	ATP-dependent RNA helicase DHX8	DHX8_HUMAN
6546	RPL26 (S32)	https://www.uniprot.org/uniprot/?query=(accession:p61254)	25.4284	25.4451	26.1937	25.8051	23.2996	23.2392	23.1145	12.5218	5.17429	2.08139	0.844974			0.142898	RPL26	0.0760344	P61254	Large ribosomal subunit protein uL24	RL26_HUMAN
16803	ESF1 (S823)	https://www.uniprot.org/uniprot/?query=(accession:q9h501)	19.5005	19.2868	20.001	14.8948	11.8206	13.5507	14.1593	13.4575	5.17376	4.33062	1.90464	+		0.0124553	ESF1	0.00345651	Q9H501	ESF1 homolog	ESF1_HUMAN
9367	INF2 (S1004)	https://www.uniprot.org/uniprot/?query=(accession:q27j81)	22.835	23.0522	23.0108	22.4223	19.0477	19.2949	19.5007	12.7927	5.17108	3.41556	1.50246	+		0.0314442	INF2	0.0112482	Q27J81	Inverted formin-2	INF2_HUMAN
14662	BICD1 (S593)	https://www.uniprot.org/uniprot/?query=(accession:q96g01)	19.3106	18.3318	19.3041	19.7431	12.6401	11.646	18.8114	12.9118	5.17005	3.36952	1.48084	+		0.0330489	BICD1	0.0119752	Q96G01	Protein bicaudal D homolog 1	BICD1_HUMAN
103	EIF4G3 (T135)	https://www.uniprot.org/uniprot/?query=(accession:a0a0u1rqk7)	19.6637	12.4289	19.9291	20.0024	11.978	13.0182	12.9601	13.397	5.16769	2.95457	1.28442			0.0519494	EIF4G3	0.0213326	A0A0U1RQK7	Isoform of O43432, Eukaryotic translation initiation factor 4 gamma 3	A0A0U1RQK7_HUMAN
4819	ZFP36 (S113)	https://www.uniprot.org/uniprot/?query=(accession:p26651)	20.43	13.7723	19.3152	20.2559	13.1308	13.4069	13.6278	12.9441	5.16592	3.51478	1.54796	+		0.0283167	ZFP36	0.00983801	P26651	mRNA decay activator protein ZFP36	TTP_HUMAN
6247	NUP98 (S888)	https://www.uniprot.org/uniprot/?query=(accession:p52948)	18.6097	18.2097	19.0627	18.7808	11.6391	13.0626	16.2026	13.1094	5.1623	5.67034	2.43254	+		0.00369368	NUP98	0.000765361	P52948	Nuclear pore complex protein Nup98-Nup96	NUP98_HUMAN
18261	USP36 (S571)	https://www.uniprot.org/uniprot/?query=(accession:q9p275)	25.2889	25.1856	25.5825	25.1134	22.5382	22.6541	13.1012	22.2416	5.15884	2.36853	0.98712			0.10301	USP36	0.0498064	Q9P275	Ubiquitin carboxyl-terminal hydrolase 36	UBP36_HUMAN
3872	UL3 (T74)	https://www.uniprot.org/uniprot/?query=(accession:p10187)	21.0428	21.1173	21.3237	13.0909	12.9076	19.3681	10.9869	12.6807	5.15787	2.03389	0.822053		Human herpesvirus	0.150642	UL3	0.08155	P10187	Nuclear phosphoprotein UL3	NP03_HHV11
5972	RANBP2 (S1640)	https://www.uniprot.org/uniprot/?query=(accession:p49792)	19.7096	19.5249	19.6542	19.8154	12.2757	13.7216	13.6974	18.3805	5.15725	4.16791	1.83606	+		0.0145862	RANBP2	0.00422448	P49792	E3 SUMO-protein ligase RanBP2	RBP2_HUMAN
19960	SUPT16H (S1013)	https://www.uniprot.org/uniprot/?query=(accession:q9y5b9)	21.2675	21.0354	20.8652	21.2374	18.4665	18.0509	13.3019	13.9603	5.15648	4.11696	1.81552	+		0.0152927	SUPT16H	0.00450207	Q9Y5B9	FACT complex subunit SPT16	SP16H_HUMAN
16250	PPP1R12C (S603)	https://www.uniprot.org/uniprot/?query=(accession:q9bzl4-3)	21.9337	22.1769	21.8465	22.1005	12.6709	12.6372	20.9737	21.1521	5.15592	2.28852	0.947942			0.112735	PPP1R12C	0.0560261	Q9BZL4-3	Isoform of Q9BZL4, Isoform 3 of Protein phosphatase 1 regulatory subunit 12C	PP12C_HUMAN
13741	HASPIN (T295)	https://www.uniprot.org/uniprot/?query=(accession:q8tf76)	13.3491	18.3763	18.3991	19.3976	13.6806	11.4508	12.3176	11.4899	5.14578	3.79319	1.6717	+		0.0212961	HASPIN	0.00680795	Q8TF76	Serine/threonine-protein kinase haspin	HASP_HUMAN
8178	STIM1 (T504)	https://www.uniprot.org/uniprot/?query=(accession:q13586)	20.5106	13.3705	20.0337	20.2	12.443	13.6479	13.3452	14.1035	5.14378	3.1536	1.38102	+		0.0415896	STIM1	0.0161267	Q13586	Stromal interaction molecule 1	STIM1_HUMAN
12055	ZC3H18 (S118)	https://www.uniprot.org/uniprot/?query=(accession:q86vm9)	23.6745	23.4729	23.1972	24.4518	13.2331	23.4038	13.4307	24.1635	5.14136	1.82766	0.720555			0.190303	ZC3H18	0.110435	Q86VM9	Zinc finger CCCH domain-containing protein 18	ZCH18_HUMAN
3927	UL36 (S340)	https://www.uniprot.org/uniprot/?query=(accession:p10220)	17.6916	17.5624	17.6433	18.1079	12.2005	12.9802	12.8841	12.3828	5.13938	23.1204	5.70676	+	Human herpesvirus	1.96443e-06	UL36	7.41611e-08	P10220	Large tegument protein deneddylase	LTP_HHV11
2556	MACROH2A1 (T178)	https://www.uniprot.org/uniprot/?query=(accession:o75367-1)	20.9847	14.0955	21.6681	21.5486	13.4978	17.929	13.3109	13.0151	5.13603	2.54797	1.0811			0.0829658	MACROH2A1	0.0383005	O75367-1	Isoform of O75367, Isoform 2 of Core histone macro-H2A.1	H2AY_HUMAN
3139	CBX6 (S301)	https://www.uniprot.org/uniprot/?query=(accession:o95503)	21.7981	22.053	12.8345	22.6393	12.3622	12.5048	12.2253	21.7047	5.13194	1.67421	0.647274			0.225282	CBX6	0.138115	O95503	Chromobox protein homolog 6	CBX6_HUMAN
13258	CNNM3 (S467)	https://www.uniprot.org/uniprot/?query=(accession:q8ne01)	20.2759	20.5279	20.9121	21.0285	17.8594	13.0406	18.4186	12.9116	5.12855	3.67031	1.61826	+		0.0240844	CNNM3	0.00799784	Q8NE01	Metal transporter CNNM3	CNNM3_HUMAN
780	PALM3 (S72)	https://www.uniprot.org/uniprot/?query=(accession:a6ndb9)	21.3426	20.7814	13.7354	21.5657	12.237	11.2929	12.638	20.7531	5.126	1.91338	0.762906			0.172621	PALM3	0.0973831	A6NDB9	Paralemmin-3	PALM3_HUMAN
19005	PLEKHG1 (S1061)	https://www.uniprot.org/uniprot/?query=(accession:q9ull1)	18.086	17.437	18.652	18.2556	13.2203	13.3744	12.6471	12.6883	5.12511	17.0744	4.96199	+		1.09147e-05	PLEKHG1	5.9553e-07	Q9ULL1	Pleckstrin homology domain-containing family G member 1	PKHG1_HUMAN
9325	GEN1 (S893)	https://www.uniprot.org/uniprot/?query=(accession:q17rs7)	21.1362	20.9766	20.7985	21.1928	12.9436	18.1506	18.6378	13.8982	5.11848	3.78888	1.67023	+		0.0213684	GEN1	0.0068463	Q17RS7	Flap endonuclease GEN homolog 1	GEN_HUMAN
1561	CHEK1 (S301)	https://www.uniprot.org/uniprot/?query=(accession:o14757)	13.4428	19.5093	20.6762	19.6505	13.9614	12.3702	13.0632	13.4215	5.11565	3.28125	1.44071	+		0.0362486	CHEK1	0.0135142	O14757	Serine/threonine-protein kinase Chk1	CHK1_HUMAN
4764	DNAJB2 (S226)	https://www.uniprot.org/uniprot/?query=(accession:p25686)	18.9438	18.6394	18.6852	18.8907	12.7498	17.2017	12.6842	12.0626	5.11519	4.63268	2.02996	+		0.0093334	DNAJB2	0.00240665	P25686	DnaJ homolog subfamily B member 2	DNJB2_HUMAN
12112	PARG (S375)	https://www.uniprot.org/uniprot/?query=(accession:q86w56)	18.7417	17.1712	18.9145	18.155	12.9652	13.9269	12.8283	12.8087	5.11332	11.4327	3.99431	+		0.000101318	PARG	8.9706e-06	Q86W56	Poly(ADP-ribose) glycohydrolase	PARG_HUMAN
4371	JUNB (S259)	https://www.uniprot.org/uniprot/?query=(accession:p17275)	18.032	18.3344	18.1914	18.2396	12.6055	15.0898	12.359	12.3077	5.10888	8.13403	3.20627	+		0.000621911	JUNB	8.31488e-05	P17275	Transcription factor JunB	JUNB_HUMAN
8911	PLEC (S2090)	https://www.uniprot.org/uniprot/?query=(accession:q15149)	21.4676	21.6627	21.1829	21.5585	19.9938	19.182	12.9487	13.3149	5.10808	2.93532	1.27465			0.0531307	PLEC	0.0219234	Q15149	Plectin	PLEC_HUMAN
6228	ZNF142 (S1319)	https://www.uniprot.org/uniprot/?query=(accession:p52746)	24.9668	24.7566	25.5067	25.2895	23.5178	24.4801	16.2157	15.8779	5.10703	2.38227	0.994092			0.10137	ZNF142	0.0488111	P52746	Zinc finger protein 142	ZN142_HUMAN
9532	PLEKHG6 (S94)	https://www.uniprot.org/uniprot/?query=(accession:q3kr16)	20.1404	13.1467	20.5666	18.7087	11.9462	14.3964	13.0714	12.7544	5.09852	3.07664	1.34365	+		0.0453268	PLEKHG6	0.0179584	Q3KR16	Pleckstrin homology domain-containing family G member 6	PKHG6_HUMAN
9723	PAN3 (S191)	https://www.uniprot.org/uniprot/?query=(accession:q58a45-3)	22.0472	21.9323	21.2623	22.6427	21.0789	21.0294	13.3187	12.0854	5.093	2.24973	0.928266			0.11796	PAN3	0.0593202	Q58A45-3	Isoform of Q58A45, Isoform 3 of PAN2-PAN3 deadenylation complex subunit PAN3	PAN3_HUMAN
12030	LUZP1 (S423)	https://www.uniprot.org/uniprot/?query=(accession:q86v48)	23.2761	23.3928	23.4689	23.1413	22.5592	22.6506	14.3212	13.3886	5.08991	2.16548	0.886996			0.129719	LUZP1	0.0671648	Q86V48	Leucine zipper protein 1	LUZP1_HUMAN
6043	EMD (S110)	https://www.uniprot.org/uniprot/?query=(accession:p50402)	21.05	13.4964	20.8791	21.0803	12.6121	13.1729	17.9811	12.4034	5.08406	2.38651	0.996088			0.100905	EMD	0.0485082	P50402	Emerin	EMD_HUMAN
10853	FAM117B (S210)	https://www.uniprot.org/uniprot/?query=(accession:q6p1l5)	12.9978	22.7235	22.9766	22.5341	12.8344	22.2757	11.9618	13.8484	5.0779	1.60709	0.615227			0.242534	FAM117B	0.152182	Q6P1L5	Protein FAM117B	F117B_HUMAN
12530	CCAR1 (T627)	https://www.uniprot.org/uniprot/?query=(accession:q8ix12)	23.3301	23.4516	23.598	24.2088	13.3202	23.6394	13.2834	24.05	5.07386	1.79334	0.703727			0.197821	CCAR1	0.116123	Q8IX12	Cell division cycle and apoptosis regulator protein 1	CCAR1_HUMAN
2301	CCNT1 (S577)	https://www.uniprot.org/uniprot/?query=(accession:o60563)	23.4785	23.2248	23.5686	24.1514	20.1578	19.9973	13.3851	20.5883	5.07374	3.15768	1.38279	+		0.0414201	CCNT1	0.0160352	O60563	Cyclin-T1	CCNT1_HUMAN
14248	SYMPK (S547)	https://www.uniprot.org/uniprot/?query=(accession:q92797)	19.7048	12.5628	19.8561	20.5635	13.4616	13.5774	13.068	12.2956	5.07113	2.87457	1.24641			0.0567016	SYMPK	0.0239037	Q92797	Symplekin	SYMPK_HUMAN
4724	APC (S1389)	https://www.uniprot.org/uniprot/?query=(accession:p25054)	19.2055	19.533	19.6386	18.8825	11.9725	13.4981	18.0303	13.4823	5.06907	4.12719	1.81982	+		0.0151419	APC	0.00444475	P25054	Adenomatous polyposis coli protein	APC_HUMAN
7146	EIF4G1 (S1057)	https://www.uniprot.org/uniprot/?query=(accession:q04637-3)	19.8742	13.5429	18.7657	19.74	12.8433	13.7009	12.6879	12.4163	5.06855	3.57966	1.57686	+		0.0264933	EIF4G1	0.00901994	Q04637-3	Isoform of Q04637, Isoform B of Eukaryotic translation initiation factor 4 gamma 1	IF4G1_HUMAN
11490	MARK2 (S409)	https://www.uniprot.org/uniprot/?query=(accession:q7kzi7)	21.3146	21.6996	22.413	21.9674	20.435	21.0837	11.9846	13.6481	5.06079	2.33832	0.97274			0.106478	MARK2	0.0520672	Q7KZI7	Serine/threonine-protein kinase MARK2	MARK2_HUMAN
10729	PLEKHA7 (S556)	https://www.uniprot.org/uniprot/?query=(accession:q6iq23)	21.7558	22.0416	22.5849	14.0278	11.8423	14.0637	21.1773	13.0844	5.0606	1.86956	0.741222			0.181459	PLEKHA7	0.103855	Q6IQ23	Pleckstrin homology domain-containing family A member 7	PKHA7_HUMAN
1758	NKRF (S91)	https://www.uniprot.org/uniprot/?query=(accession:o15226)	21.6838	13.0799	21.6889	21.6089	20.2708	12.115	11.7972	13.638	5.06012	1.86913	0.741055			0.181529	NKRF	0.103921	O15226	NF-kappa-B-repressing factor	NKRF_HUMAN
4845	PDE4A (S85)	https://www.uniprot.org/uniprot/?query=(accession:p27815)	18.4856	18.7243	18.965	18.8591	12.6512	12.3633	12.6264	17.1839	5.05229	4.66394	2.04313	+		0.0090546	PDE4A	0.00231992	P27815	3',5'-cyclic-AMP phosphodiesterase 4A	PDE4A_HUMAN
8109	GAB1 (S266)	https://www.uniprot.org/uniprot/?query=(accession:q13480-2)	22.1768	22.6732	22.9068	22.6986	21.8097	13.8456	22.262	12.3318	5.05159	2.0888	0.848264			0.141819	GAB1	0.0752081	Q13480-2	Isoform of Q13480, Isoform 2 of GRB2-associated-binding protein 1	GAB1_HUMAN
14351	USP9X (S887)	https://www.uniprot.org/uniprot/?query=(accession:q93008)	20.7907	20.9141	21.1805	21.2679	13.1874	19.1711	19.0795	12.535	5.04506	2.99256	1.30308	+		0.0497644	USP9X	0.0202158	Q93008	Ubiquitin carboxyl-terminal hydrolase 9X	USP9X_HUMAN
12971	OXR1 (S202)	https://www.uniprot.org/uniprot/?query=(accession:q8n573)	22.2134	22.4487	22.8856	22.9172	12.7261	22.0297	13.334	22.2039	5.04284	2.06585	0.837849			0.145262	OXR1	0.0777968	Q8N573	Oxidation resistance protein 1	OXR1_HUMAN
13177	RNF169 (S12)	https://www.uniprot.org/uniprot/?query=(accession:q8ncn4)	22.1585	22.174	22.1168	22.3087	12.1557	13.1634	21.6396	21.6941	5.02631	2.0774	0.843173			0.143492	RNF169	0.0764833	Q8NCN4	E3 ubiquitin-protein ligase RNF169	RN169_HUMAN
6359	EIF5 (S10)	https://www.uniprot.org/uniprot/?query=(accession:p55010)	21.0651	20.908	20.9553	20.8647	19.2086	11.8046	13.9462	18.7325	5.02532	2.98182	1.29816			0.0503319	EIF5	0.020525	P55010	Eukaryotic translation initiation factor 5	IF5_HUMAN
7281	TJP1 (S1153)	https://www.uniprot.org/uniprot/?query=(accession:q07157)	18.55	18.1891	19.481	18.2701	13.0835	15.0152	13.2115	13.0797	5.02508	9.6001	3.58341	+		0.000260971	TJP1	2.84597e-05	Q07157	Tight junction protein ZO-1	ZO1_HUMAN
7605	STX4 (S208)	https://www.uniprot.org/uniprot/?query=(accession:q12846)	21.2868	21.2406	21.355	21.8161	19.2852	20.3383	12.0159	13.965	5.02357	2.67417	1.14322			0.0719085	STX4	0.0318848	Q12846	Syntaxin-4	STX4_HUMAN
11359	TOM1L2 (S479)	https://www.uniprot.org/uniprot/?query=(accession:q6zvm7)	21.1529	20.7245	21.2797	21.4447	16.0442	17.8799	12.8205	17.7638	5.02336	4.54509	1.99319	+		0.0101581	TOM1L2	0.00266934	Q6ZVM7	TOM1-like protein 2	TM1L2_HUMAN
1462	TRAFD1 (S409)	https://www.uniprot.org/uniprot/?query=(accession:o14545)	19.4639	19.3694	18.6892	18.9264	18.0039	13.1271	12.4951	12.7525	5.01759	4.08544	1.8032	+		0.0157326	TRAFD1	0.00468377	O14545	TRAF-type zinc finger domain-containing protein 1	TRAD1_HUMAN
9726	DCAF6 (T292)	https://www.uniprot.org/uniprot/?query=(accession:q58ww2-2)	22.4216	22.3614	23.0796	22.8809	22.2109	13.4082	22.0765	12.9943	5.01337	2.08784	0.84793			0.141928	DCAF6	0.0753144	Q58WW2-2	Isoform of Q58WW2, Isoform 2 of DDB1- and CUL4-associated factor 6	DCAF6_HUMAN
13296	EXPH5 (S1733)	https://www.uniprot.org/uniprot/?query=(accession:q8nev8)	21.7005	21.8009	22.0079	22.2301	18.7399	18.3844	18.5979	11.9763	5.01021	3.26113	1.43239	+		0.0369497	EXPH5	0.013894	Q8NEV8	Exophilin-5	EXPH5_HUMAN
11330	ARHGAP27 (S119)	https://www.uniprot.org/uniprot/?query=(accession:q6zum4)	21.3891	21.4199	21.3305	21.5793	19.4967	13.0824	13.2791	19.8275	5.00828	2.88103	1.24886			0.0563817	ARHGAP27	0.0236846	Q6ZUM4	Rho GTPase-activating protein 27	RHG27_HUMAN
2564	FLNB (S2325)	https://www.uniprot.org/uniprot/?query=(accession:o75369-8)	17.8734	17.882	18.7434	18.3324	13.5308	12.0414	13.2484	13.9797	5.00772	11.4674	4.00168	+		9.96148e-05	FLNB	8.79142e-06	O75369-8	Isoform of O75369, Isoform 8 of Filamin-B	FLNB_HUMAN
7585	SMARCB1 (S129)	https://www.uniprot.org/uniprot/?query=(accession:q12824)	21.6547	22.0613	22.483	21.7816	16.6819	17.1987	17.331	16.743	5.0065	20.916	5.45994	+		3.46788e-06	SMARCB1	1.47964e-07	Q12824	SWI/SNF-related matrix-associated actin-dependent regulator of chromatin subfamily B member 1	SNF5_HUMAN
15919	UTP14A (S569)	https://www.uniprot.org/uniprot/?query=(accession:q9bvj6)	12.3072	21.1038	22.274	22.0365	12.079	18.6571	13.0866	13.873	5.00649	1.92947	0.771106			0.169392	UTP14A	0.0951056	Q9BVJ6	U3 small nucleolar RNA-associated protein 14 homolog A	UT14A_HUMAN
4781	PTPN3 (S357)	https://www.uniprot.org/uniprot/?query=(accession:p26045)	22.4331	22.447	22.649	22.7145	13.5812	21.9236	12.3094	22.419	5.00257	2.01352	0.812538			0.153979	PTPN3	0.0840364	P26045	Tyrosine-protein phosphatase non-receptor type 3	PTN3_HUMAN
11702	DENND4A (S1587)	https://www.uniprot.org/uniprot/?query=(accession:q7z401)	23.6928	11.9513	23.5486	23.5433	13.0345	12.4872	23.1387	14.0679	5.00194	1.40411	0.519077			0.302638	DENND4A	0.203174	Q7Z401	C-myc promoter-binding protein	MYCPP_HUMAN
10191	ZNF697 (S64)	https://www.uniprot.org/uniprot/?query=(accession:q5tec3)	18.3852	18.6899	18.5107	13.5867	11.1629	12.4251	12.3322	13.2483	5.00099	4.11201	1.81345	+		0.0153656	ZNF697	0.0045301	Q5TEC3	Zinc finger protein 697	ZN697_HUMAN
15114	SMG1 (S115)	https://www.uniprot.org/uniprot/?query=(accession:q96q15)	21.1552	20.9549	21.4988	21.2516	12.8812	19.9147	11.5336	20.5371	4.99845	2.30553	0.956547			0.110523	SMG1	0.0546403	Q96Q15	Serine/threonine-protein kinase SMG1	SMG1_HUMAN
8869	RRS1 (T56)	https://www.uniprot.org/uniprot/?query=(accession:q15050)	19.0943	18.9986	19.8135	19.0153	12.6039	14.0455	13.6625	16.6359	4.99344	6.10957	2.58846	+		0.00257953	RRS1	0.000491492	Q15050	Ribosome biogenesis regulatory protein homolog	RRS1_HUMAN
12523	REXO1L1P (S668)	https://www.uniprot.org/uniprot/?query=(accession:q8ix06)	19.5255	14.0206	19.7957	19.1776	14.1774	11.7817	12.7032	13.8871	4.99252	3.62693	1.59741	+		0.0252689	REXO1L1P	0.00847036	Q8IX06	Putative exonuclease GOR	GOR_HUMAN
6036	MRE11 (S678)	https://www.uniprot.org/uniprot/?query=(accession:p49959)	22.3937	22.5017	22.1179	13.6001	12.7394	20.814	13.4473	13.6472	4.99138	1.8608	0.736934			0.183259	MRE11	0.105199	P49959	Double-strand break repair protein MRE11	MRE11_HUMAN
9741	ZNF326 (S131)	https://www.uniprot.org/uniprot/?query=(accession:q5bkz1)	20.8218	13.6869	21.2771	20.694	13.9459	12.6852	17.432	12.4594	4.98934	2.50392	1.05824			0.0874493	ZNF326	0.0408437	Q5BKZ1	DBIRD complex subunit ZNF326	ZN326_HUMAN
16212	GTPBP4 (T168)	https://www.uniprot.org/uniprot/?query=(accession:q9bze4)	12.4492	19.0896	19.485	19.7009	13.3352	12.0911	12.5872	12.7577	4.98841	3.04152	1.32694	+		0.0471047	GTPBP4	0.018867	Q9BZE4	GTP-binding protein 4	GTPB4_HUMAN
10028	ZC3H13 (S1386)	https://www.uniprot.org/uniprot/?query=(accession:q5t200)	17.7431	18.081	17.8934	18.123	13.2613	13.0674	12.3004	13.2614	4.98749	20.8284	5.44884	+		3.55759e-06	ZC3H13	1.52298e-07	Q5T200	Zinc finger CCCH domain-containing protein 13	ZC3HD_HUMAN
9061	SF1 (S427)	https://www.uniprot.org/uniprot/?query=(accession:q15637-5)	18.6511	18.2031	17.7137	17.6261	13.7689	13.1439	13.1875	12.1483	4.98637	12.8123	4.26003	+		5.49499e-05	SF1	4.18208e-06	Q15637-5	Isoform of Q15637, Isoform 5 of Splicing factor 1	SF01_HUMAN
9193	VAMP3 (S63)	https://www.uniprot.org/uniprot/?query=(accession:q15836)	25.2832	25.2503	25.8359	25.7793	13.3212	22.7935	22.8776	23.2174	4.98475	2.2232	0.915355			0.121519	VAMP3	0.0616847	Q15836	Vesicle-associated membrane protein 3	VAMP3_HUMAN
10883	PRPF8 (T2042)	https://www.uniprot.org/uniprot/?query=(accession:q6p2q9)	22.9364	22.9113	23.0563	22.9293	22.7373	12.7722	12.9584	23.4314	4.98349	1.81921	0.716363			0.192149	PRPF8	0.111809	Q6P2Q9	Pre-mRNA-processing-splicing factor 8	PRP8_HUMAN
10764	PDE12 (S98)	https://www.uniprot.org/uniprot/?query=(accession:q6l8q7)	19.4285	18.6756	19.1403	19.4555	12.6763	17.7822	13.4842	12.8251	4.98304	4.38522	1.92766	+		0.0118124	PDE12	0.00323434	Q6L8Q7	2',5'-phosphodiesterase 12	PDE12_HUMAN
16037	SRRT (T544)	https://www.uniprot.org/uniprot/?query=(accession:q9bxp5)	13.5514	20.8679	22.6714	21.8354	13.5526	18.9967	13.1105	13.3476	4.9797	2.12391	0.866302			0.13605	SRRT	0.0714118	Q9BXP5	Serrate RNA effector molecule homolog	SRRT_HUMAN
20159	WASF2 (S474)	https://www.uniprot.org/uniprot/?query=(accession:q9y6w5)	19.1507	19.4872	14.1829	19.8407	13.0539	13.5145	12.9845	13.1924	4.97903	4.00037	1.76487	+		0.017184	WASF2	0.00521555	Q9Y6W5	Actin-binding protein WASF2	WASF2_HUMAN
9606	TBC1D10B (S658)	https://www.uniprot.org/uniprot/?query=(accession:q4kmp7)	13.4033	22.9675	23.8027	18.5815	12.8048	13.3514	13.6273	19.0658	4.97638	1.91686	0.764525			0.171979	TBC1D10B	0.0968859	Q4KMP7	TBC1 domain family member 10B	TB10B_HUMAN
17084	PPCS (S198)	https://www.uniprot.org/uniprot/?query=(accession:q9hab8)	19.0854	12.6763	19.15	18.7599	12.696	11.8009	12.7217	12.5488	4.97605	3.35533	1.47397	+		0.0335761	PPCS	0.0122093	Q9HAB8	Phosphopantothenate--cysteine ligase	PPCS_HUMAN
866	MATR3 (S208)	https://www.uniprot.org/uniprot/?query=(accession:a8mxp9)	19.6189	19.6057	18.899	19.9436	11.7977	16.6808	17.4452	12.2467	4.9742	3.61309	1.59063	+		0.0256664	MATR3	0.00862739	A8MXP9	Isoform of P43243, Matrin 3	A8MXP9_HUMAN
6583	RPS16 (S3)	https://www.uniprot.org/uniprot/?query=(accession:p62249)	25.9125	25.8668	26.2245	25.9122	21.052	20.6586	20.7756	21.5386	4.97282	23.5676	5.75088	+		1.77469e-06	RPS16	6.49761e-08	P62249	Small ribosomal subunit protein uS9	RS16_HUMAN
2928	NFAT5 (S248)	https://www.uniprot.org/uniprot/?query=(accession:o94916)	12.474	21.197	21.8794	21.425	12.2232	18.875	12.5518	13.4512	4.96854	1.95218	0.781898			0.165235	NFAT5	0.0919804	O94916	Nuclear factor of activated T-cells 5	NFAT5_HUMAN
10559	ARL6IP4 (S44)	https://www.uniprot.org/uniprot/?query=(accession:q66pj3-7)	14.4187	21.0269	21.6018	21.3741	20.4284	12.9346	12.6205	12.5789	4.96479	2.06317	0.83658			0.145687	ARL6IP4	0.0781047	Q66PJ3-7	Isoform of Q66PJ3, Isoform 7 of ADP-ribosylation factor-like protein 6-interacting protein 4	AR6P4_HUMAN
13012	FHIP1B (S524)	https://www.uniprot.org/uniprot/?query=(accession:q8n612-2)	22.0451	22.2391	22.0972	22.1211	13.3074	21.1663	21.5073	12.6688	4.96318	2.2157	0.911501			0.122602	FHIP1B	0.062371	Q8N612-2	Isoform of Q8N612, Isoform 2 of FHF complex subunit HOOK-interacting protein 1B	FHI1B_HUMAN
13924	SREK1 (S300)	https://www.uniprot.org/uniprot/?query=(accession:q8wxa9-2)	22.9328	22.6412	23.3731	12.5281	20.6452	14.5206	13.0484	13.4276	4.95839	1.6912	0.655348			0.221132	SREK1	0.134752	Q8WXA9-2	Isoform of Q8WXA9, Isoform 2 of Splicing regulatory glutamine/lysine-rich protein 1	SREK1_HUMAN
17871	BCLAF1 (S540)	https://www.uniprot.org/uniprot/?query=(accession:q9nyf8-3)	20.8168	13.6064	21.4494	21.416	11.9396	19.4682	13.0334	13.0327	4.9537	2.0778	0.843313			0.143445	BCLAF1	0.0764382	Q9NYF8-3	Isoform of Q9NYF8, Isoform 3 of Bcl-2-associated transcription factor 1	BCLF1_HUMAN
19770	DMXL1 (T2407)	https://www.uniprot.org/uniprot/?query=(accession:q9y485)	18.0174	17.8677	18.1599	18.4339	13.0921	12.7769	13.078	13.7329	4.94977	21.4927	5.52353	+		2.99552e-06	DMXL1	1.22688e-07	Q9Y485	DmX-like protein 1	DMXL1_HUMAN
16394	ZNF407 (S1220)	https://www.uniprot.org/uniprot/?query=(accession:q9c0g0)	19.0587	13.6503	19.423	19.5221	12.3561	13.1159	13.126	13.294	4.94053	3.69519	1.62895	+		0.0234989	ZNF407	0.00773979	Q9C0G0	Zinc finger protein 407	ZN407_HUMAN
12883	VWA5B2 (T1015)	https://www.uniprot.org/uniprot/?query=(accession:q8n398)	22.6708	22.4065	22.4569	23.1808	19.2427	19.1553	19.1082	13.4575	4.93785	3.69557	1.62908	+		0.0234922	VWA5B2	0.00773592	Q8N398	von Willebrand factor A domain-containing protein 5B2	VW5B2_HUMAN
9034	TAF7 (S213)	https://www.uniprot.org/uniprot/?query=(accession:q15545)	20.6441	14.8393	20.7254	20.9473	19.0412	12.7938	12.7216	12.8728	4.93169	2.46718	1.039			0.0914118	TAF7	0.0430982	Q15545	Transcription initiation factor TFIID subunit 7	TAF7_HUMAN
19045	TTC7A (S658)	https://www.uniprot.org/uniprot/?query=(accession:q9ult0)	17.9723	18.0716	18.9397	18.659	11.355	17.7319	12.1086	12.7417	4.92635	3.62771	1.59777	+		0.0252482	TTC7A	0.00846164	Q9ULT0	Tetratricopeptide repeat protein 7A	TTC7A_HUMAN
5493	MAP2K4 (S257)	https://www.uniprot.org/uniprot/?query=(accession:p45985)	20.3277	19.8443	21.011	20.8206	16.0324	12.6482	16.4689	17.1512	4.92571	5.11224	2.22446	+		0.00596399	MAP2K4	0.0013917	P45985	Dual specificity mitogen-activated protein kinase kinase 4	MP2K4_HUMAN
10694	ABLIM2 (S446)	https://www.uniprot.org/uniprot/?query=(accession:q6h8q1)	22.0896	22.1125	22.1748	22.1148	16.7626	16.1514	19.5219	16.3682	4.92194	6.73458	2.79371	+		0.001608	ABLIM2	0.000271913	Q6H8Q1	Actin-binding LIM protein 2	ABLM2_HUMAN
19425	BAIAP2 (S395)	https://www.uniprot.org/uniprot/?query=(accession:q9uqb8-5)	18.3784	17.0608	19.5161	19.9549	12.7326	17.3395	12.6546	12.5063	4.91931	3.94054	1.73782	+		0.0182885	BAIAP2	0.00562893	Q9UQB8-5	Isoform of Q9UQB8, Isoform 5 of BAR/IMD domain-containing adapter protein 2	BAIP2_HUMAN
15285	PPP1R9B (S94)	https://www.uniprot.org/uniprot/?query=(accession:q96sb3)	26.471	26.2899	26.2722	24.5147	23.8429	11.737	24.2286	24.0642	4.91877	1.70428	0.661355			0.218095	PPP1R9B	0.132218	Q96SB3	Neurabin-2	NEB2_HUMAN
2577	ULK1 (S422)	https://www.uniprot.org/uniprot/?query=(accession:o75385)	19.3459	19.2599	19.0713	13.3187	12.6612	13.1208	12.9158	12.6392	4.91475	3.57119	1.5732	+		0.0267178	ULK1	0.00912238	O75385	Serine/threonine-protein kinase ULK1	ULK1_HUMAN
6296	MAPK12 (Y185)	https://www.uniprot.org/uniprot/?query=(accession:p53778)	23.3352	23.2382	23.5485	23.4638	12.5873	20.2734	20.3655	20.7042	4.91381	2.69038	1.15166			0.0705251	MAPK12	0.0311458	P53778	Mitogen-activated protein kinase 12	MK12_HUMAN
13848	CHTF18 (S871)	https://www.uniprot.org/uniprot/?query=(accession:q8wvb6)	21.9546	22.1824	23.5357	22.9717	13.1324	21.5173	22.2272	14.1129	4.91362	2.1874	0.896836			0.126813	CHTF18	0.065028	Q8WVB6	Chromosome transmission fidelity protein 18 homolog	CTF18_HUMAN
3242	EML2 (S76)	https://www.uniprot.org/uniprot/?query=(accession:o95834-2)	22.9239	22.2728	22.1541	22.9385	13.2965	12.7316	22.0342	22.5949	4.908	1.96153	0.786409			0.163528	EML2	0.0907237	O95834-2	Isoform of O95834, Isoform 2 of Echinoderm microtubule-associated protein-like 2	EMAL2_HUMAN
13298	EXPH5 (S1768)	https://www.uniprot.org/uniprot/?query=(accession:q8nev8)	21.6837	21.4308	13.5251	21.847	21.2152	12.2444	12.5383	12.8602	4.90714	1.77884	0.697053			0.200885	EXPH5	0.118608	Q8NEV8	Exophilin-5	EXPH5_HUMAN
7818	IK (S417)	https://www.uniprot.org/uniprot/?query=(accession:q13123)	20.0286	19.791	20.3212	20.7987	16.8773	12.2039	18.5982	13.6457	4.90361	3.57094	1.5732	+		0.0267178	IK	0.00912543	Q13123	Protein Red	RED_HUMAN
18092	VPS54 (S87)	https://www.uniprot.org/uniprot/?query=(accession:q9p1q0)	20.5119	20.296	20.7852	21.1549	17.7817	13.6793	17.6395	14.0438	4.90093	4.66914	2.04554	+		0.00900456	VPS54	0.00230582	Q9P1Q0	Vacuolar protein sorting-associated protein 54	VPS54_HUMAN
18336	USP35 (S613)	https://www.uniprot.org/uniprot/?query=(accession:q9p2h5)	18.1717	18.4525	18.2378	18.5999	12.3219	12.682	16.0755	12.7826	4.89996	5.97305	2.54382	+		0.00285877	USP35	0.000562632	Q9P2H5	Ubiquitin carboxyl-terminal hydrolase 35	UBP35_HUMAN
1207	MACF1 (S4199)	https://www.uniprot.org/uniprot/?query=(accession:h3bqk9)	21.088	13.4389	21.3099	21.0294	20.0609	12.4796	12.5142	12.2165	4.89874	1.94405	0.778311			0.166605	MACF1	0.093088	H3BQK9	Isoform of Q9UPN3, Microtubule actin crosslinking factor 1	H3BQK9_HUMAN
18643	RAPGEFL1 (S313)	https://www.uniprot.org/uniprot/?query=(accession:q9uhv5)	18.5725	17.1883	17.495	18.5346	13.1112	13.558	12.8598	12.6671	4.89855	12.8113	4.26003	+		5.49499e-05	RAPGEFL1	4.18417e-06	Q9UHV5	Rap guanine nucleotide exchange factor-like 1	RPGFL_HUMAN
5816	MAPKAPK2 (T334)	https://www.uniprot.org/uniprot/?query=(accession:p49137)	24.1514	24.1227	23.8669	24.1067	21.1376	12.4143	21.6499	21.4564	4.89736	2.3427	0.974421			0.106067	MAPKAPK2	0.0517331	P49137	MAP kinase-activated protein kinase 2	MAPK2_HUMAN
15077	RBM14 (S649)	https://www.uniprot.org/uniprot/?query=(accession:q96pk6)	20.3944	12.1301	20.1819	18.7611	12.3552	12.6487	12.4698	14.4049	4.89728	2.63236	1.12252			0.0754184	RBM14	0.0338762	Q96PK6	RNA-binding protein 14	RBM14_HUMAN
403	PKM (T13)	https://www.uniprot.org/uniprot/?query=(accession:a0a804f729)	17.9629	17.8985	18.1498	17.8623	13.8601	12.0422	11.943	14.4451	4.89575	8.20487	3.22569	+		0.000594712	PKM	7.86652e-05	A0A804F729	Isoform of P14618, Pyruvate kinase	A0A804F729_HUMAN
9354	ARHGAP12 (S413)	https://www.uniprot.org/uniprot/?query=(accession:q1rln5)	22.5966	19.7151	23.4806	22.8508	21.6062	12.4867	22.1934	12.7767	4.89502	1.8808	0.74681			0.179139	ARHGAP12	0.102157	Q1RLN5	Isoform of Q8IWW6, ARHGAP12 protein	Q1RLN5_HUMAN
224	DDX3X (S593)	https://www.uniprot.org/uniprot/?query=(accession:a0a2r8y4a4)	24.2104	23.9871	23.7048	24.0759	21.1222	21.3134	12.1083	21.8574	4.89422	2.25641	0.931557			0.117069	DDX3X	0.058739	A0A2R8Y4A4	Isoform of O00571, RNA helicase	A0A2R8Y4A4_HUMAN
17459	SH2B1 (S320)	https://www.uniprot.org/uniprot/?query=(accession:q9nrf2-3)	21.7295	21.6658	22.2144	21.6276	18.3739	17.1539	13.1786	18.9692	4.89041	4.01946	1.77374	+		0.016837	SH2B1	0.00509069	Q9NRF2-3	Isoform of Q9NRF2, Isoform 3 of SH2B adapter protein 1	SH2B1_HUMAN
14793	VPS50 (S15)	https://www.uniprot.org/uniprot/?query=(accession:q96jg6)	18.7826	18.6931	20.1313	13.1241	12.0734	12.8588	13.6291	12.6117	4.88954	3.31698	1.45642	+		0.0349605	VPS50	0.0128671	Q96JG6	Syndetin	VPS50_HUMAN
16063	POLDIP3 (S244)	https://www.uniprot.org/uniprot/?query=(accession:q9by77)	17.7097	12.6416	21.4844	20.2337	13.7792	12.8275	12.1618	13.7668	4.88353	2.63771	1.12506			0.0749785	POLDIP3	0.0336146	Q9BY77	Polymerase delta-interacting protein 3	PDIP3_HUMAN
16624	SEMA6A (S887)	https://www.uniprot.org/uniprot/?query=(accession:q9h2e6)	18.5705	19.4929	19.158	18.373	13.2162	12.0174	12.4828	18.3775	4.87513	3.51288	1.54715	+		0.0283691	SEMA6A	0.0098632	Q9H2E6	Semaphorin-6A	SEM6A_HUMAN
16064	POLDIP3 (S275)	https://www.uniprot.org/uniprot/?query=(accession:q9by77)	16.758	18.7088	17.685	17.1081	12.7402	13.3218	12.558	12.1421	4.87447	10.5474	3.8063	+		0.000156206	POLDIP3	1.53213e-05	Q9BY77	Polymerase delta-interacting protein 3	PDIP3_HUMAN
16965	SCAF1 (S856)	https://www.uniprot.org/uniprot/?query=(accession:q9h7n4)	18.7806	18.1688	18.9456	18.9044	16.2113	13.7357	13.0863	12.2749	4.87281	6.02874	2.56251	+		0.00273839	SCAF1	0.000532307	Q9H7N4	Splicing factor, arginine/serine-rich 19	SFR19_HUMAN
15295	TMEM209 (S98)	https://www.uniprot.org/uniprot/?query=(accession:q96sk2)	13.9274	18.7418	19.8757	19.8441	13.0798	12.2763	13.5388	14.0137	4.87009	3.58699	1.57986	+		0.0263113	TMEM209	0.00893224	Q96SK2	Transmembrane protein 209	TM209_HUMAN
10138	ACBD5 (S388)	https://www.uniprot.org/uniprot/?query=(accession:q5t8d3)	21.4679	21.2405	22.0038	20.138	19.4022	19.4863	13.503	12.9854	4.86831	2.85835	1.23866			0.0577222	ACBD5	0.0244638	Q5T8D3	Acyl-CoA-binding domain-containing protein 5	ACBD5_HUMAN
15078	RBM14 (S663)	https://www.uniprot.org/uniprot/?query=(accession:q96pk6)	19.8777	19.582	14.3356	19.4664	13.7172	13.4143	12.3135	14.3536	4.8658	3.75309	1.65474	+		0.022144	RBM14	0.00717364	Q96PK6	RNA-binding protein 14	RBM14_HUMAN
1362	DNM1L (S535)	https://www.uniprot.org/uniprot/?query=(accession:o00429-4)	21.6871	21.2831	21.8566	21.7644	18.2004	18.2822	17.9804	12.675	4.8633	3.80266	1.67579	+		0.0210966	DNM1L	0.00672465	O00429-4	Isoform of O00429, Isoform 3 of Dynamin-1-like protein	DNM1L_HUMAN
15381	SPEN (S2305)	https://www.uniprot.org/uniprot/?query=(accession:q96t58)	18.7229	18.4312	18.8641	18.116	17.1997	12.2491	11.793	13.4431	4.86234	4.22855	1.86173	+		0.0137489	SPEN	0.0039183	Q96T58	Msx2-interacting protein	MINT_HUMAN
539	STK39 (S401)	https://www.uniprot.org/uniprot/?query=(accession:a0a8v8tkt5)	22.8576	22.6704	22.4084	21.6843	13.0693	21.8054	21.7616	13.5415	4.86072	2.1278	0.868015			0.135514	STK39	0.0710029	A0A8V8TKT5	Isoform of Q9UEW8, non-specific serine/threonine protein kinase	A0A8V8TKT5_HUMAN
11601	GPRIN1 (S341)	https://www.uniprot.org/uniprot/?query=(accession:q7z2k8)	21.7591	13.18	21.8352	22.2407	12.441	20.5274	12.9275	13.689	4.85753	1.80698	0.710334			0.194834	GPRIN1	0.113828	Q7Z2K8	G protein-regulated inducer of neurite outgrowth 1	GRIN1_HUMAN
15106	PUS7 (S36)	https://www.uniprot.org/uniprot/?query=(accession:q96pz0)	21.4876	21.207	21.5246	21.4155	20.1596	12.6137	20.258	13.1744	4.85724	2.47433	1.04269			0.0906384	PUS7	0.0426496	Q96PZ0	Pseudouridylate synthase 7 homolog	PUS7_HUMAN
17540	ZNF275 (S91)	https://www.uniprot.org/uniprot/?query=(accession:q9nsd4)	20.8205	20.9537	21.4695	20.7469	19.7875	15.5496	16.2564	12.9912	4.8515	3.70201	1.63191	+		0.0233394	ZNF275	0.00767063	Q9NSD4	Zinc finger protein 275	ZN275_HUMAN
8171	DGKZ (S205)	https://www.uniprot.org/uniprot/?query=(accession:q13574-1)	23.1568	13.3443	22.5519	23.0584	13.5096	13.9588	13.0409	22.1975	4.85117	1.61358	0.618649			0.240631	DGKZ	0.150766	Q13574-1	Isoform of Q13574, Isoform 2 of Diacylglycerol kinase zeta	DGKZ_HUMAN
13517	BICD2 (S568)	https://www.uniprot.org/uniprot/?query=(accession:q8td16)	18.7335	19.4212	19.5281	12.5684	12.2519	12.1459	12.9201	13.5402	4.84826	3.06348	1.33731	+		0.0459923	BICD2	0.0182934	Q8TD16	Protein bicaudal D homolog 2	BICD2_HUMAN
14708	MYO19 (S685)	https://www.uniprot.org/uniprot/?query=(accession:q96h55)	20.9326	20.6491	20.8175	21.1503	19.1625	12.3701	13.4727	19.154	4.84759	2.87421	1.24629			0.0567162	MYO19	0.0239162	Q96H55	Unconventional myosin-XIX	MYO19_HUMAN
16868	YTHDC2 (S1223)	https://www.uniprot.org/uniprot/?query=(accession:q9h6s0)	19.7065	19.0359	19.9363	12.7206	14.2999	12.3571	13.3421	12.0234	4.84423	2.90716	1.26138			0.0547801	YTHDC2	0.0228188	Q9H6S0	3'-5' RNA helicase YTHDC2	YTDC2_HUMAN
10322	CACHD1 (S1138)	https://www.uniprot.org/uniprot/?query=(accession:q5vu97)	18.8485	12.7638	20.0873	18.6056	12.0069	11.9337	13.3663	13.6372	4.84033	3.07452	1.34272	+		0.045423	CACHD1	0.018012	Q5VU97	VWFA and cache domain-containing protein 1	CAHD1_HUMAN
3309	EGFR (S991)	https://www.uniprot.org/uniprot/?query=(accession:p00533)	23.2681	23.1258	23.7163	23.8571	20.9955	20.4429	12.2617	20.912	4.8388	2.43606	1.02247			0.0949573	EGFR	0.045108	P00533	Epidermal growth factor receptor	EGFR_HUMAN
3097	CD2BP2 (S49)	https://www.uniprot.org/uniprot/?query=(accession:o95400)	21.1236	13.3674	22.5897	21.7742	13.4469	13.2347	12.4054	20.413	4.83873	1.84195	0.727386			0.187333	CD2BP2	0.108148	O95400	CD2 antigen cytoplasmic tail-binding protein 2	CD2B2_HUMAN
9486	LRRFIP1 (S744)	https://www.uniprot.org/uniprot/?query=(accession:q32mz4-2)	21.6815	21.3988	22.045	21.9608	20.8941	13.1792	12.5932	21.072	4.8369	2.22337	0.91538			0.121512	LRRFIP1	0.0616692	Q32MZ4-2	Isoform of Q32MZ4, Isoform 2 of Leucine-rich repeat flightless-interacting protein 1	LRRF1_HUMAN
1584	GIPC1 (S68)	https://www.uniprot.org/uniprot/?query=(accession:o14908)	19.0238	18.6054	18.7441	18.9557	12.8272	13.3048	17.636	12.2146	4.8366	4.2067	1.85239	+		0.014048	GIPC1	0.00402571	O14908	PDZ domain-containing protein GIPC1	GIPC1_HUMAN
14469	APH1A (S257)	https://www.uniprot.org/uniprot/?query=(accession:q96bi3)	18.9799	20.2798	20.0257	13.8244	13.5305	13.4681	12.6964	14.0691	4.83641	3.38963	1.4907	+		0.0323073	APH1A	0.0116516	Q96BI3	Gamma-secretase subunit APH-1A	APH1A_HUMAN
6464	RIPK4 (S544)	https://www.uniprot.org/uniprot/?query=(accession:p57078)	21.7307	21.8811	21.4486	22.1049	13.197	20.5797	20.6212	13.4236	4.83594	2.47102	1.04104			0.090983	RIPK4	0.0428571	P57078	Receptor-interacting serine/threonine-protein kinase 4	RIPK4_HUMAN
18836	GPATCH8 (S721)	https://www.uniprot.org/uniprot/?query=(accession:q9ukj3)	20.199	19.9898	20.4327	20.3391	12.0413	18.5747	18.3796	12.6462	4.82971	2.92722	1.27074			0.0536112	GPATCH8	0.022177	Q9UKJ3	G patch domain-containing protein 8	GPTC8_HUMAN
11104	NHS (T897)	https://www.uniprot.org/uniprot/?query=(accession:q6t4r5)	21.3057	21.3349	21.0286	21.7833	12.2847	20.5784	20.4481	12.8257	4.82893	2.25805	0.932222			0.11689	NHS	0.0585969	Q6T4R5	Actin remodeling regulator NHS	NHS_HUMAN
2956	CAMTA2 (S383)	https://www.uniprot.org/uniprot/?query=(accession:o94983)	21.5672	21.8924	21.5062	21.9798	20.6599	13.0129	20.8939	13.0678	4.82776	2.32647	0.966499			0.108019	CAMTA2	0.0529824	O94983	Calmodulin-binding transcription activator 2	CMTA2_HUMAN
17424	SAR1A (T139)	https://www.uniprot.org/uniprot/?query=(accession:q9nr31)	22.8605	22.7381	23.4287	23.2491	21.4319	16.3392	21.6057	13.6098	4.82245	2.62955	1.1213			0.075631	SAR1A	0.0340148	Q9NR31	Small COPII coat GTPase SAR1A	SAR1A_HUMAN
5374	ETV3 (S245)	https://www.uniprot.org/uniprot/?query=(accession:p41162)	19.852	19.1845	19.6877	19.5665	20.0261	13.0187	12.4602	13.5	4.82144	2.92407	1.26922			0.0538002	ETV3	0.0222766	P41162	ETS translocation variant 3	ETV3_HUMAN
12522	REXO1L1P (S666)	https://www.uniprot.org/uniprot/?query=(accession:q8ix06)	19.5255	13.2673	19.7957	19.1776	12.3601	13.3597	13.0589	13.7074	4.82001	3.26736	1.43509	+		0.0367203	REXO1L1P	0.0137752	Q8IX06	Putative exonuclease GOR	GOR_HUMAN
4867	ITPRID2 (S92)	https://www.uniprot.org/uniprot/?query=(accession:p28290)	18.9642	19.4225	18.8301	17.9713	18.1261	12.4479	13.3231	12.0142	4.81921	3.60052	1.58555	+		0.0259688	ITPRID2	0.00877284	P28290	Protein ITPRID2	ITPI2_HUMAN
3469	ERBB2 (S1107)	https://www.uniprot.org/uniprot/?query=(accession:p04626)	24.953	24.9758	25.6068	25.4702	20.7768	19.8742	20.4361	20.6642	4.81362	18.9242	5.22073	+		6.01554e-06	ERBB2	2.94371e-07	P04626	Receptor tyrosine-protein kinase erbB-2	ERBB2_HUMAN
9866	DNTTIP2 (S733)	https://www.uniprot.org/uniprot/?query=(accession:q5qje6)	23.1445	23.0947	23.4164	23.7932	20.1048	13.5557	20.5657	19.9866	4.80901	3.08748	1.34866	+		0.0448064	DNTTIP2	0.0176877	Q5QJE6	Deoxynucleotidyltransferase terminal-interacting protein 2	TDIF2_HUMAN
17308	GPRC5C (T423)	https://www.uniprot.org/uniprot/?query=(accession:q9nq84)	21.197	20.8572	22.0199	12.1488	13.7834	11.8727	12.276	19.0841	4.80166	1.81677	0.715175			0.192675	GPRC5C	0.11221	Q9NQ84	G-protein coupled receptor family C group 5 member C	GPC5C_HUMAN
5263	RPL4 (S290)	https://www.uniprot.org/uniprot/?query=(accession:p36578)	22.0155	13.3665	21.9893	22.1875	11.9827	21.5044	12.1753	14.6997	4.79915	1.66299	0.641928			0.228072	RPL4	0.140378	P36578	Large ribosomal subunit protein uL4	RL4_HUMAN
6682	RBM6 (S44)	https://www.uniprot.org/uniprot/?query=(accession:p78332)	21.8782	21.8376	21.3332	22.4057	13.412	20.812	13.2228	20.8137	4.79855	2.37801	0.991953			0.10187	RBM6	0.0491174	P78332	RNA-binding protein 6	RBM6_HUMAN
6835	HDLBP (S74)	https://www.uniprot.org/uniprot/?query=(accession:q00341)	16.8574	16.436	17.2941	17.2017	12.0921	12.4385	12.3055	11.7623	4.79772	20.0947	5.36696	+		4.29576e-06	HDLBP	1.94914e-07	Q00341	Vigilin	VIGLN_HUMAN
15419	PCYT2 (S163)	https://www.uniprot.org/uniprot/?query=(accession:q99447)	21.1402	21.0096	21.2942	21.1583	19.474	19.2481	12.574	14.1185	4.7969	2.92641	1.27036			0.0536588	PCYT2	0.0222027	Q99447	Ethanolamine-phosphate cytidylyltransferase	PCY2_HUMAN
3561	gH (T55)	https://www.uniprot.org/uniprot/?query=(accession:p06477)	17.7365	17.4319	17.9065	18.258	13.5418	13.5208	12.5973	12.4881	4.79622	15.04	4.64369	+	Human herpesvirus	2.2715e-05	gH	1.41413e-06	P06477	Envelope glycoprotein H	GH_HHV11
13688	PNISR (S465)	https://www.uniprot.org/uniprot/?query=(accession:q8tf01)	25.3137	25.1327	25.3577	25.5929	20.6442	20.2494	20.5255	20.7951	4.79574	30.3844	6.30598	+		4.94333e-07	PNISR	1.11972e-08	Q8TF01	Arginine/serine-rich protein PNISR	PNISR_HUMAN
5912	CLK1 (S61)	https://www.uniprot.org/uniprot/?query=(accession:p49759)	20.2907	20.3763	20.3438	20.3911	12.053	12.2475	19.249	18.6866	4.79146	2.6188	1.11638			0.076493	CLK1	0.0345499	P49759	Dual specificity protein kinase CLK1	CLK1_HUMAN
1886	SIPA1L1 (S162)	https://www.uniprot.org/uniprot/?query=(accession:o43166)	19.0471	23.4123	23.6669	23.7148	21.9017	22.0984	12.6117	14.065	4.7911	1.86889	0.740956			0.18157	SIPA1L1	0.103958	O43166	Signal-induced proliferation-associated 1-like protein 1	SI1L1_HUMAN
3781	RIR1 (Y942)	https://www.uniprot.org/uniprot/?query=(accession:p08543)	17.8035	17.6361	18.2933	18.0756	13.3738	11.9447	14.0106	13.328	4.78786	11.0777	3.92058	+	Human herpesvirus	0.000120066	RIR1	1.10667e-05	P08543	Ribonucleoside-diphosphate reductase large subunit	RIR1_HHV11
12553	ASXL1 (S526)	https://www.uniprot.org/uniprot/?query=(accession:q8ixj9)	20.2792	21.6501	12.8179	20.5038	12.9279	19.022	11.6562	12.5013	4.78593	1.96079	0.786008			0.163679	ASXL1	0.0908225	Q8IXJ9	Polycomb group protein ASXL1	ASXL1_HUMAN
3062	ATE1 (S169)	https://www.uniprot.org/uniprot/?query=(accession:o95260)	17.2364	16.8141	17.2212	17.3719	12.4769	12.5924	12.2186	12.223	4.78319	29.8019	6.26508	+		5.43145e-07	ATE1	1.28058e-08	O95260	Arginyl-tRNA--protein transferase 1	ATE1_HUMAN
14486	LENG1 (S245)	https://www.uniprot.org/uniprot/?query=(accession:q96bz8)	20.1285	20.2845	20.0188	20.2604	17.6829	17.6287	13.3176	12.9552	4.77695	3.93115	1.7334	+		0.0184755	LENG1	0.00569701	Q96BZ8	Leukocyte receptor cluster member 1	LENG1_HUMAN
5235	NUP214 (S658)	https://www.uniprot.org/uniprot/?query=(accession:p35658-3)	24.7646	24.6444	24.7039	24.345	12.8363	22.2426	22.0757	22.2295	4.76842	2.19802	0.902485			0.125174	NUP214	0.0640182	P35658-3	Isoform of P35658, Isoform 3 of Nuclear pore complex protein Nup214	NU214_HUMAN
38	SIK1B (S626)	https://www.uniprot.org/uniprot/?query=(accession:a0a0b4j2f2)	18.829	17.5889	19.0116	19.1203	11.4905	13.4555	13.2306	17.3018	4.76788	4.02333	1.77559	+		0.0167654	SIK1B	0.00506579	A0A0B4J2F2	Putative serine/threonine-protein kinase SIK1B	SIK1B_HUMAN
16472	MKRN2 (S115)	https://www.uniprot.org/uniprot/?query=(accession:q9h000)	20.8208	24.3033	21.0023	23.6845	22.5891	22.1278	12.5435	13.4806	4.76745	1.80242	0.707857			0.195949	MKRN2	0.114591	Q9H000	E3 ubiquitin-protein ligase makorin-2	MKRN2_HUMAN
2914	SUN1 (S333)	https://www.uniprot.org/uniprot/?query=(accession:o94901-9)	24.6766	24.5496	25.001	24.7661	24.0132	12.7684	23.3777	19.7988	4.75882	1.98764	0.800158			0.158432	SUN1	0.0873016	O94901-9	Isoform of O94901, Isoform 8 of SUN domain-containing protein 1	SUN1_HUMAN
12422	TEX2 (S744)	https://www.uniprot.org/uniprot/?query=(accession:q8iwb9)	21.0043	21.5039	21.7543	21.0309	13.1154	20.6412	12.2294	20.2872	4.75509	2.26294	0.934869			0.11618	TEX2	0.0581769	Q8IWB9	Testis-expressed protein 2	TEX2_HUMAN
17362	KIF13B (S1481)	https://www.uniprot.org/uniprot/?query=(accession:q9nqt8)	20.1392	20.4428	20.6718	14.6898	12.4433	12.9687	18.8866	12.6421	4.75071	2.41982	1.01395			0.0968389	KIF13B	0.0461949	Q9NQT8	Kinesin-like protein KIF13B	KI13B_HUMAN
11281	FAM83H (S785)	https://www.uniprot.org/uniprot/?query=(accession:q6zrv2)	13.7237	21.2433	22.2102	21.1513	12.9777	12.9989	13.6561	19.7051	4.74767	2.00287	0.807307			0.155845	FAM83H	0.0853656	Q6ZRV2	Protein FAM83H	FA83H_HUMAN
10411	DAB2IP (S1140)	https://www.uniprot.org/uniprot/?query=(accession:q5vwq8)	22.1698	21.9452	22.3935	22.5189	19.0427	19.3666	18.4635	13.1734	4.74526	3.49207	1.53777	+		0.0289887	DAB2IP	0.010143	Q5VWQ8	Disabled homolog 2-interacting protein	DAB2P_HUMAN
11178	PACS1 (S495)	https://www.uniprot.org/uniprot/?query=(accession:q6vy07)	13.488	21.2797	22.3715	21.5939	13.4568	21.656	11.7177	12.9427	4.73995	1.66206	0.641685			0.228199	PACS1	0.140567	Q6VY07	Phosphofurin acidic cluster sorting protein 1	PACS1_HUMAN
16590	NUCKS1 (T179)	https://www.uniprot.org/uniprot/?query=(accession:q9h1e3)	23.2471	22.6042	23.8607	22.1185	12.8341	12.8132	23.9212	23.3033	4.73963	1.6277	0.625264			0.236993	NUCKS1	0.147726	Q9H1E3	Nuclear ubiquitous casein and cyclin-dependent kinase substrate 1	NUCKS_HUMAN
15399	NIBAN2 (S146)	https://www.uniprot.org/uniprot/?query=(accession:q96ta1)	12.6721	21.17	21.2197	21.1976	12.8449	13.1766	18.355	12.9322	4.73766	2.02723	0.819045			0.151689	NIBAN2	0.0823546	Q96TA1	Protein Niban 2	NIBA2_HUMAN
1576	BCKDK (S31)	https://www.uniprot.org/uniprot/?query=(accession:o14874)	26.3848	26.3016	25.9113	13.4036	22.1687	12.579	11.9733	26.3315	4.73721	1.06701	0.37153			0.42508	BCKDK	0.321467	O14874	Branched-chain alpha-ketoacid dehydrogenase kinase	BCKD_HUMAN
20047	F11R (S287)	https://www.uniprot.org/uniprot/?query=(accession:q9y624)	20.9475	13.771	21.9096	20.4719	12.5349	12.8586	20.0422	12.7226	4.73545	1.95446	0.783076			0.164787	F11R	0.0916725	Q9Y624	Junctional adhesion molecule A	JAM1_HUMAN
18202	DIP2B (S9)	https://www.uniprot.org/uniprot/?query=(accession:q9p265)	20.8459	20.9811	21.6947	21.4058	17.9365	17.5862	17.4678	12.9982	4.73471	4.29367	1.889	+		0.0129121	DIP2B	0.00361638	Q9P265	Disco-interacting protein 2 homolog B	DIP2B_HUMAN
530	MTCL1 (T1675)	https://www.uniprot.org/uniprot/?query=(accession:a0a8q3siw6)	20.8875	20.6604	20.9798	20.3472	12.3825	19.4243	19.1513	12.9893	4.73191	2.66186	1.13708			0.072932	MTCL1	0.0324581	A0A8Q3SIW6	Isoform of Q9Y4B5, Microtubule crosslinking factor 1	A0A8Q3SIW6_HUMAN
3913	TRM1 (S414)	https://www.uniprot.org/uniprot/?query=(accession:p10212)	18.0949	18.4179	18.5125	19.5801	11.7568	13.578	16.3699	13.9849	4.72895	5.07399	2.21115	+	Human herpesvirus	0.00614971	TRM1	0.00145212	P10212	Tripartite terminase subunit 1	TRM1_HHV11
13107	PRPF38A (S11)	https://www.uniprot.org/uniprot/?query=(accession:q8nav1)	20.2082	19.9436	20.7733	20.547	18.9993	11.9241	19.0504	12.5993	4.72474	2.59041	1.10217			0.0790364	PRPF38A	0.0360053	Q8NAV1	Pre-mRNA-splicing factor 38A	PR38A_HUMAN
11233	MAP3K15 (S70)	https://www.uniprot.org/uniprot/?query=(accession:q6zn16)	19.666	12.5841	19.3189	19.7583	13.4975	12.1439	12.7339	14.0607	4.72284	2.82467	1.22108			0.0601069	MAP3K15	0.0256714	Q6ZN16	Mitogen-activated protein kinase kinase kinase 15	M3K15_HUMAN
14478	ZNF775 (S71)	https://www.uniprot.org/uniprot/?query=(accession:q96bv0)	20.564	13.5175	20.7422	20.8326	12.9241	12.8048	18.9595	12.0817	4.72155	2.11386	0.860866			0.137764	ZNF775	0.0724782	Q96BV0	Zinc finger protein 775	ZN775_HUMAN
4218	BRAF (S365)	https://www.uniprot.org/uniprot/?query=(accession:p15056)	20.558	12.1678	21.9328	21.5017	19.2145	12.2433	12.9684	12.8717	4.71563	1.79627	0.704853			0.197309	BRAF	0.115625	P15056	Serine/threonine-protein kinase B-raf	BRAF_HUMAN
3585	MCP (T218)	https://www.uniprot.org/uniprot/?query=(accession:p06491)	17.6477	17.7578	17.7268	18.3809	14.1729	13.3946	12.5376	12.5469	4.71533	11.7003	4.05086	+	Human herpesvirus	8.89492e-05	MCP	7.68737e-06	P06491	Major capsid protein	MCP_HHV11
12134	ZC3HC1 (S329)	https://www.uniprot.org/uniprot/?query=(accession:q86wb0)	24.9457	24.8581	24.9116	25.319	20.0797	20.1613	20.3767	20.559	4.71442	29.6331	6.25555	+		5.55203e-07	ZC3HC1	1.33199e-08	Q86WB0	Zinc finger C3HC-type protein 1	ZC3C1_HUMAN
17973	DTL (S656)	https://www.uniprot.org/uniprot/?query=(accession:q9nzj0)	21.2639	21.1295	13.3761	21.1424	12.9196	11.9986	12.4731	20.6633	4.71432	1.79235	0.703304			0.198014	DTL	0.116289	Q9NZJ0	Denticleless protein homolog	DTL_HUMAN
16205	NSD3 (T547)	https://www.uniprot.org/uniprot/?query=(accession:q9bz95)	21.4609	21.3371	21.6435	21.5876	11.6638	21.3336	12.6752	21.5134	4.71077	1.89485	0.753928			0.176227	NSD3	0.10007	Q9BZ95	Histone-lysine N-methyltransferase NSD3	NSD3_HUMAN
4251	ZNF250 (S168)	https://www.uniprot.org/uniprot/?query=(accession:p15622)	21.1061	20.7894	21.3722	21.3612	12.6611	19.5023	20.1557	13.4668	4.71075	2.57837	1.09588			0.0801892	ZNF250	0.0366418	P15622	Zinc finger protein 250	ZN250_HUMAN
4681	MCC (S892)	https://www.uniprot.org/uniprot/?query=(accession:p23508-2)	18.6992	18.5561	19.2994	19.576	16.6252	11.8426	12.1361	16.6894	4.70937	3.7001	1.63119	+		0.023378	MCC	0.00768998	P23508-2	Isoform of P23508, Isoform 2 of Colorectal mutant cancer protein	CRCM_HUMAN
17323	RTN4 (S121)	https://www.uniprot.org/uniprot/?query=(accession:q9nqc3-2)	17.959	18.5347	13.864	19.2076	12.262	13.171	12.474	12.8253	4.70827	4.15494	1.83107	+		0.0147547	RTN4	0.0042933	Q9NQC3-2	Isoform of Q9NQC3, Isoform B of Reticulon-4	RTN4_HUMAN
14530	KCTD12 (S185)	https://www.uniprot.org/uniprot/?query=(accession:q96cx2)	12.5327	21.8881	23.248	22.0959	21.1999	13.1264	13.4861	13.1201	4.70804	1.59348	0.608981			0.246047	KCTD12	0.155193	Q96CX2	BTB/POZ domain-containing protein KCTD12	KCD12_HUMAN
18773	CCNL1 (S445)	https://www.uniprot.org/uniprot/?query=(accession:q9uk58)	21.1361	20.9094	21.6548	21.0502	21.0252	10.9831	21.0838	12.8456	4.70321	1.8987	0.755401			0.17563	CCNL1	0.0995058	Q9UK58	Cyclin-L1	CCNL1_HUMAN
3338	LMNA (T218)	https://www.uniprot.org/uniprot/?query=(accession:p02545)	18.1926	17.4845	18.4868	18.4629	11.6603	15.4081	13.1891	13.5677	4.70039	6.26676	2.63937	+		0.00229422	LMNA	0.00042178	P02545	Prelamin-A/C	LMNA_HUMAN
16471	UBA5 (S45)	https://www.uniprot.org/uniprot/?query=(accession:q9gzz9)	20.7389	20.8622	20.8611	20.8113	12.4505	19.5728	19.7969	12.6532	4.70005	2.45891	1.03498			0.0922603	UBA5	0.0436231	Q9GZZ9	Ubiquitin-like modifier-activating enzyme 5	UBA5_HUMAN
10697	LAMTOR1 (S27)	https://www.uniprot.org/uniprot/?query=(accession:q6iaa8)	24.6988	24.5235	24.9988	24.8513	12.6944	21.7468	22.5941	23.237	4.70001	2.04415	0.827133			0.148891	LAMTOR1	0.080326	Q6IAA8	Ragulator complex protein LAMTOR1	LTOR1_HUMAN
12843	GHDC (S87)	https://www.uniprot.org/uniprot/?query=(accession:q8n2g8)	21.6967	21.6282	21.7385	21.8066	20.9081	13.3835	12.6225	21.1587	4.69931	2.17966	0.893463			0.127802	GHDC	0.0657746	Q8N2G8	GH3 domain-containing protein	GHDC_HUMAN
4768	PSMA2 (T222)	https://www.uniprot.org/uniprot/?query=(accession:p25787)	13.4574	18.2425	18.5881	19.2926	11.7343	12.8576	12.4398	13.7523	4.69912	3.62533	1.59667	+		0.0253119	PSMA2	0.00848839	P25787	Proteasome subunit alpha type-2	PSA2_HUMAN
404	PKM (S63)	https://www.uniprot.org/uniprot/?query=(accession:a0a804f729)	18.7945	18.6729	18.523	13.6269	13.0258	11.5873	13.572	12.6388	4.69835	3.80844	1.67857	+		0.0209621	PKM	0.00667429	A0A804F729	Isoform of P14618, Pyruvate kinase	A0A804F729_HUMAN
1711	ARHGEF11 (S150)	https://www.uniprot.org/uniprot/?query=(accession:o15085-2)	13.0946	20.9332	19.7771	21.1968	18.2597	11.7002	12.3481	13.9172	4.69415	2.09609	0.851773			0.140678	ARHGEF11	0.0744034	O15085-2	Isoform of O15085, Isoform 2 of Rho guanine nucleotide exchange factor 11	ARHGB_HUMAN
[truncated: 12,479 more rows]
